# Supplementary material for: Evaluating the potential of residual Pap test fluid as a resource for the metaproteomic analysis of the cervical-vaginal microbiome
Source: Sci Rep. 2018 Jul 18;8:10868. doi: 10.1038/s41598-018-29092-4 (PMC6052116; doi:10.1038/s41598-018-29092-4)
Supplement: Supplementary file 2 — Data sets 1-6 [file 41598_2018_29092_MOESM2_ESM.xlsx]

## Sheet: Sheet1
Supplementary Data
Evaluating the potential of residual Pap test fluid as a resource for the metaproteomic analysis of the cervical-vaginal microbiome
Somaieh Afiuni-Zadeh, Kristin L. M. Boylan, Pratik D. Jagtap, Timothy J. Griffin
Joel D. Rudney, Marnie L. Peterson, and Amy P.N. Skubitz
Peptide summaries at 5% local FDR

## Sheet: NPap Pool
N	Unused	Total	%Cov	%Cov(50)	%Cov(95)	Accessions	Names	Used	Annotation	Contrib	Conf	Sequence	Modifications	Cleavages	dMass	Prec MW	Prec m/z	Theor MW	Theor m/z	Theor z	Sc	Spectrum	Specific	Time	PrecursorSignal	PrecursorElution
1	543.32	543.32	98.85	94.09	92.94	sp|P02768|ALBU_HUMAN	Serum albumin OS=Homo sapiens GN=ALB PE=1 SV=2			2	99	AAADPHECYAK	Carbamidomethyl(C)@8	cleaved C-A@N-term	-0.00261025	1231.53	616.771	1231.53	616.772	2	14	15.1.1.1663.1	1	0.202	-1	-1
1	543.32	543.32	98.85	94.09	92.94	sp|P02768|ALBU_HUMAN	Serum albumin OS=Homo sapiens GN=ALB PE=1 SV=2			2	99	AACLLPK	Carbamidomethyl(C)@3		-0.00109245	771.43	386.722	771.431	386.723	2	9	7.1.1.11283.1	0	1.2047	-1	-1
1	543.32	543.32	98.85	94.09	92.94	sp|P02768|ALBU_HUMAN	Serum albumin OS=Homo sapiens GN=ALB PE=1 SV=2			2	99	AACLLPKLDELR	Carbamidomethyl(C)@3	missed K-L@7	-0.000213284	1397.77	699.892	1397.77	699.892	2	13	15.1.1.7575.1	1	0.7438	-1	-1
1	543.32	543.32	98.85	94.09	92.94	sp|P02768|ALBU_HUMAN	Serum albumin OS=Homo sapiens GN=ALB PE=1 SV=2			2	99	AACLLPKLDELRDEGK	Carbamidomethyl(C)@3	missed K-L@7; missed R-D@12	-0.000949255	1826.95	457.746	1826.96	457.746	4	12	7.1.1.6581.1	1	0.7198	-1	-1
1	543.32	543.32	98.85	94.09	92.94	sp|P02768|ALBU_HUMAN	Serum albumin OS=Homo sapiens GN=ALB PE=1 SV=2			2	99	AACLLPKLDELRDEGKASSAK	Carbamidomethyl(C)@3	missed K-L@7; missed R-D@12; missed K-A@16	-0.00192068	2271.19	568.804	2271.19	568.805	4	12	18.1.1.6366.1	1	0.6235	-1	-1
1	543.32	543.32	98.85	94.09	92.94	sp|P02768|ALBU_HUMAN	Serum albumin OS=Homo sapiens GN=ALB PE=1 SV=2			2	99	AADPHECYAK	Carbamidomethyl(C)@7	cleaved A-A@N-term	5.66702e-05	1160.49	581.253	1160.49	581.253	2	13	15.1.1.1593.1	1	0.1956	-1	-1
1	543.32	543.32	98.85	94.09	92.94	sp|P02768|ALBU_HUMAN	Serum albumin OS=Homo sapiens GN=ALB PE=1 SV=2			2	99	AAFTECCQAADK	Carbamidomethyl(C)@6; Carbamidomethyl(C)@7		-0.00107124	1370.56	686.287	1370.56	686.287	2	12	3.1.1.1807.1	1	0.2685	-1	-1
1	543.32	543.32	98.85	94.09	92.94	sp|P02768|ALBU_HUMAN	Serum albumin OS=Homo sapiens GN=ALB PE=1 SV=2			2	99	ADCCAKQEPER	Carbamidomethyl(C)@3; Carbamidomethyl(C)@4	cleaved M-A@N-term; missed K-Q@6	-0.000230406	1362.57	682.29	1362.57	682.29	2	11	18.1.1.1491.1	1	0.1763	-1	-1
1	543.32	543.32	98.85	94.09	92.94	sp|P02768|ALBU_HUMAN	Serum albumin OS=Homo sapiens GN=ALB PE=1 SV=2			2	99	ADDKETCFAEEGK	Carbamidomethyl(C)@7	missed K-E@4	0.00104285	1498.63	750.32	1498.62	750.32	2	13	3.1.1.1677.1	1	0.2478	-1	-1
1	543.32	543.32	98.85	94.09	92.94	sp|P02768|ALBU_HUMAN	Serum albumin OS=Homo sapiens GN=ALB PE=1 SV=2			2	99	ADDKETCFAEEGKK	Carbamidomethyl(C)@7	missed K-E@4; missed K-K@13	0.00107585	1626.72	814.368	1626.72	814.367	2	14	2.1.1.1366.1	1	0.199	-1	-1
1	543.32	543.32	98.85	94.09	92.94	sp|P02768|ALBU_HUMAN	Serum albumin OS=Homo sapiens GN=ALB PE=1 SV=2			2	99	ADDRADLAK		cleaved C-A@N-term; missed R-A@4	0.000106819	973.483	487.749	973.483	487.749	2	11	2.1.1.1170.1	0	0.1674	-1	-1
1	543.32	543.32	98.85	94.09	92.94	sp|P02768|ALBU_HUMAN	Serum albumin OS=Homo sapiens GN=ALB PE=1 SV=2			2	99	ADLAKYICENQDSISSK	Carbamidomethyl(C)@8	missed K-Y@5	0.000439502	1940.92	971.465	1940.91	971.465	2	16	3.1.1.4319.1	1	0.5755	-1	-1
1	543.32	543.32	98.85	94.09	92.94	sp|P02768|ALBU_HUMAN	Serum albumin OS=Homo sapiens GN=ALB PE=1 SV=2			2	99	ADPHECYAK	Carbamidomethyl(C)@6	cleaved A-A@N-term	-0.00108444	1089.45	545.734	1089.45	545.735	2	12	17.1.1.1529.1	1	0.1857	-1	-1
1	543.32	543.32	98.85	94.09	92.94	sp|P02768|ALBU_HUMAN	Serum albumin OS=Homo sapiens GN=ALB PE=1 SV=2			2	99	AEFAEVSK			-0.00150957	879.432	440.723	879.434	440.724	2	9	14.1.1.2510.1	1	0.2929	-1	-1
1	543.32	543.32	98.85	94.09	92.94	sp|P02768|ALBU_HUMAN	Serum albumin OS=Homo sapiens GN=ALB PE=1 SV=2			2	99	AEFAEVSKLVTDLTK		missed K-L@8	0.00189994	1649.89	825.952	1649.89	825.951	2	11	12.1.1.10103.1	1	0.9972	-1	-1
1	543.32	543.32	98.85	94.09	92.94	sp|P02768|ALBU_HUMAN	Serum albumin OS=Homo sapiens GN=ALB PE=1 SV=2			2	99	AEVENDEMPADLPSLAADFVESK	Oxidation(M)@8	cleaved I-A@N-term	0.000546579	2492.13	831.716	2492.13	831.716	3	15	9.1.1.10320.1	1	1.0376	-1	-1
1	543.32	543.32	98.85	94.09	92.94	sp|P02768|ALBU_HUMAN	Serum albumin OS=Homo sapiens GN=ALB PE=1 SV=2			2	99	AEVSKLVTDLTK		cleaved F-A@N-term; missed K-L@5	-0.00842021	1302.73	652.373	1302.74	652.377	2	12	1.1.1.4174.1	1	0.57	-1	-1
1	543.32	543.32	98.85	94.09	92.94	sp|P02768|ALBU_HUMAN	Serum albumin OS=Homo sapiens GN=ALB PE=1 SV=2			2	99	AFHDNEETFLK		cleaved T-A@N-term	-0.000427354	1349.62	675.82	1349.63	675.82	2	14	9.1.1.4617.1	1	0.5061	-1	-1
1	543.32	543.32	98.85	94.09	92.94	sp|P02768|ALBU_HUMAN	Serum albumin OS=Homo sapiens GN=ALB PE=1 SV=2			2	99	AFHDNEETFLKK	Methyl(K)@12	cleaved T-A@N-term; missed K-K@11	-0.00358286	1491.73	746.873	1491.74	746.875	2	16	8.1.1.3700.1	1	0.4265	-1	-1
1	543.32	543.32	98.85	94.09	92.94	sp|P02768|ALBU_HUMAN	Serum albumin OS=Homo sapiens GN=ALB PE=1 SV=2			2	99	AFHDNEETFLKKYLYEIAR	Methyl(K)@11	cleaved T-A@N-term; missed K-K@11; missed K-Y@12	0.000209951	2400.21	601.06	2400.21	601.06	4	14	13.1.1.9211.1	1	0.9236	-1	-1
1	543.32	543.32	98.85	94.09	92.94	sp|P02768|ALBU_HUMAN	Serum albumin OS=Homo sapiens GN=ALB PE=1 SV=2			2	99	AFKAWAVAR		missed K-A@3	-0.000903635	1018.57	510.292	1018.57	510.293	2	10	15.1.1.4664.1	1	0.4734	-1	-1
1	543.32	543.32	98.85	94.09	92.94	sp|P02768|ALBU_HUMAN	Serum albumin OS=Homo sapiens GN=ALB PE=1 SV=2			2	99	AKTCVADESAENCDK	Carbamidomethyl(C)@4; Carbamidomethyl(C)@13	cleaved F-A@N-term; missed K-T@2	-0.00724781	1696.7	849.355	1696.7	849.359	2	16	17.1.1.1680.1	1	0.1988	-1	-1
1	543.32	543.32	98.85	94.09	92.94	sp|P02768|ALBU_HUMAN	Serum albumin OS=Homo sapiens GN=ALB PE=1 SV=2			2	99	AKVFDEFKPLVEEPQNLIK	Methyl(K)@2	cleaved Y-A@N-term; missed K-V@2	0.00111163	2257.24	753.42	2257.24	753.419	3	14	17.1.1.8871.1	1	0.865	-1	-1
1	543.32	543.32	98.85	94.09	92.94	sp|P02768|ALBU_HUMAN	Serum albumin OS=Homo sapiens GN=ALB PE=1 SV=2			2	99	ALLVRYTKKVPQVSTPTLVEVSR	Trimethyl(K)@9	cleaved N-A@N-term; missed R-Y@5; missed K-K@8; missed K-V@9	-0.0340891	2625.52	876.182	2625.56	876.193	3	14	16.1.1.6782.1	0	0.6773	-1	-1
1	543.32	543.32	98.85	94.09	92.94	sp|P02768|ALBU_HUMAN	Serum albumin OS=Homo sapiens GN=ALB PE=1 SV=2			2	99	ALVELVK		cleaved T-A@N-term	0.00343536	770.494	386.254	770.49	386.252	2	9	5.1.1.4091.1	0	0.5973	-1	-1
1	543.32	543.32	98.85	94.09	92.94	sp|P02768|ALBU_HUMAN	Serum albumin OS=Homo sapiens GN=ALB PE=1 SV=2			2	99	ARLSQRFPKAEFAEVSKLVTDLTK		cleaved V-A@N-term; missed R-L@2; missed R-F@6; missed K-A@9; missed K-L@17	-0.920382	2732.6	684.157	2733.52	684.387	4	15	17.1.1.8738.1	1	0.8527	-1	-1
1	543.32	543.32	98.85	94.09	92.94	sp|P02768|ALBU_HUMAN	Serum albumin OS=Homo sapiens GN=ALB PE=1 SV=2			2	99	ATKEQLK		missed K-E@3	0.00458921	816.475	409.245	816.471	409.243	2	10	17.1.1.539.1	0	0.072	-1	-1
1	543.32	543.32	98.85	94.09	92.94	sp|P02768|ALBU_HUMAN	Serum albumin OS=Homo sapiens GN=ALB PE=1 SV=2			2	99	ATLRETYGEMADCCAK	Oxidation(M)@10; Carbamidomethyl(C)@13; Carbamidomethyl(C)@14	cleaved V-A@N-term; missed R-E@4	-0.00755516	1890.78	631.268	1890.79	631.271	3	13	8.1.1.2784.1	1	0.3406	-1	-1
1	543.32	543.32	98.85	94.09	92.94	sp|P02768|ALBU_HUMAN	Serum albumin OS=Homo sapiens GN=ALB PE=1 SV=2			2	99	AVMDDFAAFVEK	Oxidation(M)@3		-0.00038597	1357.62	679.818	1357.62	679.818	2	12	3.1.1.6103.1	1	0.7491	-1	-1
1	543.32	543.32	98.85	94.09	92.94	sp|P02768|ALBU_HUMAN	Serum albumin OS=Homo sapiens GN=ALB PE=1 SV=2			2	99	AVMDDFAAFVEKCCK	Oxidation(M)@3; Carbamidomethyl(C)@13; Carbamidomethyl(C)@14	missed K-C@12	-0.000433873	1805.78	602.933	1805.78	602.933	3	12	7.1.1.6941.1	1	0.7534	-1	-1
1	543.32	543.32	98.85	94.09	92.94	sp|P02768|ALBU_HUMAN	Serum albumin OS=Homo sapiens GN=ALB PE=1 SV=2			2	99	AWAVARLSQR	FormaldehydeAdduct(W)@2	missed R-L@6	-0.0018697	1168.64	585.33	1168.65	585.331	2	14	16.1.1.4873.1	1	0.4996	-1	-1
1	543.32	543.32	98.85	94.09	92.94	sp|P02768|ALBU_HUMAN	Serum albumin OS=Homo sapiens GN=ALB PE=1 SV=2			2	99	CAAADPHECYAK	Carbamidomethyl(C)@1; Carbamidomethyl(C)@9	cleaved C-C@N-term	-0.0012483	1391.56	696.787	1391.56	696.787	2	12	16.1.1.1719.1	1	0.212	-1	-1
1	543.32	543.32	98.85	94.09	92.94	sp|P02768|ALBU_HUMAN	Serum albumin OS=Homo sapiens GN=ALB PE=1 SV=2			2	99	CASLQKFGER	Carbamidomethyl(C)@1	missed K-F@6	-0.00313926	1194.58	598.296	1194.58	598.298	2	10	7.1.1.2687.1	0	0.3489	-1	-1
1	543.32	543.32	98.85	94.09	92.94	sp|P02768|ALBU_HUMAN	Serum albumin OS=Homo sapiens GN=ALB PE=1 SV=2			2	99	CCAAADPHECYAK	Carbamidomethyl(C)@1; Carbamidomethyl(C)@2; Carbamidomethyl(C)@10		0.00453453	1551.59	776.805	1551.59	776.802	2	9	1.1.1.1369.1	1	0.1995	-1	-1
1	543.32	543.32	98.85	94.09	92.94	sp|P02768|ALBU_HUMAN	Serum albumin OS=Homo sapiens GN=ALB PE=1 SV=2			2	99	CCAAADPHECYAKVFDEFKPLVEEPQNLIK	Carbamidomethyl(C)@1; Carbamidomethyl(C)@2; Carbamidomethyl(C)@10	missed K-V@13	0.00883607	3577.68	716.543	3577.67	716.541	5	12	15.1.1.10466.1	1	1.0097	-1	-1
1	543.32	543.32	98.85	94.09	92.94	sp|P02768|ALBU_HUMAN	Serum albumin OS=Homo sapiens GN=ALB PE=1 SV=2			2	99	CCKADDKETCFAEEGKK	Carbamidomethyl(C)@1; Carbamidomethyl(C)@2; Carbamidomethyl(C)@10	missed K-A@3; missed K-E@7; missed K-K@16	-0.00441589	2074.87	692.631	2074.88	692.633	3	15	15.1.1.1827.1	1	0.2161	-1	-1
1	543.32	543.32	98.85	94.09	92.94	sp|P02768|ALBU_HUMAN	Serum albumin OS=Homo sapiens GN=ALB PE=1 SV=2			2	99	CCTESLVNR	Carbamidomethyl(C)@1; Carbamidomethyl(C)@2; Cation:Na(E)@4		-0.00442629	1159.47	580.741	1159.47	580.744	2	11	13.1.1.2246.1	0	0.273	-1	-1
1	543.32	543.32	98.85	94.09	92.94	sp|P02768|ALBU_HUMAN	Serum albumin OS=Homo sapiens GN=ALB PE=1 SV=2			2	99	CDKSLHTLFGDK	Carbamidomethyl(C)@1	cleaved N-C@N-term; missed K-S@3	-0.000490285	1419.68	474.234	1419.68	474.234	3	11	10.1.1.4370.1	1	0.4764	-1	-1
1	543.32	543.32	98.85	94.09	92.94	sp|P02768|ALBU_HUMAN	Serum albumin OS=Homo sapiens GN=ALB PE=1 SV=2			2	99	CEKPLLEK	Carbamidomethyl(C)@1	cleaved C-C@N-term	-0.00178894	1015.54	508.775	1015.54	508.776	2	11	16.1.1.2101.1	1	0.2462	-1	-1
1	543.32	543.32	98.85	94.09	92.94	sp|P02768|ALBU_HUMAN	Serum albumin OS=Homo sapiens GN=ALB PE=1 SV=2			2	99	CHGDLLECADDR	Carbamidomethyl(C)@1; Carbamidomethyl(C)@8	cleaved C-C@N-term	-0.00117454	1459.58	730.798	1459.58	730.798	2	13	13.1.1.3295.1	0	0.369	-1	-1
1	543.32	543.32	98.85	94.09	92.94	sp|P02768|ALBU_HUMAN	Serum albumin OS=Homo sapiens GN=ALB PE=1 SV=2			2	99	CIAEVENDEMPADLPSLAADFVESK	Carbamidomethyl(C)@1; Oxidation(M)@10	cleaved H-C@N-term	0.0024821	2765.24	922.755	2765.24	922.754	3	15	8.1.1.10729.1	1	1.0868	-1	-1
1	543.32	543.32	98.85	94.09	92.94	sp|P02768|ALBU_HUMAN	Serum albumin OS=Homo sapiens GN=ALB PE=1 SV=2			2	99	CTAFHDNEETFLK	Carbamidomethyl(C)@1; Methyl(K)@13	cleaved M-C@N-term	-0.00204499	1624.72	813.366	1624.72	813.367	2	16	11.1.1.5184.1	1	0.5503	-1	-1
1	543.32	543.32	98.85	94.09	92.94	sp|P02768|ALBU_HUMAN	Serum albumin OS=Homo sapiens GN=ALB PE=1 SV=2			2	99	CTAFHDNEETFLKK	Carbamidomethyl(C)@1; Methyl(K)@14	cleaved M-C@N-term; missed K-K@13	-0.0051029	1752.81	877.412	1752.81	877.414	2	17	9.1.1.4313.1	1	0.4784	-1	-1
1	543.32	543.32	98.85	94.09	92.94	sp|P02768|ALBU_HUMAN	Serum albumin OS=Homo sapiens GN=ALB PE=1 SV=2			2	99	DAHKSEVAHR	Delta:H(2)C(2)@N-term; Delta:H(2)C(2)(H)@3	missed K-S@4	-0.000864055	1200.6	601.307	1200.6	601.307	2	13	16.1.1.1342.1	1	0.1769	-1	-1
1	543.32	543.32	98.85	94.09	92.94	sp|P02768|ALBU_HUMAN	Serum albumin OS=Homo sapiens GN=ALB PE=1 SV=2			2	99	DDFAAFVEK		cleaved M-D@N-term	0.00105772	1040.48	521.249	1040.48	521.248	2	10	13.1.1.6461.1	1	0.6657	-1	-1
1	543.32	543.32	98.85	94.09	92.94	sp|P02768|ALBU_HUMAN	Serum albumin OS=Homo sapiens GN=ALB PE=1 SV=2			2	99	DDNPNLPR			-0.00165629	939.439	470.727	939.441	470.728	2	10	18.1.1.2573.1	1	0.2718	-1	-1
1	543.32	543.32	98.85	94.09	92.94	sp|P02768|ALBU_HUMAN	Serum albumin OS=Homo sapiens GN=ALB PE=1 SV=2			2	99	DEFKPLVEEPQNLIK		cleaved F-D@N-term	-0.000529299	1797.95	899.983	1797.95	899.983	2	13	8.1.1.7943.1	1	0.8189	-1	-1
1	543.32	543.32	98.85	94.09	92.94	sp|P02768|ALBU_HUMAN	Serum albumin OS=Homo sapiens GN=ALB PE=1 SV=2			2	99	DICTLSEKER	Carbamidomethyl(C)@3	cleaved A-D@N-term; missed K-E@8	-0.0019892	1249.6	625.805	1249.6	625.806	2	10	16.1.1.2700.1	1	0.2993	-1	-1
1	543.32	543.32	98.85	94.09	92.94	sp|P02768|ALBU_HUMAN	Serum albumin OS=Homo sapiens GN=ALB PE=1 SV=2			2	99	DLPSLAADFVESK		cleaved A-D@N-term	0.000166767	1390.7	696.356	1390.7	696.356	2	10	3.1.1.7961.1	1	0.92	-1	-1
1	543.32	543.32	98.85	94.09	92.94	sp|P02768|ALBU_HUMAN	Serum albumin OS=Homo sapiens GN=ALB PE=1 SV=2			2	99	DVCKNYAEAK	Carbamidomethyl(C)@3	missed K-N@4	-0.00268883	1196.55	599.281	1196.55	599.282	2	13	13.1.1.1667.1	1	0.2196	-1	-1
1	543.32	543.32	98.85	94.09	92.94	sp|P02768|ALBU_HUMAN	Serum albumin OS=Homo sapiens GN=ALB PE=1 SV=2			2	99	DVFLGMFLYEYAR	Dethiomethyl(M)@6		0.00161623	1574.78	525.933	1574.78	525.933	3	11	13.1.1.9813.1	1	0.9801	-1	-1
1	543.32	543.32	98.85	94.09	92.94	sp|P02768|ALBU_HUMAN	Serum albumin OS=Homo sapiens GN=ALB PE=1 SV=2			2	99	ECCEKPLLEK	Carbamidomethyl(C)@2; Carbamidomethyl(C)@3		-0.00169076	1304.61	653.312	1304.61	653.312	2	13	13.1.1.2243.1	0	0.2728	-1	-1
1	543.32	543.32	98.85	94.09	92.94	sp|P02768|ALBU_HUMAN	Serum albumin OS=Homo sapiens GN=ALB PE=1 SV=2			2	99	ECCEKPLLEKSH	Carbamidomethyl(C)@2; Carbamidomethyl(C)@3	cleaved H-C@C-term; missed K-S@10	-0.000520858	1528.7	765.358	1528.7	765.358	2	11	12.1.1.1952.1	0	0.245	-1	-1
1	543.32	543.32	98.85	94.09	92.94	sp|P02768|ALBU_HUMAN	Serum albumin OS=Homo sapiens GN=ALB PE=1 SV=2			2	99	ECCEKPLLEKSHCIAEVENDEMPADLPSLAADFVESK	Carbamidomethyl(C)@2; Carbamidomethyl(C)@3; PyruvicAcidIminyl(K)@10; Carbamidomethyl(C)@13; Oxidation(M)@22	missed K-S@10	0.043721	4345.98	870.203	4345.94	870.195	5	14	9.1.1.9744.1	1	0.9826	-1	-1
1	543.32	543.32	98.85	94.09	92.94	sp|P02768|ALBU_HUMAN	Serum albumin OS=Homo sapiens GN=ALB PE=1 SV=2			2	99	ECCHGDLLECADDR	Carbamidomethyl(C)@2; Carbamidomethyl(C)@3; Carbamidomethyl(C)@10	cleaved T-E@N-term	-0.00124805	1748.65	875.334	1748.66	875.335	2	19	17.1.1.3770.1	0	0.3881	-1	-1
1	543.32	543.32	98.85	94.09	92.94	sp|P02768|ALBU_HUMAN	Serum albumin OS=Homo sapiens GN=ALB PE=1 SV=2			2	99	EDHVKLVNEVTEFAK		cleaved F-E@N-term; missed K-L@5	-0.00142532	1756.9	586.64	1756.9	586.64	3	13	7.1.1.6339.1	1	0.6971	-1	-1
1	543.32	543.32	98.85	94.09	92.94	sp|P02768|ALBU_HUMAN	Serum albumin OS=Homo sapiens GN=ALB PE=1 SV=2			2	99	EFNAETFTFHADICTLSEKER	Carbamidomethyl(C)@14	missed K-E@19	0.00213097	2544.16	637.048	2544.16	637.047	4	13	15.1.1.8282.1	1	0.8087	-1	-1
1	543.32	543.32	98.85	94.09	92.94	sp|P02768|ALBU_HUMAN	Serum albumin OS=Homo sapiens GN=ALB PE=1 SV=2			2	99	ENDEMPADLPSLAADFVESK	Oxidation(M)@5	cleaved V-E@N-term	0.000827966	2192.98	732	2192.98	732	3	13	9.1.1.10093.1	1	1.0155	-1	-1
1	543.32	543.32	98.85	94.09	92.94	sp|P02768|ALBU_HUMAN	Serum albumin OS=Homo sapiens GN=ALB PE=1 SV=2			2	99	EQLKAVMDDFAAFVEK	Oxidation(M)@7	missed K-A@4	0.00137706	1855.9	619.642	1855.9	619.641	3	13	7.1.1.8498.1	1	0.8999	-1	-1
1	543.32	543.32	98.85	94.09	92.94	sp|P02768|ALBU_HUMAN	Serum albumin OS=Homo sapiens GN=ALB PE=1 SV=2			2	99	ETCFAEEGKK	Carbamidomethyl(C)@3	missed K-K@9	-0.00111557	1197.53	599.774	1197.53	599.774	2	10	3.1.1.1459.1	1	0.2125	-1	-1
1	543.32	543.32	98.85	94.09	92.94	sp|P02768|ALBU_HUMAN	Serum albumin OS=Homo sapiens GN=ALB PE=1 SV=2			2	99	ETYGEMADCCAK	Glu->pyro-Glu@N-term; Carbamidomethyl(C)@9; Carbamidomethyl(C)@10		-0.00126349	1415.51	708.764	1415.52	708.765	2	12	17.1.1.3727.1	1	0.3841	-1	-1
1	543.32	543.32	98.85	94.09	92.94	sp|P02768|ALBU_HUMAN	Serum albumin OS=Homo sapiens GN=ALB PE=1 SV=2			2	99	ETYGEMADCCAKQEPER	Carbamidomethyl(C)@9; Carbamidomethyl(C)@10	missed K-Q@12	-0.00275638	2072.82	691.948	2072.82	691.949	3	13	15.1.1.3440.1	1	0.3596	-1	-1
1	543.32	543.32	98.85	94.09	92.94	sp|P02768|ALBU_HUMAN	Serum albumin OS=Homo sapiens GN=ALB PE=1 SV=2			2	99	EVSKLVTDLTK		cleaved A-E@N-term; missed K-L@4	-3.05907	1228.64	615.329	1231.7	616.858	2	17	17.1.1.9839.1	1	0.9527	-1	-1
1	543.32	543.32	98.85	94.09	92.94	sp|P02768|ALBU_HUMAN	Serum albumin OS=Homo sapiens GN=ALB PE=1 SV=2			2	99	FDEFKPLVEEPQNLIK		cleaved V-F@N-term	0.0030344	1945.02	649.348	1945.02	649.347	3	14	17.1.1.8556.1	1	0.8358	-1	-1
1	543.32	543.32	98.85	94.09	92.94	sp|P02768|ALBU_HUMAN	Serum albumin OS=Homo sapiens GN=ALB PE=1 SV=2			2	99	FEQLGEYKFQNALLVR	Methyl(K)@8	cleaved L-F@N-term; missed K-F@8	0.00242371	1968.05	985.032	1968.05	985.031	2	16	16.1.1.8368.1	1	0.8224	-1	-1
1	543.32	543.32	98.85	94.09	92.94	sp|P02768|ALBU_HUMAN	Serum albumin OS=Homo sapiens GN=ALB PE=1 SV=2			2	99	FGERAFKAWA		cleaved A-V@C-term; missed R-A@4; missed K-A@7	-0.000586582	1181.6	591.806	1181.6	591.806	2	10	16.1.1.5910.1	1	0.5963	-1	-1
1	543.32	543.32	98.85	94.09	92.94	sp|P02768|ALBU_HUMAN	Serum albumin OS=Homo sapiens GN=ALB PE=1 SV=2			2	99	FGERAFKAWAVAR	Dioxidation(W)@9	missed R-A@4; missed K-A@7	-0.000582602	1539.79	514.272	1539.79	514.272	3	15	11.1.1.5653.1	1	0.594	-1	-1
1	543.32	543.32	98.85	94.09	92.94	sp|P02768|ALBU_HUMAN	Serum albumin OS=Homo sapiens GN=ALB PE=1 SV=2			2	99	FHDNEETFLKK	Methyl(K)@11	cleaved A-F@N-term; missed K-K@10	-0.000935013	1420.7	711.356	1420.7	711.357	2	15	8.1.1.3440.1	1	0.4023	-1	-1
1	543.32	543.32	98.85	94.09	92.94	sp|P02768|ALBU_HUMAN	Serum albumin OS=Homo sapiens GN=ALB PE=1 SV=2			2	99	FKDLGEENFK		missed K-D@2	-0.00268623	1225.6	613.805	1225.6	613.806	2	13	10.1.1.4101.1	1	0.4521	-1	-1
1	543.32	543.32	98.85	94.09	92.94	sp|P02768|ALBU_HUMAN	Serum albumin OS=Homo sapiens GN=ALB PE=1 SV=2			2	99	FLQHKDDNPNLPR		cleaved C-F@N-term; missed K-D@5	0.000798532	1592.81	531.943	1592.81	531.943	3	12	7.1.1.2792.1	1	0.3592	-1	-1
1	543.32	543.32	98.85	94.09	92.94	sp|P02768|ALBU_HUMAN	Serum albumin OS=Homo sapiens GN=ALB PE=1 SV=2			2	99	FPKAEFAEVSK		missed K-A@3	0.000165962	1251.65	626.832	1251.65	626.832	2	16	2.1.1.2851.1	1	0.4135	-1	-1
1	543.32	543.32	98.85	94.09	92.94	sp|P02768|ALBU_HUMAN	Serum albumin OS=Homo sapiens GN=ALB PE=1 SV=2			2	99	FPKAEFAEVSKLVTDLTK		missed K-A@3; missed K-L@11	0.00269435	2022.11	675.043	2022.1	675.042	3	15	12.1.1.10999.1	1	1.082	-1	-1
1	543.32	543.32	98.85	94.09	92.94	sp|P02768|ALBU_HUMAN	Serum albumin OS=Homo sapiens GN=ALB PE=1 SV=2			2	99	FQNALLVR			7.03794e-05	959.555	480.785	959.555	480.785	2	10	15.1.1.5561.1	0	0.5574	-1	-1
1	543.32	543.32	98.85	94.09	92.94	sp|P02768|ALBU_HUMAN	Serum albumin OS=Homo sapiens GN=ALB PE=1 SV=2			2	99	FQNALLVRYT		cleaved T-K@C-term; missed R-Y@8	0.0018403	1223.67	612.841	1223.67	612.84	2	10	13.1.1.7101.1	1	0.7259	-1	-1
1	543.32	543.32	98.85	94.09	92.94	sp|P02768|ALBU_HUMAN	Serum albumin OS=Homo sapiens GN=ALB PE=1 SV=2			2	99	FQNALLVRYTK		missed R-Y@8	-0.00237323	1351.76	451.594	1351.76	451.594	3	12	14.1.1.5716.1	1	0.5917	-1	-1
1	543.32	543.32	98.85	94.09	92.94	sp|P02768|ALBU_HUMAN	Serum albumin OS=Homo sapiens GN=ALB PE=1 SV=2			2	99	FQNALLVRYTKKVPQVSTPTLVEVSR	Trimethyl(K)@12	missed R-Y@8; missed K-K@11; missed K-V@12	-0.0354232	3014.69	754.68	3014.73	754.689	4	15	11.1.1.7988.1	0	0.814	-1	-1
1	543.32	543.32	98.85	94.09	92.94	sp|P02768|ALBU_HUMAN	Serum albumin OS=Homo sapiens GN=ALB PE=1 SV=2			2	99	GDKLCTVATLR	Carbamidomethyl(C)@5	cleaved F-G@N-term; missed K-L@3	-0.000907105	1232.65	617.334	1232.65	617.335	2	11	2.1.1.2374.1	1	0.3496	-1	-1
1	543.32	543.32	98.85	94.09	92.94	sp|P02768|ALBU_HUMAN	Serum albumin OS=Homo sapiens GN=ALB PE=1 SV=2			2	99	GERAFKAWAVAR		cleaved F-G@N-term; missed R-A@3; missed K-A@6	0.0016773	1360.74	454.587	1360.74	454.586	3	13	17.1.1.4224.1	1	0.4305	-1	-1
1	543.32	543.32	98.85	94.09	92.94	sp|P02768|ALBU_HUMAN	Serum albumin OS=Homo sapiens GN=ALB PE=1 SV=2			2	99	GMFLYEYAR	Oxidation(M)@2	cleaved L-G@N-term	0.00811531	1164.54	583.275	1164.53	583.271	2	7	5.1.1.4499.1	1	0.6552	-1	-1
1	543.32	543.32	98.85	94.09	92.94	sp|P02768|ALBU_HUMAN	Serum albumin OS=Homo sapiens GN=ALB PE=1 SV=2			2	99	HADICTLSEK	Carbamidomethyl(C)@5	cleaved F-H@N-term	-0.000628078	1172.55	587.282	1172.55	587.282	2	12	14.1.1.2422.1	1	0.2847	-1	-1
1	543.32	543.32	98.85	94.09	92.94	sp|P02768|ALBU_HUMAN	Serum albumin OS=Homo sapiens GN=ALB PE=1 SV=2			2	99	HDNEETFLK		cleaved F-H@N-term	-0.000642639	1131.52	566.767	1131.52	566.767	2	11	10.1.1.3143.1	0	0.3657	-1	-1
1	543.32	543.32	98.85	94.09	92.94	sp|P02768|ALBU_HUMAN	Serum albumin OS=Homo sapiens GN=ALB PE=1 SV=2			2	99	HDNEETFLKK	Methyl(K)@10	cleaved F-H@N-term; missed K-K@9	0.00136837	1273.63	637.823	1273.63	637.822	2	12	2.1.1.1560.1	1	0.2288	-1	-1
1	543.32	543.32	98.85	94.09	92.94	sp|P02768|ALBU_HUMAN	Serum albumin OS=Homo sapiens GN=ALB PE=1 SV=2			2	99	HDNEETFLKKYLYEIAR	Methyl(K)@9	cleaved F-H@N-term; missed K-K@9; missed K-Y@10	0.00202483	2182.11	546.534	2182.11	546.534	4	15	13.1.1.8807.1	1	0.8855	-1	-1
1	543.32	543.32	98.85	94.09	92.94	sp|P02768|ALBU_HUMAN	Serum albumin OS=Homo sapiens GN=ALB PE=1 SV=2			2	99	HGDLLECADDR	Carbamidomethyl(C)@7	cleaved C-H@N-term	-0.0031063	1299.55	650.781	1299.55	650.783	2	15	15.1.1.3515.1	0	0.3666	-1	-1
1	543.32	543.32	98.85	94.09	92.94	sp|P02768|ALBU_HUMAN	Serum albumin OS=Homo sapiens GN=ALB PE=1 SV=2			2	99	HGDLLECADDRADLAK	Carbamidomethyl(C)@7	cleaved C-H@N-term; missed R-A@11	0.00097058	1797.83	600.285	1797.83	600.284	3	17	14.1.1.4596.1	0	0.4867	-1	-1
1	543.32	543.32	98.85	94.09	92.94	sp|P02768|ALBU_HUMAN	Serum albumin OS=Homo sapiens GN=ALB PE=1 SV=2			2	99	HPDYSVVLLLR			0.00246391	1310.74	656.376	1310.73	656.375	2	15	9.1.1.8461.1	1	0.8617	-1	-1
1	543.32	543.32	98.85	94.09	92.94	sp|P02768|ALBU_HUMAN	Serum albumin OS=Homo sapiens GN=ALB PE=1 SV=2			2	99	HPYFYAPELLFFAK			0.00335395	1741.89	581.637	1741.89	581.636	3	12	7.1.1.10820.1	1	1.1473	-1	-1
1	543.32	543.32	98.85	94.09	92.94	sp|P02768|ALBU_HUMAN	Serum albumin OS=Homo sapiens GN=ALB PE=1 SV=2			2	99	HTECCHGDLLECADDR	Carbamidomethyl(C)@4; Carbamidomethyl(C)@5; Carbamidomethyl(C)@12	cleaved V-H@N-term	-0.00451077	1986.76	994.386	1986.76	994.388	2	17	15.1.1.3506.1	1	0.3657	-1	-1
1	543.32	543.32	98.85	94.09	92.94	sp|P02768|ALBU_HUMAN	Serum albumin OS=Homo sapiens GN=ALB PE=1 SV=2			2	99	IAEVENDEMPADLPSLAADFVESK	Oxidation(M)@9	cleaved C-I@N-term	0.0101807	2605.22	869.414	2605.21	869.411	3	15	7.1.1.10175.1	1	1.069	-1	-1
1	543.32	543.32	98.85	94.09	92.94	sp|P02768|ALBU_HUMAN	Serum albumin OS=Homo sapiens GN=ALB PE=1 SV=2			2	99	IAEVENDEMPADLPSLAADFVESKDVCK	Oxidation(M)@9; Carbamidomethyl(C)@27	cleaved C-I@N-term; missed K-D@24	0.000792158	3107.43	1036.82	3107.43	1036.82	3	12	9.1.1.10174.1	1	1.0232	-1	-1
1	543.32	543.32	98.85	94.09	92.94	sp|P02768|ALBU_HUMAN	Serum albumin OS=Homo sapiens GN=ALB PE=1 SV=2			2	99	ICENQDSISSK	Carbamidomethyl(C)@2	cleaved Y-I@N-term	-0.00544881	1279.57	640.79	1279.57	640.793	2	10	15.1.1.1929.1	1	0.224	-1	-1
1	543.32	543.32	98.85	94.09	92.94	sp|P02768|ALBU_HUMAN	Serum albumin OS=Homo sapiens GN=ALB PE=1 SV=2			2	99	KAAFTECCQAADK	Carbamidomethyl(C)@7; Carbamidomethyl(C)@8	cleaved Y-K@N-term; missed K-A@1	-0.000926322	1498.65	750.334	1498.65	750.334	2	14	14.1.1.1914.1	1	0.2378	-1	-1
1	543.32	543.32	98.85	94.09	92.94	sp|P02768|ALBU_HUMAN	Serum albumin OS=Homo sapiens GN=ALB PE=1 SV=2			2	99	KAWAVARLSQRFPKAEFAEVSKLVTDLTK	Carbamidomethyl@N-term	cleaved F-K@N-term; missed K-A@1; missed R-L@7; missed R-F@11; missed K-A@14; missed K-L@22	-0.149996	3345.71	670.149	3345.86	670.179	5	13	15.1.1.8851.1	1	0.8608	-1	-1
1	543.32	543.32	98.85	94.09	92.94	sp|P02768|ALBU_HUMAN	Serum albumin OS=Homo sapiens GN=ALB PE=1 SV=2			2	99	KDDNPNLPR		cleaved H-K@N-term; missed K-D@1	-0.00161276	1067.53	534.774	1067.54	534.775	2	13	17.1.1.1961.1	1	0.2231	-1	-1
1	543.32	543.32	98.85	94.09	92.94	sp|P02768|ALBU_HUMAN	Serum albumin OS=Homo sapiens GN=ALB PE=1 SV=2			2	99	KLVAASQAALG		cleaved G-L@C-term; missed K-L@1	0.000143885	1027.6	514.809	1027.6	514.809	2	10	1.1.1.2240.1	1	0.3318	-1	-1
1	543.32	543.32	98.85	94.09	92.94	sp|P02768|ALBU_HUMAN	Serum albumin OS=Homo sapiens GN=ALB PE=1 SV=2			2	99	KLVAASQAALGL		missed K-L@1	-0.00320647	1140.68	571.349	1140.69	571.351	2	11	15.1.1.6499.1	1	0.6448	-1	-1
1	543.32	543.32	98.85	94.09	92.94	sp|P02768|ALBU_HUMAN	Serum albumin OS=Homo sapiens GN=ALB PE=1 SV=2			2	99	KLVNEVTEFAK		cleaved V-K@N-term; missed K-L@1	-1.70411e-05	1276.7	639.359	1276.7	639.359	2	15	7.1.1.4938.1	1	0.5664	-1	-1
1	543.32	543.32	98.85	94.09	92.94	sp|P02768|ALBU_HUMAN	Serum albumin OS=Homo sapiens GN=ALB PE=1 SV=2			2	99	KLVTDLTK		cleaved S-K@N-term; missed K-L@1	0.00162676	916.561	459.288	916.559	459.287	2	12	7.1.1.2717.1	0	0.3518	-1	-1
1	543.32	543.32	98.85	94.09	92.94	sp|P02768|ALBU_HUMAN	Serum albumin OS=Homo sapiens GN=ALB PE=1 SV=2			2	99	KPLVEEPQNLIK		cleaved F-K@N-term	-0.00434249	1406.81	704.412	1406.81	704.414	2	17	8.1.1.5618.1	1	0.6029	-1	-1
1	543.32	543.32	98.85	94.09	92.94	sp|P02768|ALBU_HUMAN	Serum albumin OS=Homo sapiens GN=ALB PE=1 SV=2			2	99	KQTALVELVK		missed K-Q@1	-0.00144214	1127.69	564.852	1127.69	564.853	2	13	3.1.1.3307.1	1	0.4678	-1	-1
1	543.32	543.32	98.85	94.09	92.94	sp|P02768|ALBU_HUMAN	Serum albumin OS=Homo sapiens GN=ALB PE=1 SV=2			2	99	KSHCIAEVENDEMPADLPSLAADFVESK	Carbamidomethyl(C)@4; Oxidation(M)@13	cleaved E-K@N-term; missed K-S@1	-0.00770256	3117.42	780.362	3117.43	780.364	4	14	9.1.1.9466.1	1	0.9565	-1	-1
1	543.32	543.32	98.85	94.09	92.94	sp|P02768|ALBU_HUMAN	Serum albumin OS=Homo sapiens GN=ALB PE=1 SV=2			2	99	KTYETTLEK		cleaved A-K@N-term; missed K-T@1	-0.000174036	1111.58	556.795	1111.58	556.795	2	13	15.1.1.2067.1	1	0.2366	-1	-1
1	543.32	543.32	98.85	94.09	92.94	sp|P02768|ALBU_HUMAN	Serum albumin OS=Homo sapiens GN=ALB PE=1 SV=2			2	99	KVFDEFKPLVEEPQNLIK		cleaved A-K@N-term; missed K-V@1	0.00312209	2172.19	725.069	2172.18	725.068	3	15	17.1.1.8677.1	1	0.847	-1	-1
1	543.32	543.32	98.85	94.09	92.94	sp|P02768|ALBU_HUMAN	Serum albumin OS=Homo sapiens GN=ALB PE=1 SV=2			2	99	KVPQVSTPTLVEVSR		missed K-V@1	-0.00529866	1638.93	547.316	1638.93	547.317	3	9	1.1.1.3830.1	0	0.5334	-1	-1
1	543.32	543.32	98.85	94.09	92.94	sp|P02768|ALBU_HUMAN	Serum albumin OS=Homo sapiens GN=ALB PE=1 SV=2			2	99	KVPQVSTPTLVEVSRNLGK		missed K-V@1; missed R-N@15	-0.00333489	2051.17	684.731	2051.17	684.732	3	14	14.1.1.6805.1	1	0.694	-1	-1
1	543.32	543.32	98.85	94.09	92.94	sp|P02768|ALBU_HUMAN	Serum albumin OS=Homo sapiens GN=ALB PE=1 SV=2			2	99	KVPQVSTPTLVEVSRNLGKVGSK	Dehydrated(S)@14; Oxidation(R)@15; Delta:H(2)C(2)(K)@19	missed K-V@1; missed R-N@15; missed K-V@19	0.00279358	2446.39	816.472	2446.39	816.471	3	16	8.1.1.9431.1	1	0.9591	-1	-1
1	543.32	543.32	98.85	94.09	92.94	sp|P02768|ALBU_HUMAN	Serum albumin OS=Homo sapiens GN=ALB PE=1 SV=2			2	99	KYICENQDSISSK	Carbamidomethyl(C)@4	cleaved A-K@N-term; missed K-Y@1	-0.00510575	1570.72	786.37	1570.73	786.372	2	12	13.1.1.2106.1	0	0.2603	-1	-1
1	543.32	543.32	98.85	94.09	92.94	sp|P02768|ALBU_HUMAN	Serum albumin OS=Homo sapiens GN=ALB PE=1 SV=2			2	99	KYLYEIAR		missed K-Y@1	-0.00161192	1054.58	528.297	1054.58	528.298	2	9	3.1.1.2921.1	0	0.4264	-1	-1
1	543.32	543.32	98.85	94.09	92.94	sp|P02768|ALBU_HUMAN	Serum albumin OS=Homo sapiens GN=ALB PE=1 SV=2			2	99	LAKTYETTLEK		missed K-T@3	-0.00136581	1295.7	432.906	1295.7	432.906	3	12	10.1.1.2899.1	1	0.3432	-1	-1
1	543.32	543.32	98.85	94.09	92.94	sp|P02768|ALBU_HUMAN	Serum albumin OS=Homo sapiens GN=ALB PE=1 SV=2			2	99	LCTVATLR	Carbamidomethyl(C)@2		-0.000927761	932.51	467.262	932.511	467.263	2	8	1.1.1.2388.1	1	0.3525	-1	-1
1	543.32	543.32	98.85	94.09	92.94	sp|P02768|ALBU_HUMAN	Serum albumin OS=Homo sapiens GN=ALB PE=1 SV=2			2	99	LDELRDEGK		missed R-D@5	-0.000858889	1073.53	537.774	1073.54	537.775	2	13	2.1.1.1410.1	1	0.2058	-1	-1
1	543.32	543.32	98.85	94.09	92.94	sp|P02768|ALBU_HUMAN	Serum albumin OS=Homo sapiens GN=ALB PE=1 SV=2			2	99	LDELRDEGKAS		cleaved S-S@C-term; missed R-D@5; missed K-A@9	-0.00103752	1231.6	616.809	1231.6	616.81	2	14	18.1.1.2150.1	1	0.235	-1	-1
1	543.32	543.32	98.85	94.09	92.94	sp|P02768|ALBU_HUMAN	Serum albumin OS=Homo sapiens GN=ALB PE=1 SV=2			2	99	LDELRDEGKASSAK		missed R-D@5; missed K-A@9	-0.00248641	1517.77	759.89	1517.77	759.892	2	12	14.1.1.1804.1	1	0.2278	-1	-1
1	543.32	543.32	98.85	94.09	92.94	sp|P02768|ALBU_HUMAN	Serum albumin OS=Homo sapiens GN=ALB PE=1 SV=2			2	99	LDELRDEGKASSAKQR		missed R-D@5; missed K-A@9; missed K-Q@14	-0.00257641	1801.93	601.649	1801.93	601.65	3	16	13.1.1.1707.1	1	0.2232	-1	-1
1	543.32	543.32	98.85	94.09	92.94	sp|P02768|ALBU_HUMAN	Serum albumin OS=Homo sapiens GN=ALB PE=1 SV=2			2	99	LFGDKLCTVATLR	Carbamidomethyl(C)@7	cleaved T-L@N-term; missed K-L@5	-0.00119412	1492.81	498.609	1492.81	498.61	3	11	13.1.1.6961.1	1	0.7127	-1	-1
1	543.32	543.32	98.85	94.09	92.94	sp|P02768|ALBU_HUMAN	Serum albumin OS=Homo sapiens GN=ALB PE=1 SV=2			2	99	LGEYKFQNALLVR	Methyl(K)@5	cleaved Q-L@N-term; missed K-F@5	-0.00282486	1563.87	522.299	1563.88	522.3	3	14	16.1.1.7104.1	1	0.7072	-1	-1
1	543.32	543.32	98.85	94.09	92.94	sp|P02768|ALBU_HUMAN	Serum albumin OS=Homo sapiens GN=ALB PE=1 SV=2			2	99	LGMFLYEYAR		cleaved F-L@N-term	6.38417e-05	1261.62	631.816	1261.62	631.816	2	11	12.1.1.8870.1	1	0.8809	-1	-1
1	543.32	543.32	98.85	94.09	92.94	sp|P02768|ALBU_HUMAN	Serum albumin OS=Homo sapiens GN=ALB PE=1 SV=2			2	99	LKCASLQKFGER	Acetyl@N-term; Carbamidomethyl(C)@3	missed K-C@2; missed K-F@8	0.000285405	1477.77	493.598	1477.77	493.598	3	12	15.1.1.4748.1	0	0.4813	-1	-1
1	543.32	543.32	98.85	94.09	92.94	sp|P02768|ALBU_HUMAN	Serum albumin OS=Homo sapiens GN=ALB PE=1 SV=2			2	99	LKECCEKPLLEK	Carbamidomethyl(C)@4; Carbamidomethyl(C)@5	missed K-E@2	-5.22798e-05	1545.79	773.902	1545.79	773.902	2	11	3.1.1.1900.1	0	0.2833	-1	-1
1	543.32	543.32	98.85	94.09	92.94	sp|P02768|ALBU_HUMAN	Serum albumin OS=Homo sapiens GN=ALB PE=1 SV=2			2	99	LLRLAKTYETTLEK		cleaved L-L@N-term; missed R-L@3; missed K-T@6	-0.00198785	1677.96	560.329	1677.97	560.329	3	11	16.1.1.5205.1	1	0.5307	-1	-1
1	543.32	543.32	98.85	94.09	92.94	sp|P02768|ALBU_HUMAN	Serum albumin OS=Homo sapiens GN=ALB PE=1 SV=2			2	99	LLVRYTKKVPQVSTPTLVEVSR	Trimethyl(K)@8	cleaved A-L@N-term; missed R-Y@4; missed K-K@7; missed K-V@8	-0.0332388	2554.49	639.629	2554.52	639.638	4	14	13.1.1.6477.1	0	0.6671	-1	-1
1	543.32	543.32	98.85	94.09	92.94	sp|P02768|ALBU_HUMAN	Serum albumin OS=Homo sapiens GN=ALB PE=1 SV=2			2	99	LNQLCVLHEK	Carbamidomethyl(C)@5	cleaved V-L@N-term	-0.000899914	1252.66	627.337	1252.66	627.337	2	9	2.1.1.2554.1	1	0.3755	-1	-1
1	543.32	543.32	98.85	94.09	92.94	sp|P02768|ALBU_HUMAN	Serum albumin OS=Homo sapiens GN=ALB PE=1 SV=2			2	99	LPSLAADFVESK		cleaved D-L@N-term	0.000686557	1275.67	638.843	1275.67	638.843	2	14	8.1.1.8054.1	1	0.8293	-1	-1
1	543.32	543.32	98.85	94.09	92.94	sp|P02768|ALBU_HUMAN	Serum albumin OS=Homo sapiens GN=ALB PE=1 SV=2			2	99	LQHKDDNPNLPR		cleaved F-L@N-term; missed K-D@4	-0.00105208	1445.74	482.919	1445.74	482.92	3	15	13.1.1.1836.1	1	0.2352	-1	-1
1	543.32	543.32	98.85	94.09	92.94	sp|P02768|ALBU_HUMAN	Serum albumin OS=Homo sapiens GN=ALB PE=1 SV=2			2	99	LSQRFPK		missed R-F@4	0.000121239	874.503	438.259	874.503	438.259	2	9	7.1.1.2181.1	1	0.2972	-1	-1
1	543.32	543.32	98.85	94.09	92.94	sp|P02768|ALBU_HUMAN	Serum albumin OS=Homo sapiens GN=ALB PE=1 SV=2			2	99	LSVVLNQLCVLHEK	Carbamidomethyl(C)@9	cleaved Y-L@N-term	-0.000980302	1650.91	551.311	1650.91	551.312	3	15	12.1.1.8146.1	1	0.8128	-1	-1
1	543.32	543.32	98.85	94.09	92.94	sp|P02768|ALBU_HUMAN	Serum albumin OS=Homo sapiens GN=ALB PE=1 SV=2			2	99	LVAASQAAL		cleaved L-G@C-term	0.000816185	842.487	422.251	842.486	422.25	2	10	7.1.1.4440.1	1	0.52	-1	-1
1	543.32	543.32	98.85	94.09	92.94	sp|P02768|ALBU_HUMAN	Serum albumin OS=Homo sapiens GN=ALB PE=1 SV=2			2	99	LVAASQAALGL			0.000285869	1012.59	507.303	1012.59	507.303	2	10	15.1.1.7332.1	1	0.7213	-1	-1
1	543.32	543.32	98.85	94.09	92.94	sp|P02768|ALBU_HUMAN	Serum albumin OS=Homo sapiens GN=ALB PE=1 SV=2			2	99	LVEEPQNLIK		cleaved P-L@N-term	-0.000475399	1181.67	591.84	1181.67	591.84	2	11	8.1.1.5568.1	0	0.5982	-1	-1
1	543.32	543.32	98.85	94.09	92.94	sp|P02768|ALBU_HUMAN	Serum albumin OS=Homo sapiens GN=ALB PE=1 SV=2			2	99	LVNEVTEFAK			-0.00276041	1148.61	575.31	1148.61	575.311	2	9	1.1.1.3550.1	1	0.5014	-1	-1
1	543.32	543.32	98.85	94.09	92.94	sp|P02768|ALBU_HUMAN	Serum albumin OS=Homo sapiens GN=ALB PE=1 SV=2			2	99	LVNEVTEFAKTCVADESAENCDK	PyruvicAcidIminyl(K)@10; Carbamidomethyl(C)@12; Carbamidomethyl(C)@21	missed K-T@10	0.039856	2698.21	900.412	2698.17	900.399	3	13	3.1.1.5651.1	1	0.7066	-1	-1
1	543.32	543.32	98.85	94.09	92.94	sp|P02768|ALBU_HUMAN	Serum albumin OS=Homo sapiens GN=ALB PE=1 SV=2			2	99	LVRPEVD		cleaved D-V@C-term	-0.00033503	826.454	414.235	826.455	414.235	2	11	13.1.1.2556.1	1	0.3009	-1	-1
1	543.32	543.32	98.85	94.09	92.94	sp|P02768|ALBU_HUMAN	Serum albumin OS=Homo sapiens GN=ALB PE=1 SV=2			2	99	LVRPEVDV		cleaved V-M@C-term	3.16424e-06	925.523	463.769	925.523	463.769	2	9	2.1.1.2995.1	1	0.4323	-1	-1
1	543.32	543.32	98.85	94.09	92.94	sp|P02768|ALBU_HUMAN	Serum albumin OS=Homo sapiens GN=ALB PE=1 SV=2			2	99	LVRPEVDVM	Dethiomethyl(M)@9	cleaved M-C@C-term	-0.000766452	1008.56	505.287	1008.56	505.287	2	12	9.1.1.3412.1	1	0.3952	-1	-1
1	543.32	543.32	98.85	94.09	92.94	sp|P02768|ALBU_HUMAN	Serum albumin OS=Homo sapiens GN=ALB PE=1 SV=2			2	99	LVRPEVDVMCTAF	Oxidation(M)@9; Carbamidomethyl(C)@10	cleaved F-H@C-term	-0.00139361	1551.74	776.878	1551.74	776.879	2	9	2.1.1.4753.1	1	0.6386	-1	-1
1	543.32	543.32	98.85	94.09	92.94	sp|P02768|ALBU_HUMAN	Serum albumin OS=Homo sapiens GN=ALB PE=1 SV=2			2	99	LVRPEVDVMCTAFHDNEETFLK	Oxidation(M)@9; Carbamidomethyl(C)@10; Methyl(K)@22		0.00138683	2679.27	670.824	2679.27	670.824	4	17	7.1.1.7165.1	1	0.7743	-1	-1
1	543.32	543.32	98.85	94.09	92.94	sp|P02768|ALBU_HUMAN	Serum albumin OS=Homo sapiens GN=ALB PE=1 SV=2			2	99	LVRPEVDVMCTAFHDNEETFLKK	Carbamidomethyl(C)@10; Methyl(K)@23	missed K-K@22	-0.000508445	2791.37	559.281	2791.37	559.281	5	14	9.1.1.8318.1	1	0.8482	-1	-1
1	543.32	543.32	98.85	94.09	92.94	sp|P02768|ALBU_HUMAN	Serum albumin OS=Homo sapiens GN=ALB PE=1 SV=2			2	99	LVRPEVDVMCTAFHDNEETFLKKYLYEIAR	Oxidation(M)@9; Carbamidomethyl(C)@10; Methyl(K)@22	missed K-K@22; missed K-Y@23	-0.0098382	3715.83	620.312	3715.84	620.314	6	15	16.1.1.9959.1	1	0.9675	-1	-1
1	543.32	543.32	98.85	94.09	92.94	sp|P02768|ALBU_HUMAN	Serum albumin OS=Homo sapiens GN=ALB PE=1 SV=2			2	99	LVRYTKKVPQVSTPTLVEVSR	Trimethyl(K)@7	cleaved L-L@N-term; missed R-Y@3; missed K-K@6; missed K-V@7	-0.0365474	2441.4	611.357	2441.44	611.367	4	14	15.1.1.5664.1	0	0.5669	-1	-1
1	543.32	543.32	98.85	94.09	92.94	sp|P02768|ALBU_HUMAN	Serum albumin OS=Homo sapiens GN=ALB PE=1 SV=2			2	99	LVTDLTK			-0.00185045	788.462	395.238	788.464	395.239	2	8	1.1.1.1980.1	0	0.2922	-1	-1
1	543.32	543.32	98.85	94.09	92.94	sp|P02768|ALBU_HUMAN	Serum albumin OS=Homo sapiens GN=ALB PE=1 SV=2			2	99	LVTDLTKVHTECCHGDLLECADDR	Carbamidomethyl(C)@12; Carbamidomethyl(C)@13; Carbamidomethyl(C)@20	missed K-V@7	-0.000832399	2856.28	953.102	2856.28	953.102	3	14	7.1.1.5797.1	1	0.6466	-1	-1
1	543.32	543.32	98.85	94.09	92.94	sp|P02768|ALBU_HUMAN	Serum albumin OS=Homo sapiens GN=ALB PE=1 SV=2			2	99	MDDFAAFVEK	Dethiomethyl(M)@1	cleaved V-M@N-term	-0.000172486	1123.52	562.766	1123.52	562.767	2	13	9.1.1.6788.1	1	0.7059	-1	-1
1	543.32	543.32	98.85	94.09	92.94	sp|P02768|ALBU_HUMAN	Serum albumin OS=Homo sapiens GN=ALB PE=1 SV=2			2	99	NECFLQHKDDNPNLPR	Carbamidomethyl(C)@3	missed K-D@8	-0.00246945	1995.92	998.967	1995.92	998.968	2	14	11.1.1.4065.1	1	0.4464	-1	-1
1	543.32	543.32	98.85	94.09	92.94	sp|P02768|ALBU_HUMAN	Serum albumin OS=Homo sapiens GN=ALB PE=1 SV=2			2	99	NEVTEFAKTCVADESAENCDK	Carbamidomethyl(C)@10; Carbamidomethyl(C)@19	cleaved V-N@N-term; missed K-T@8	-0.00765524	2416.01	806.343	2416.02	806.346	3	12	13.1.1.5357.1	1	0.5619	-1	-1
1	543.32	543.32	98.85	94.09	92.94	sp|P02768|ALBU_HUMAN	Serum albumin OS=Homo sapiens GN=ALB PE=1 SV=2			2	99	NLGKVGSK		missed K-V@4	0.00117017	801.472	401.743	801.471	401.743	2	9	12.1.1.1273.1	1	0.1809	-1	-1
1	543.32	543.32	98.85	94.09	92.94	sp|P02768|ALBU_HUMAN	Serum albumin OS=Homo sapiens GN=ALB PE=1 SV=2			2	99	NYAEAKDVFLGMFLYEYAR	Oxidation(M)@12	missed K-D@6	0.00491797	2315.1	772.707	2315.09	772.705	3	13	14.1.1.10619.1	1	1.0504	-1	-1
1	543.32	543.32	98.85	94.09	92.94	sp|P02768|ALBU_HUMAN	Serum albumin OS=Homo sapiens GN=ALB PE=1 SV=2			2	99	PADLPSLAADFVESK		cleaved M-P@N-term	0.00229515	1558.79	780.402	1558.79	780.401	2	13	9.1.1.9791.1	1	0.9871	-1	-1
1	543.32	543.32	98.85	94.09	92.94	sp|P02768|ALBU_HUMAN	Serum albumin OS=Homo sapiens GN=ALB PE=1 SV=2			2	99	PCFSALEVDETYVPK	Carbamidomethyl(C)@2	cleaved R-P@N-term	0.000796902	1753.82	877.919	1753.82	877.919	2	10	7.1.1.7800.1	1	0.834	-1	-1
1	543.32	543.32	98.85	94.09	92.94	sp|P02768|ALBU_HUMAN	Serum albumin OS=Homo sapiens GN=ALB PE=1 SV=2			2	99	PLLEKSHCIAEVENDEMPADLPSLAADFVESKDVCK	Carbamidomethyl(C)@8; Carbamidomethyl(C)@35	cleaved K-P@N-term; missed K-S@5; missed K-D@32	0.996575	4056.92	1015.24	4055.92	1014.99	4	13	9.1.1.8713.1	1	0.8855	-1	-1
1	543.32	543.32	98.85	94.09	92.94	sp|P02768|ALBU_HUMAN	Serum albumin OS=Homo sapiens GN=ALB PE=1 SV=2			2	99	PLVEEPQNLIK		cleaved K-P@N-term	-0.000664054	1278.72	640.366	1278.72	640.366	2	12	7.1.1.6448.1	1	0.7073	-1	-1
1	543.32	543.32	98.85	94.09	92.94	sp|P02768|ALBU_HUMAN	Serum albumin OS=Homo sapiens GN=ALB PE=1 SV=2			2	99	QEPERNECFLQHK	Carbamidomethyl(C)@8	missed R-N@5	-0.00320675	1713.79	857.9	1713.79	857.902	2	14	13.1.1.2237.1	1	0.2722	-1	-1
1	543.32	543.32	98.85	94.09	92.94	sp|P02768|ALBU_HUMAN	Serum albumin OS=Homo sapiens GN=ALB PE=1 SV=2			2	99	QEPERNECFLQHKDDNPNLPR	Gln->pyro-Glu@N-term; Carbamidomethyl(C)@8	missed R-N@5; missed K-D@13	-0.00368003	2618.19	655.555	2618.19	655.556	4	18	12.1.1.4632.1	1	0.4858	-1	-1
1	543.32	543.32	98.85	94.09	92.94	sp|P02768|ALBU_HUMAN	Serum albumin OS=Homo sapiens GN=ALB PE=1 SV=2			2	99	QHKDDNPNLPR	Gln->pyro-Glu@N-term	cleaved L-Q@N-term; missed K-D@3	-0.000274724	1315.63	439.55	1315.63	439.55	3	11	15.1.1.2025.1	1	0.2327	-1	-1
1	543.32	543.32	98.85	94.09	92.94	sp|P02768|ALBU_HUMAN	Serum albumin OS=Homo sapiens GN=ALB PE=1 SV=2			2	99	QNCELFEQLGEYK	Gln->pyro-Glu@N-term; Carbamidomethyl(C)@3		-0.00748456	1639.71	820.863	1639.72	820.867	2	12	7.1.1.8937.1	1	0.9412	-1	-1
1	543.32	543.32	98.85	94.09	92.94	sp|P02768|ALBU_HUMAN	Serum albumin OS=Homo sapiens GN=ALB PE=1 SV=2			2	99	QNCELFEQLGEYKFQNALLVR	Carbamidomethyl(C)@3; Methyl(K)@13	missed K-F@13	0.00332536	2612.31	871.777	2612.31	871.776	3	14	16.1.1.10557.1	1	1.0231	-1	-1
1	543.32	543.32	98.85	94.09	92.94	sp|P02768|ALBU_HUMAN	Serum albumin OS=Homo sapiens GN=ALB PE=1 SV=2			2	99	QTALVELVK	Dehydrated(T)@2		-0.000295386	981.586	491.8	981.586	491.8	2	12	3.1.1.4640.1	1	0.6074	-1	-1
1	543.32	543.32	98.85	94.09	92.94	sp|P02768|ALBU_HUMAN	Serum albumin OS=Homo sapiens GN=ALB PE=1 SV=2			2	99	QVSTPTLVEVSR		cleaved P-Q@N-term	-0.00152838	1314.71	658.364	1314.71	658.364	2	12	8.1.1.5346.1	0	0.5776	-1	-1
1	543.32	543.32	98.85	94.09	92.94	sp|P02768|ALBU_HUMAN	Serum albumin OS=Homo sapiens GN=ALB PE=1 SV=2			2	99	RETYGEMADCCAK	Oxidation(M)@7; Carbamidomethyl(C)@10; Carbamidomethyl(C)@11	cleaved L-R@N-term; missed R-E@1	-0.0029365	1605.62	536.214	1605.62	536.215	3	11	13.1.1.1650.1	1	0.2179	-1	-1
1	543.32	543.32	98.85	94.09	92.94	sp|P02768|ALBU_HUMAN	Serum albumin OS=Homo sapiens GN=ALB PE=1 SV=2			2	99	RETYGEMADCCAKQEPER	Formyl@N-term; Carbamidomethyl(C)@10; Carbamidomethyl(C)@11	cleaved L-R@N-term; missed R-E@1; missed K-Q@13	-0.00399229	2256.92	753.313	2256.92	753.314	3	14	18.1.1.2186.1	1	0.2381	-1	-1
1	543.32	543.32	98.85	94.09	92.94	sp|P02768|ALBU_HUMAN	Serum albumin OS=Homo sapiens GN=ALB PE=1 SV=2			2	99	RHPDYSVVLLLR		missed R-H@1	-0.0044247	1466.83	489.951	1466.84	489.953	3	12	7.1.1.7238.1	1	0.7812	-1	-1
1	543.32	543.32	98.85	94.09	92.94	sp|P02768|ALBU_HUMAN	Serum albumin OS=Homo sapiens GN=ALB PE=1 SV=2			2	99	RLAKTYETTLEK	Arg->GluSA(R)@1	cleaved L-R@N-term; missed R-L@1; missed K-T@4	0.00607542	1408.75	705.383	1408.74	705.38	2	13	9.1.1.6477.1	1	0.6769	-1	-1
1	543.32	543.32	98.85	94.09	92.94	sp|P02768|ALBU_HUMAN	Serum albumin OS=Homo sapiens GN=ALB PE=1 SV=2			2	99	RPCFSALEVDE	Carbamidomethyl(C)@3	cleaved E-T@C-term	0.00117036	1321.6	661.807	1321.6	661.806	2	12	11.1.1.6125.1	1	0.6383	-1	-1
1	543.32	543.32	98.85	94.09	92.94	sp|P02768|ALBU_HUMAN	Serum albumin OS=Homo sapiens GN=ALB PE=1 SV=2			2	99	RPCFSALEVDET	Carbamidomethyl(C)@3	cleaved T-Y@C-term	-0.00120727	1422.64	712.329	1422.64	712.33	2	11	11.1.1.6132.1	1	0.639	-1	-1
1	543.32	543.32	98.85	94.09	92.94	sp|P02768|ALBU_HUMAN	Serum albumin OS=Homo sapiens GN=ALB PE=1 SV=2			2	99	RPCFSALEVDETYVPK	Carbamidomethyl(C)@3		-0.0013019	1909.92	955.969	1909.92	955.969	2	13	3.1.1.5609.1	1	0.7028	-1	-1
1	543.32	543.32	98.85	94.09	92.94	sp|P02768|ALBU_HUMAN	Serum albumin OS=Homo sapiens GN=ALB PE=1 SV=2			2	99	RPEVDVMCTAF	Carbamidomethyl(C)@8	cleaved V-R@N-term; cleaved F-H@C-term	-0.00331457	1323.59	662.803	1323.6	662.805	2	11	9.1.1.7201.1	1	0.7442	-1	-1
1	543.32	543.32	98.85	94.09	92.94	sp|P02768|ALBU_HUMAN	Serum albumin OS=Homo sapiens GN=ALB PE=1 SV=2			2	99	RYKAAFTECCQAADK	Carbamidomethyl(C)@9; Carbamidomethyl(C)@10	missed R-Y@1; missed K-A@3	-0.00117773	1817.82	606.947	1817.82	606.947	3	12	7.1.1.2399.1	1	0.3213	-1	-1
1	543.32	543.32	98.85	94.09	92.94	sp|P02768|ALBU_HUMAN	Serum albumin OS=Homo sapiens GN=ALB PE=1 SV=2			2	99	SDRVTKCCTESLVNR	Carbamidomethyl(C)@7; Carbamidomethyl(C)@8	cleaved V-S@N-term; missed R-V@3; missed K-C@6	-0.00117082	1823.86	608.961	1823.86	608.961	3	13	8.1.1.2540.1	1	0.3177	-1	-1
1	543.32	543.32	98.85	94.09	92.94	sp|P02768|ALBU_HUMAN	Serum albumin OS=Homo sapiens GN=ALB PE=1 SV=2			2	99	SEVAHRFK		missed R-F@6	-0.00209769	972.512	487.263	972.514	487.264	2	11	12.1.1.1469.1	1	0.1998	-1	-1
1	543.32	543.32	98.85	94.09	92.94	sp|P02768|ALBU_HUMAN	Serum albumin OS=Homo sapiens GN=ALB PE=1 SV=2			2	99	SHCIAEVENDEMPAD	Carbamidomethyl(C)@3; Oxidation(M)@12	cleaved D-L@C-term	-0.00170262	1731.67	866.842	1731.67	866.843	2	12	9.1.1.3408.1	1	0.3948	-1	-1
1	543.32	543.32	98.85	94.09	92.94	sp|P02768|ALBU_HUMAN	Serum albumin OS=Homo sapiens GN=ALB PE=1 SV=2			2	99	SHCIAEVENDEMPADL	Carbamidomethyl(C)@3; Oxidation(M)@12	cleaved L-P@C-term	-0.00660673	1844.75	923.382	1844.76	923.385	2	13	17.1.1.5348.1	1	0.5358	-1	-1
1	543.32	543.32	98.85	94.09	92.94	sp|P02768|ALBU_HUMAN	Serum albumin OS=Homo sapiens GN=ALB PE=1 SV=2			2	99	SHCIAEVENDEMPADLPS	Carbamidomethyl(C)@3	cleaved S-L@C-term	0.0043574	2012.85	1007.43	2012.85	1007.43	2	11	13.1.1.6401.1	1	0.66	-1	-1
1	543.32	543.32	98.85	94.09	92.94	sp|P02768|ALBU_HUMAN	Serum albumin OS=Homo sapiens GN=ALB PE=1 SV=2			2	99	SHCIAEVENDEMPADLPSL	Carbamidomethyl(C)@3; Oxidation(M)@12	cleaved L-A@C-term	5.67863e-06	2141.93	1071.97	2141.92	1071.97	2	12	10.1.1.7520.1	1	0.7677	-1	-1
1	543.32	543.32	98.85	94.09	92.94	sp|P02768|ALBU_HUMAN	Serum albumin OS=Homo sapiens GN=ALB PE=1 SV=2			2	99	SHCIAEVENDEMPADLPSLA	Carbamidomethyl(C)@3	cleaved A-A@C-term	0.00490448	2196.97	1099.49	2196.97	1099.49	2	12	10.1.1.8532.1	1	0.8626	-1	-1
1	543.32	543.32	98.85	94.09	92.94	sp|P02768|ALBU_HUMAN	Serum albumin OS=Homo sapiens GN=ALB PE=1 SV=2			2	99	SHCIAEVENDEMPADLPSLAA	Carbamidomethyl(C)@3	cleaved A-D@C-term	0.00260456	2268.01	1135.01	2268	1135.01	2	11	10.1.1.8499.1	1	0.8594	-1	-1
1	543.32	543.32	98.85	94.09	92.94	sp|P02768|ALBU_HUMAN	Serum albumin OS=Homo sapiens GN=ALB PE=1 SV=2			2	99	SHCIAEVENDEMPADLPSLAAD	Carbamidomethyl(C)@3; Oxidation(M)@12	cleaved D-F@C-term	-0.00459048	2399.02	800.681	2399.03	800.682	3	12	13.1.1.7022.1	1	0.7185	-1	-1
1	543.32	543.32	98.85	94.09	92.94	sp|P02768|ALBU_HUMAN	Serum albumin OS=Homo sapiens GN=ALB PE=1 SV=2			2	99	SHCIAEVENDEMPADLPSLAADFVESK	Carbamidomethyl(C)@3; Oxidation(M)@12		-0.00757368	2989.32	997.449	2989.33	997.451	3	16	3.1.1.8280.1	1	0.9596	-1	-1
1	543.32	543.32	98.85	94.09	92.94	sp|P02768|ALBU_HUMAN	Serum albumin OS=Homo sapiens GN=ALB PE=1 SV=2			2	99	SHCIAEVENDEMPADLPSLAADFVESKDVCK	Carbamidomethyl(C)@3; Oxidation(M)@12; Carbamidomethyl(C)@30	missed K-D@27	0.00118195	3491.55	873.896	3491.55	873.896	4	19	7.1.1.9406.1	1	0.986	-1	-1
1	543.32	543.32	98.85	94.09	92.94	sp|P02768|ALBU_HUMAN	Serum albumin OS=Homo sapiens GN=ALB PE=1 SV=2			2	99	SKLVTDLTK		cleaved V-S@N-term; missed K-L@2	-0.00196756	1003.59	502.802	1003.59	502.803	2	11	8.1.1.3225.1	1	0.3821	-1	-1
1	543.32	543.32	98.85	94.09	92.94	sp|P02768|ALBU_HUMAN	Serum albumin OS=Homo sapiens GN=ALB PE=1 SV=2			2	99	SLHTLFGDK			-0.00178276	1016.53	509.271	1016.53	509.272	2	11	1.1.1.2908.1	1	0.4233	-1	-1
1	543.32	543.32	98.85	94.09	92.94	sp|P02768|ALBU_HUMAN	Serum albumin OS=Homo sapiens GN=ALB PE=1 SV=2			2	99	SLHTLFGDKLCTVATLR	Carbamidomethyl(C)@11	missed K-L@9	0.00193576	1931.03	483.765	1931.03	483.765	4	14	9.1.1.8162.1	1	0.8336	-1	-1
1	543.32	543.32	98.85	94.09	92.94	sp|P02768|ALBU_HUMAN	Serum albumin OS=Homo sapiens GN=ALB PE=1 SV=2			2	99	SRNLGKVGSK		cleaved V-S@N-term; missed R-N@2; missed K-V@6	0.000558705	1044.6	523.31	1044.6	523.309	2	9	8.1.1.1436.1	0	0.2033	-1	-1
1	543.32	543.32	98.85	94.09	92.94	sp|P02768|ALBU_HUMAN	Serum albumin OS=Homo sapiens GN=ALB PE=1 SV=2			2	99	SVVLNQLCVLHEK	Carbamidomethyl(C)@8	cleaved L-S@N-term	0.00137829	1537.83	513.617	1537.83	513.617	3	11	17.1.1.6621.1	1	0.6558	-1	-1
1	543.32	543.32	98.85	94.09	92.94	sp|P02768|ALBU_HUMAN	Serum albumin OS=Homo sapiens GN=ALB PE=1 SV=2			2	99	TAFHDNEETFLKK	Methyl(K)@13	cleaved C-T@N-term; missed K-K@12	-0.00350149	1592.78	797.397	1592.78	797.399	2	13	10.1.1.4114.1	1	0.4532	-1	-1
1	543.32	543.32	98.85	94.09	92.94	sp|P02768|ALBU_HUMAN	Serum albumin OS=Homo sapiens GN=ALB PE=1 SV=2			2	99	TALVELVK		cleaved Q-T@N-term	0.000330939	871.538	436.776	871.538	436.776	2	9	3.1.1.4382.1	0	0.5816	-1	-1
1	543.32	543.32	98.85	94.09	92.94	sp|P02768|ALBU_HUMAN	Serum albumin OS=Homo sapiens GN=ALB PE=1 SV=2			2	99	TCVADESAENCDK	Carbamidomethyl(C)@2; Carbamidomethyl(C)@11		0.00670318	1497.58	749.796	1497.57	749.793	2	13	1.1.1.1313.1	1	0.1913	-1	-1
1	543.32	543.32	98.85	94.09	92.94	sp|P02768|ALBU_HUMAN	Serum albumin OS=Homo sapiens GN=ALB PE=1 SV=2			2	99	TCVADESAENCDKSLH	Carbamidomethyl(C)@2; Carbamidomethyl(C)@11	cleaved H-T@C-term; missed K-S@13	-0.00657888	1834.74	612.587	1834.75	612.589	3	11	18.1.1.2377.1	1	0.2548	-1	-1
1	543.32	543.32	98.85	94.09	92.94	sp|P02768|ALBU_HUMAN	Serum albumin OS=Homo sapiens GN=ALB PE=1 SV=2			2	99	TCVADESAENCDKSLHTLFGDKLCTVATLR	Carbamidomethyl(C)@2; Carbamidomethyl(C)@11; Carbamidomethyl(C)@24	missed K-S@13; missed K-L@22	0.00170965	3410.59	683.126	3410.59	683.125	5	16	15.1.1.8298.1	1	0.8103	-1	-1
1	543.32	543.32	98.85	94.09	92.94	sp|P02768|ALBU_HUMAN	Serum albumin OS=Homo sapiens GN=ALB PE=1 SV=2			2	99	TECCHGDLLECADDR	Carbamidomethyl(C)@3; Carbamidomethyl(C)@4; Carbamidomethyl(C)@11	cleaved H-T@N-term	-0.00255903	1849.7	617.574	1849.7	617.575	3	16	15.1.1.3940.1	1	0.4062	-1	-1
1	543.32	543.32	98.85	94.09	92.94	sp|P02768|ALBU_HUMAN	Serum albumin OS=Homo sapiens GN=ALB PE=1 SV=2			2	99	TEFAKTCVADESAENCDK	Carbamidomethyl(C)@7; Carbamidomethyl(C)@16	cleaved V-T@N-term; missed K-T@5	-0.00200716	2073.86	692.294	2073.86	692.295	3	14	15.1.1.3319.1	1	0.3486	-1	-1
1	543.32	543.32	98.85	94.09	92.94	sp|P02768|ALBU_HUMAN	Serum albumin OS=Homo sapiens GN=ALB PE=1 SV=2			2	99	TFHADICTLSEK	Carbamidomethyl(C)@7	cleaved F-T@N-term	-0.000972825	1420.66	474.562	1420.67	474.562	3	12	7.1.1.4757.1	1	0.5496	-1	-1
1	543.32	543.32	98.85	94.09	92.94	sp|P02768|ALBU_HUMAN	Serum albumin OS=Homo sapiens GN=ALB PE=1 SV=2			2	99	TFHADICTLSEKER	Carbamidomethyl(C)@7	cleaved F-T@N-term; missed K-E@12	-0.00428797	1705.8	569.609	1705.81	569.61	3	15	9.1.1.4534.1	1	0.4986	-1	-1
1	543.32	543.32	98.85	94.09	92.94	sp|P02768|ALBU_HUMAN	Serum albumin OS=Homo sapiens GN=ALB PE=1 SV=2			2	99	TPVSDRVTK	Amidated@C-term	missed R-V@6	-0.000453979	1000.57	501.29	1000.57	501.291	2	12	9.1.1.1625.1	1	0.2248	-1	-1
1	543.32	543.32	98.85	94.09	92.94	sp|P02768|ALBU_HUMAN	Serum albumin OS=Homo sapiens GN=ALB PE=1 SV=2			2	99	TPVSDRVTKC	Carbamidomethyl(C)@10	cleaved C-C@C-term; missed R-V@6; missed K-C@9	-0.00286086	1161.58	581.796	1161.58	581.798	2	15	12.1.1.1796.1	1	0.2308	-1	-1
1	543.32	543.32	98.85	94.09	92.94	sp|P02768|ALBU_HUMAN	Serum albumin OS=Homo sapiens GN=ALB PE=1 SV=2			2	99	TPVSDRVTKCC	Carbamidomethyl(C)@10; Carbamidomethyl(C)@11	cleaved C-T@C-term; missed R-V@6; missed K-C@9	-0.00245897	1321.61	661.812	1321.61	661.813	2	17	11.1.1.1796.1	1	0.2348	-1	-1
1	543.32	543.32	98.85	94.09	92.94	sp|P02768|ALBU_HUMAN	Serum albumin OS=Homo sapiens GN=ALB PE=1 SV=2			2	99	TPVSDRVTKCCTE	Carbamidomethyl(C)@10; Carbamidomethyl(C)@11	cleaved E-S@C-term; missed R-V@6; missed K-C@9	-0.00253196	1551.7	776.857	1551.7	776.858	2	15	12.1.1.1945.1	1	0.2443	-1	-1
1	543.32	543.32	98.85	94.09	92.94	sp|P02768|ALBU_HUMAN	Serum albumin OS=Homo sapiens GN=ALB PE=1 SV=2			2	99	TPVSDRVTKCCTESLVNR	Carbamidomethyl(C)@10; Carbamidomethyl(C)@11	missed R-V@6; missed K-C@9	-0.0008147	2121.03	1061.52	2121.03	1061.52	2	16	7.1.1.3611.1	1	0.4427	-1	-1
1	543.32	543.32	98.85	94.09	92.94	sp|P02768|ALBU_HUMAN	Serum albumin OS=Homo sapiens GN=ALB PE=1 SV=2			2	99	TYETTLEKCCAAADPHECYAK	Carbamidomethyl(C)@9; Carbamidomethyl(C)@10; Carbamidomethyl(C)@18	missed K-C@8	-0.00585031	2517.06	1259.54	2517.06	1259.54	2	11	12.1.1.4300.1	1	0.4554	-1	-1
1	543.32	543.32	98.85	94.09	92.94	sp|P02768|ALBU_HUMAN	Serum albumin OS=Homo sapiens GN=ALB PE=1 SV=2			2	99	VEEPQNLIK		cleaved L-V@N-term	0.000368128	1068.58	535.298	1068.58	535.298	2	10	13.1.1.4481.1	1	0.4795	-1	-1
1	543.32	543.32	98.85	94.09	92.94	sp|P02768|ALBU_HUMAN	Serum albumin OS=Homo sapiens GN=ALB PE=1 SV=2			2	99	VFDEFKPLVEEPQNL		cleaved L-I@C-term	0.000395505	1802.91	902.462	1802.91	902.462	2	10	3.1.1.7805.1	1	0.9024	-1	-1
1	543.32	543.32	98.85	94.09	92.94	sp|P02768|ALBU_HUMAN	Serum albumin OS=Homo sapiens GN=ALB PE=1 SV=2			2	99	VFDEFKPLVEEPQNLIK			0.00199617	2044.09	682.371	2044.09	682.37	3	12	7.1.1.9322.1	1	0.9781	-1	-1
1	543.32	543.32	98.85	94.09	92.94	sp|P02768|ALBU_HUMAN	Serum albumin OS=Homo sapiens GN=ALB PE=1 SV=2			2	99	VFDEFKPLVEEPQNLIKQ	Delta:H(4)C(2)(K)@17	cleaved Q-N@C-term; missed K-Q@17	0.0146509	2200.19	734.405	2200.18	734.4	3	15	15.1.1.8900.1	1	0.8653	-1	-1
1	543.32	543.32	98.85	94.09	92.94	sp|P02768|ALBU_HUMAN	Serum albumin OS=Homo sapiens GN=ALB PE=1 SV=2			2	99	VHTECCHGDLLECADDR	Carbamidomethyl(C)@5; Carbamidomethyl(C)@6; Carbamidomethyl(C)@13		-0.00261502	2085.83	696.283	2085.83	696.284	3	12	7.1.1.3415.1	1	0.4241	-1	-1
1	543.32	543.32	98.85	94.09	92.94	sp|P02768|ALBU_HUMAN	Serum albumin OS=Homo sapiens GN=ALB PE=1 SV=2			2	99	VHTECCHGDLLECADDRADLAK	Carbamidomethyl(C)@5; Carbamidomethyl(C)@6; Carbamidomethyl(C)@13	missed R-A@17	-0.00269326	2584.11	862.376	2584.11	862.377	3	17	13.1.1.4579.1	1	0.4887	-1	-1
1	543.32	543.32	98.85	94.09	92.94	sp|P02768|ALBU_HUMAN	Serum albumin OS=Homo sapiens GN=ALB PE=1 SV=2			2	99	VLNQLCVLHEK	Carbamidomethyl(C)@6	cleaved V-V@N-term	-0.000886612	1351.73	676.871	1351.73	676.871	2	13	15.1.1.5414.1	1	0.5436	-1	-1
1	543.32	543.32	98.85	94.09	92.94	sp|P02768|ALBU_HUMAN	Serum albumin OS=Homo sapiens GN=ALB PE=1 SV=2			2	99	VLNQLCVLHEKTPVSDR	Carbamidomethyl(C)@6	cleaved V-V@N-term; missed K-T@11	-0.00186944	2007.06	670.026	2007.06	670.026	3	14	15.1.1.5660.1	1	0.5666	-1	-1
1	543.32	543.32	98.85	94.09	92.94	sp|P02768|ALBU_HUMAN	Serum albumin OS=Homo sapiens GN=ALB PE=1 SV=2			2	99	VPQVSTPTLVEVSR			0.000677847	1510.84	756.425	1510.84	756.425	2	12	1.1.1.4399.1	0	0.5911	-1	-1
1	543.32	543.32	98.85	94.09	92.94	sp|P02768|ALBU_HUMAN	Serum albumin OS=Homo sapiens GN=ALB PE=1 SV=2			2	99	VPQVSTPTLVEVSRNLGK		missed R-N@14	-0.0033253	1923.08	642.033	1923.08	642.034	3	15	15.1.1.7623.1	1	0.7483	-1	-1
1	543.32	543.32	98.85	94.09	92.94	sp|P02768|ALBU_HUMAN	Serum albumin OS=Homo sapiens GN=ALB PE=1 SV=2			2	99	VPQVSTPTLVEVSRNLGKVGSK	Dehydrated(S)@13; Oxidation(R)@14; Delta:H(2)C(2)(K)@18	missed R-N@14; missed K-V@18	0.00251539	2318.3	773.773	2318.3	773.773	3	17	8.1.1.10143.1	1	1.0269	-1	-1
1	543.32	543.32	98.85	94.09	92.94	sp|P02768|ALBU_HUMAN	Serum albumin OS=Homo sapiens GN=ALB PE=1 SV=2			2	99	VRYTKKVPQVSTPTLVEVSR		cleaved L-V@N-term; missed R-Y@2; missed K-K@5; missed K-V@6	-5.02531	2281.28	761.434	2286.31	763.109	3	13	15.1.1.6258.1	1	0.6225	-1	-1
1	543.32	543.32	98.85	94.09	92.94	sp|P02768|ALBU_HUMAN	Serum albumin OS=Homo sapiens GN=ALB PE=1 SV=2			2	99	VSTPTLVEVSR		cleaved Q-V@N-term	-0.000155992	1186.66	594.335	1186.66	594.335	2	12	7.1.1.5021.1	0	0.5742	-1	-1
1	543.32	543.32	98.85	94.09	92.94	sp|P02768|ALBU_HUMAN	Serum albumin OS=Homo sapiens GN=ALB PE=1 SV=2			2	99	VTKCCTESLVNR	Carbamidomethyl(C)@4; Carbamidomethyl(C)@5	missed K-C@3	-0.000404243	1465.7	489.574	1465.7	489.575	3	12	7.1.1.2331.1	0	0.3148	-1	-1
1	543.32	543.32	98.85	94.09	92.94	sp|P02768|ALBU_HUMAN	Serum albumin OS=Homo sapiens GN=ALB PE=1 SV=2			2	99	YICENQDSISSK	Carbamidomethyl(C)@3		-0.000685823	1442.63	722.324	1442.63	722.325	2	11	3.1.1.1880.1	0	0.2805	-1	-1
1	543.32	543.32	98.85	94.09	92.94	sp|P02768|ALBU_HUMAN	Serum albumin OS=Homo sapiens GN=ALB PE=1 SV=2			2	99	YICENQDSISSKLK	Carbamidomethyl(C)@3	missed K-L@12	-0.00243457	1683.81	842.913	1683.81	842.914	2	11	8.1.1.3938.1	0	0.4486	-1	-1
1	543.32	543.32	98.85	94.09	92.94	sp|P02768|ALBU_HUMAN	Serum albumin OS=Homo sapiens GN=ALB PE=1 SV=2			2	99	YKAAFTECCQAADK	Formyl(K)@2; Carbamidomethyl(C)@8; Carbamidomethyl(C)@9	missed K-A@2	-0.00240215	1689.71	845.862	1689.71	845.864	2	12	10.1.1.3996.1	1	0.4426	-1	-1
1	543.32	543.32	98.85	94.09	92.94	sp|P02768|ALBU_HUMAN	Serum albumin OS=Homo sapiens GN=ALB PE=1 SV=2			2	99	YLYEIARR		missed R-R@7	-0.00118206	1082.59	542.3	1082.59	542.301	2	9	18.1.1.4226.1	0	0.4245	-1	-1
1	543.32	543.32	98.85	94.09	92.94	sp|P02768|ALBU_HUMAN	Serum albumin OS=Homo sapiens GN=ALB PE=1 SV=2			2	99	YTKKVPQVSTPTLVEVSR	PyruvicAcidIminyl(K)@4	missed K-K@3; missed K-V@4	0.00899993	2101.15	701.391	2101.14	701.388	3	12	2.1.1.3756.1	0	0.524	-1	-1
1	543.32	543.32	98.85	94.09	92.94	sp|P02768|ALBU_HUMAN	Serum albumin OS=Homo sapiens GN=ALB PE=1 SV=2			1.95861	99	PHECYAK	Carbamidomethyl(C)@4	cleaved D-P@N-term	0.000687732	903.392	452.703	903.391	452.703	2	8	12.1.1.822.1	1	0.1178	-1	-1
1	543.32	543.32	98.85	94.09	92.94	sp|P02768|ALBU_HUMAN	Serum albumin OS=Homo sapiens GN=ALB PE=1 SV=2			1.92082	99	FLGMFLYEYAR	Oxidation(M)@4	cleaved V-F@N-term	0.00216727	1424.68	713.348	1424.68	713.347	2	11	10.1.1.9782.1	1	0.9826	-1	-1
1	543.32	543.32	98.85	94.09	92.94	sp|P02768|ALBU_HUMAN	Serum albumin OS=Homo sapiens GN=ALB PE=1 SV=2			1.92082	99	SHCIAEVENDEMPADLP	Carbamidomethyl(C)@3; Oxidation(M)@12	cleaved P-S@C-term	-0.00169747	1941.81	971.911	1941.81	971.911	2	13	15.1.1.5899.1	1	0.589	-1	-1
1	543.32	543.32	98.85	94.09	92.94	sp|P02768|ALBU_HUMAN	Serum albumin OS=Homo sapiens GN=ALB PE=1 SV=2			1.88606	99	HADICTLSEKER	Carbamidomethyl(C)@5	cleaved F-H@N-term; missed K-E@10	-0.00719751	1457.69	486.903	1457.69	486.905	3	13	10.1.1.2473.1	1	0.3038	-1	-1
1	543.32	543.32	98.85	94.09	92.94	sp|P02768|ALBU_HUMAN	Serum albumin OS=Homo sapiens GN=ALB PE=1 SV=2			1.88606	99	ICTLSEK	Carbamidomethyl(C)@2	cleaved D-I@N-term	-0.000325177	849.426	425.72	849.427	425.721	2	9	13.1.1.1972.1	1	0.2479	-1	-1
1	543.32	543.32	98.85	94.09	92.94	sp|P02768|ALBU_HUMAN	Serum albumin OS=Homo sapiens GN=ALB PE=1 SV=2			1.85387	99	APELLFFAK		cleaved Y-A@N-term	0.000543822	1034.58	518.298	1034.58	518.297	2	11	16.1.1.9059.1	1	0.8854	-1	-1
1	543.32	543.32	98.85	94.09	92.94	sp|P02768|ALBU_HUMAN	Serum albumin OS=Homo sapiens GN=ALB PE=1 SV=2			1.85387	99	VFDEFKPLVEEPQN		cleaved N-L@C-term	0.00173467	1689.83	845.921	1689.82	845.92	2	9	3.1.1.6292.1	1	0.766	-1	-1
1	543.32	543.32	98.85	94.09	92.94	sp|P02768|ALBU_HUMAN	Serum albumin OS=Homo sapiens GN=ALB PE=1 SV=2			1.82391	99	ADICTLSEKER	Carbamidomethyl(C)@4	cleaved H-A@N-term; missed K-E@9	-0.00122736	1320.63	441.218	1320.63	441.219	3	10	14.1.1.2713.1	1	0.3118	-1	-1
1	543.32	543.32	98.85	94.09	92.94	sp|P02768|ALBU_HUMAN	Serum albumin OS=Homo sapiens GN=ALB PE=1 SV=2			1.72125	99	RHPYFYAPELLF		cleaved F-F@C-term; missed R-H@1	0.000127375	1551.79	518.27	1551.79	518.27	3	9	13.1.1.10205.1	1	1.0169	-1	-1
1	543.32	543.32	98.85	94.09	92.94	sp|P02768|ALBU_HUMAN	Serum albumin OS=Homo sapiens GN=ALB PE=1 SV=2			1.69897	99	SLAADFVESK		cleaved P-S@N-term	0.00212677	1065.54	533.775	1065.53	533.774	2	9	9.1.1.10074.1	1	1.0137	-1	-1
1	543.32	543.32	98.85	94.09	92.94	sp|P02768|ALBU_HUMAN	Serum albumin OS=Homo sapiens GN=ALB PE=1 SV=2			1.69897	99	TPVSDRVTKCCT	Carbamidomethyl(C)@10; Carbamidomethyl(C)@11	cleaved T-E@C-term; missed R-V@6; missed K-C@9	-0.00306678	1422.66	712.336	1422.66	712.337	2	14	12.1.1.1904.1	1	0.2405	-1	-1
1	543.32	543.32	98.85	94.09	92.94	sp|P02768|ALBU_HUMAN	Serum albumin OS=Homo sapiens GN=ALB PE=1 SV=2			1.61979	99	KVPQVSTPTLVEV		cleaved V-S@C-term; missed K-V@1	0.00093826	1395.8	698.906	1395.8	698.906	2	10	13.1.1.7177.1	0	0.733	-1	-1
1	543.32	543.32	98.85	94.09	92.94	sp|P02768|ALBU_HUMAN	Serum albumin OS=Homo sapiens GN=ALB PE=1 SV=2			1.56864	99	YGEMADCCAK	Oxidation(M)@4; Carbamidomethyl(C)@7; Carbamidomethyl(C)@8	cleaved T-Y@N-term	-0.00154735	1219.43	610.722	1219.43	610.723	2	11	16.1.1.1593.1	1	0.2003	-1	-1
1	543.32	543.32	98.85	94.09	92.94	sp|P02768|ALBU_HUMAN	Serum albumin OS=Homo sapiens GN=ALB PE=1 SV=2			1.55284	97.15	KPLLEK		cleaved E-K@N-term	-0.000977365	726.463	364.239	726.464	364.239	2	9	16.1.1.1975.1	0	0.2349	-1	-1
1	543.32	543.32	98.85	94.09	92.94	sp|P02768|ALBU_HUMAN	Serum albumin OS=Homo sapiens GN=ALB PE=1 SV=2			1.5376	97.06	KLVAASQAAL		cleaved L-G@C-term; missed K-L@1	0.000350661	970.581	486.298	970.581	486.298	2	9	9.1.1.4099.1	1	0.4585	-1	-1
1	543.32	543.32	98.85	94.09	92.94	sp|P02768|ALBU_HUMAN	Serum albumin OS=Homo sapiens GN=ALB PE=1 SV=2			1.49485	99	FTECCQAADK	Carbamidomethyl(C)@4; Carbamidomethyl(C)@5	cleaved A-F@N-term	-0.0052686	1228.48	615.247	1228.49	615.25	2	10	16.1.1.2398.1	1	0.2716	-1	-1
1	543.32	543.32	98.85	94.09	92.94	sp|P02768|ALBU_HUMAN	Serum albumin OS=Homo sapiens GN=ALB PE=1 SV=2			1.48149	99	FHADICTLSEK	Carbamidomethyl(C)@6	cleaved T-F@N-term	-0.00160771	1319.62	660.816	1319.62	660.816	2	11	7.1.1.4438.1	1	0.5197	-1	-1
1	543.32	543.32	98.85	94.09	92.94	sp|P02768|ALBU_HUMAN	Serum albumin OS=Homo sapiens GN=ALB PE=1 SV=2			1.4437	99	GDLLECADDRADLAK	Carbamidomethyl(C)@6	cleaved H-G@N-term; missed R-A@10	-0.00128453	1660.77	554.598	1660.77	554.598	3	10	16.1.1.5275.1	0	0.5373	-1	-1
1	543.32	543.32	98.85	94.09	92.94	sp|P02768|ALBU_HUMAN	Serum albumin OS=Homo sapiens GN=ALB PE=1 SV=2			1.4437	96.41	LVTDLTKVHTECCHGDLLECADDRADLAK	Carbamidomethyl(C)@12; Carbamidomethyl(C)@13; Carbamidomethyl(C)@20	missed K-V@7; missed R-A@24	-0.000118243	3354.56	671.92	3354.56	671.92	5	10	8.1.1.6417.1	1	0.6768	-1	-1
1	543.32	543.32	98.85	94.09	92.94	sp|P02768|ALBU_HUMAN	Serum albumin OS=Homo sapiens GN=ALB PE=1 SV=2			1.4318	96.34	YLYEIAR			0.00104892	926.487	464.251	926.486	464.25	2	8	3.1.1.4603.1	0	0.6036	-1	-1
1	543.32	543.32	98.85	94.09	92.94	sp|P02768|ALBU_HUMAN	Serum albumin OS=Homo sapiens GN=ALB PE=1 SV=2			1.38722	99	CTESLVNR	Carbamidomethyl(C)@1	cleaved C-C@N-term	-0.00137708	977.459	489.737	977.46	489.737	2	10	13.1.1.2066.1	0	0.2566	-1	-1
1	543.32	543.32	98.85	94.09	92.94	sp|P02768|ALBU_HUMAN	Serum albumin OS=Homo sapiens GN=ALB PE=1 SV=2			1.38722	99	ICTLSEKER	Carbamidomethyl(C)@2	cleaved D-I@N-term; missed K-E@7	-0.00111355	1134.57	379.197	1134.57	379.197	3	9	13.1.1.1854.1	1	0.2368	-1	-1
1	543.32	543.32	98.85	94.09	92.94	sp|P02768|ALBU_HUMAN	Serum albumin OS=Homo sapiens GN=ALB PE=1 SV=2			1.38722	99	YICENQDSISSKLKECCEKPLLEKSHCIAEVENDEMPADLPSLAADFVESK	Carbamidomethyl(C)@3; Carbamidomethyl(C)@16; Carbamidomethyl(C)@17; Carbamidomethyl(C)@27	missed K-L@12; missed K-E@14; missed K-S@24	-9.9093	5915.83	986.979	5925.74	988.631	6	13	8.1.1.10028.1	1	1.016	-1	-1
1	543.32	543.32	98.85	94.09	92.94	sp|P02768|ALBU_HUMAN	Serum albumin OS=Homo sapiens GN=ALB PE=1 SV=2			1.33724	99	PSLAADFVESK		cleaved L-P@N-term	-0.00560712	1162.58	582.298	1162.59	582.301	2	11	9.1.1.10029.1	1	1.0095	-1	-1
1	543.32	543.32	98.85	94.09	92.94	sp|P02768|ALBU_HUMAN	Serum albumin OS=Homo sapiens GN=ALB PE=1 SV=2			1.3279	99	TLRETYGEMADCCAK	Carbamidomethyl(C)@12; Carbamidomethyl(C)@13	cleaved A-T@N-term; missed R-E@3	-0.00249502	1803.76	602.26	1803.76	602.26	3	14	12.1.1.3718.1	1	0.4023	-1	-1
1	543.32	543.32	98.85	94.09	92.94	sp|P02768|ALBU_HUMAN	Serum albumin OS=Homo sapiens GN=ALB PE=1 SV=2			1.31876	95.23	DAHKSEVAHRFK		missed K-S@4; missed R-F@10	0.000933793	1423.73	475.585	1423.73	475.585	3	9	12.1.1.1437.1	1	0.1968	-1	-1
1	543.32	543.32	98.85	94.09	92.94	sp|P02768|ALBU_HUMAN	Serum albumin OS=Homo sapiens GN=ALB PE=1 SV=2			1.31876	99	KDVFLGMFLYEYAR	Oxidation(M)@7	cleaved A-K@N-term; missed K-D@1	0.00305792	1766.87	589.965	1766.87	589.964	3	13	14.1.1.9729.1	1	0.9667	-1	-1
1	543.32	543.32	98.85	94.09	92.94	sp|P02768|ALBU_HUMAN	Serum albumin OS=Homo sapiens GN=ALB PE=1 SV=2			1.29243	99	ENDEMPADLPSLAADFVESKDVCK	Oxidation(M)@5; Carbamidomethyl(C)@23	cleaved V-E@N-term; missed K-D@20	0.00793482	2695.21	899.41	2695.2	899.407	3	12	9.1.1.9802.1	1	0.9881	-1	-1
1	543.32	543.32	98.85	94.09	92.94	sp|P02768|ALBU_HUMAN	Serum albumin OS=Homo sapiens GN=ALB PE=1 SV=2			1.23657	99	QQCPFEDHVK	Carbamidomethyl(C)@3	cleaved L-Q@N-term	-0.000711744	1286.57	429.864	1286.57	429.864	3	10	14.1.1.2601.1	0	0.3013	-1	-1
1	543.32	543.32	98.85	94.09	92.94	sp|P02768|ALBU_HUMAN	Serum albumin OS=Homo sapiens GN=ALB PE=1 SV=2			1.21467	99	DYSVVLLLR		cleaved P-D@N-term	0.00077168	1076.62	539.319	1076.62	539.319	2	9	15.1.1.9394.1	1	0.9104	-1	-1
1	543.32	543.32	98.85	94.09	92.94	sp|P02768|ALBU_HUMAN	Serum albumin OS=Homo sapiens GN=ALB PE=1 SV=2			1.21467	99	FPKAEF		cleaved F-A@C-term; missed K-A@3	-0.000581846	737.374	369.694	737.375	369.695	2	9	3.1.1.3349.1	0	0.4719	-1	-1
1	543.32	543.32	98.85	94.09	92.94	sp|P02768|ALBU_HUMAN	Serum albumin OS=Homo sapiens GN=ALB PE=1 SV=2			1.16115	99	HPYFYAPELL		cleaved L-F@C-term	0.00087906	1248.62	625.317	1248.62	625.316	2	10	13.1.1.9294.1	0	0.9315	-1	-1
1	543.32	543.32	98.85	94.09	92.94	sp|P02768|ALBU_HUMAN	Serum albumin OS=Homo sapiens GN=ALB PE=1 SV=2			1.16115	99	QYLQQCPFEDHVK	Carbamidomethyl(C)@6	cleaved A-Q@N-term	0.000188893	1690.78	564.6	1690.78	564.6	3	10	9.1.1.4876.1	0	0.5298	-1	-1
1	543.32	543.32	98.85	94.09	92.94	sp|P02768|ALBU_HUMAN	Serum albumin OS=Homo sapiens GN=ALB PE=1 SV=2			1.14874	99	LVRPEVDVMCT	Carbamidomethyl(C)@10	cleaved T-A@C-term	0.00279993	1317.64	659.83	1317.64	659.828	2	9	8.1.1.11162.1	1	1.1355	-1	-1
1	543.32	543.32	98.85	94.09	92.94	sp|P02768|ALBU_HUMAN	Serum albumin OS=Homo sapiens GN=ALB PE=1 SV=2			1.13077	99	LVEVSRNLGK		cleaved T-L@N-term; missed R-N@6	0.00453126	1113.66	557.835	1113.65	557.833	2	10	9.1.1.3088.1	1	0.3653	-1	-1
1	543.32	543.32	98.85	94.09	92.94	sp|P02768|ALBU_HUMAN	Serum albumin OS=Homo sapiens GN=ALB PE=1 SV=2			1.09691	99	TCVADESAENCDKSLHTLFGDK	Carbamidomethyl(C)@2; Carbamidomethyl(C)@11; Carbamidomethyl(K)@13	missed K-S@13	0.00260395	2553.11	639.286	2553.11	639.285	4	11	10.1.1.6220.1	1	0.6467	-1	-1
1	543.32	543.32	98.85	94.09	92.94	sp|P02768|ALBU_HUMAN	Serum albumin OS=Homo sapiens GN=ALB PE=1 SV=2			1.08092	99	AFAQYLQQCPFEDHVK	Carbamidomethyl(C)@9	cleaved I-A@N-term	0.00132467	1979.92	660.981	1979.92	660.981	3	11	18.1.1.7442.1	1	0.7228	-1	-1
1	543.32	543.32	98.85	94.09	92.94	sp|P02768|ALBU_HUMAN	Serum albumin OS=Homo sapiens GN=ALB PE=1 SV=2			1.0655	99	LCTVATLRET	Carbamidomethyl(C)@2	cleaved T-Y@C-term; missed R-E@8	0.000630507	1162.6	582.308	1162.6	582.308	2	10	8.1.1.4268.1	1	0.4785	-1	-1
1	543.32	543.32	98.85	94.09	92.94	sp|P02768|ALBU_HUMAN	Serum albumin OS=Homo sapiens GN=ALB PE=1 SV=2			1.05061	91.09	LCVLHEK	Carbamidomethyl(C)@2	cleaved Q-L@N-term	-0.0021792	897.472	449.743	897.474	449.744	2	8	9.1.1.2586.1	0	0.3183	-1	-1
1	543.32	543.32	98.85	94.09	92.94	sp|P02768|ALBU_HUMAN	Serum albumin OS=Homo sapiens GN=ALB PE=1 SV=2			1.02228	97.8	LKECCEKPLLEKSH	Carbamidomethyl(C)@4; Carbamidomethyl(C)@5	cleaved H-C@C-term; missed K-E@2; missed K-S@12	-0.000410526	1769.88	443.477	1769.88	443.477	4	10	9.1.1.2283.1	1	0.2889	-1	-1
1	543.32	543.32	98.85	94.09	92.94	sp|P02768|ALBU_HUMAN	Serum albumin OS=Homo sapiens GN=ALB PE=1 SV=2			1.01323	99	VVLNQLCVLHEK	Carbamidomethyl(C)@7	cleaved S-V@N-term	0.00372315	1450.8	484.607	1450.8	484.606	3	10	15.1.1.6345.1	1	0.6306	-1	-1
1	543.32	543.32	98.85	94.09	92.94	sp|P02768|ALBU_HUMAN	Serum albumin OS=Homo sapiens GN=ALB PE=1 SV=2			0.970616	99	AEFAEVSKLV		cleaved V-T@C-term; missed K-L@8	0.00198242	1091.59	546.801	1091.59	546.8	2	10	8.1.1.7626.1	1	0.7895	-1	-1
1	543.32	543.32	98.85	94.09	92.94	sp|P02768|ALBU_HUMAN	Serum albumin OS=Homo sapiens GN=ALB PE=1 SV=2			0.946922	99	VPQVSTPTLVEV		cleaved V-S@C-term	0.00110153	1267.7	634.859	1267.7	634.858	2	10	7.1.1.7874.1	0	0.8409	-1	-1
1	543.32	543.32	98.85	94.09	92.94	sp|P02768|ALBU_HUMAN	Serum albumin OS=Homo sapiens GN=ALB PE=1 SV=2			0.928118	98.15	AAFVEKCCK	Carbamidomethyl(C)@7; Carbamidomethyl(C)@8	cleaved F-A@N-term; missed K-C@6	0.000976769	1111.52	556.765	1111.52	556.765	2	7	8.1.1.1811.1	1	0.2449	-1	-1
1	543.32	543.32	98.85	94.09	92.94	sp|P02768|ALBU_HUMAN	Serum albumin OS=Homo sapiens GN=ALB PE=1 SV=2			0.928118	98.74	HTLFGDK		cleaved L-H@N-term	0.000654443	816.414	409.214	816.413	409.214	2	10	9.1.1.2728.1	1	0.3316	-1	-1
1	543.32	543.32	98.85	94.09	92.94	sp|P02768|ALBU_HUMAN	Serum albumin OS=Homo sapiens GN=ALB PE=1 SV=2			0.906578	96.78	ADICTLSEK	Carbamidomethyl(C)@4	cleaved H-A@N-term	-0.000535203	1035.49	518.752	1035.49	518.753	2	9	14.1.1.2930.1	1	0.332	-1	-1
1	543.32	543.32	98.85	94.09	92.94	sp|P02768|ALBU_HUMAN	Serum albumin OS=Homo sapiens GN=ALB PE=1 SV=2			0.89279	98.98	AFTECCQAADK	Carbamidomethyl(C)@5; Carbamidomethyl(C)@6	cleaved A-A@N-term	-0.00116404	1299.52	650.768	1299.52	650.768	2	9	16.1.1.2026.1	1	0.2395	-1	-1
1	543.32	543.32	98.85	94.09	92.94	sp|P02768|ALBU_HUMAN	Serum albumin OS=Homo sapiens GN=ALB PE=1 SV=2			0.826814	98.64	SHCIAEVENDEMPA	Carbamidomethyl(C)@3	cleaved A-D@C-term	-0.000319105	1600.65	801.332	1600.65	801.332	2	9	16.1.1.4622.1	1	0.4763	-1	-1
1	543.32	543.32	98.85	94.09	92.94	sp|P02768|ALBU_HUMAN	Serum albumin OS=Homo sapiens GN=ALB PE=1 SV=2			0.815309	99	KVHTECCHGDLLECADDR	Carbamidomethyl(C)@6; Carbamidomethyl(C)@7; Carbamidomethyl(C)@14	cleaved T-K@N-term; missed K-V@1	-0.00379957	2213.92	738.981	2213.93	738.982	3	14	14.1.1.2883.1	1	0.3276	-1	-1
1	543.32	543.32	98.85	94.09	92.94	sp|P02768|ALBU_HUMAN	Serum albumin OS=Homo sapiens GN=ALB PE=1 SV=2			0.774691	99	KAEFAEVSK		cleaved P-K@N-term; missed K-A@1	0.00205583	1007.53	504.773	1007.53	504.772	2	10	14.1.1.2061.1	1	0.2515	-1	-1
1	543.32	543.32	98.85	94.09	92.94	sp|P02768|ALBU_HUMAN	Serum albumin OS=Homo sapiens GN=ALB PE=1 SV=2			0.712198	99	NDEMPADLPSLAADFVESK	Oxidation(M)@4	cleaved E-N@N-term	0.0040622	2063.94	1032.98	2063.94	1032.98	2	12	9.1.1.10121.1	1	1.0181	-1	-1
1	543.32	543.32	98.85	94.09	92.94	sp|P02768|ALBU_HUMAN	Serum albumin OS=Homo sapiens GN=ALB PE=1 SV=2			0.703335	97.06	TLFGDKLCTVATLR	Carbamidomethyl(C)@8	cleaved H-T@N-term; missed K-L@6	0.000443683	1593.86	532.292	1593.85	532.292	3	10	14.1.1.7454.1	1	0.7545	-1	-1
1	543.32	543.32	98.85	94.09	92.94	sp|P02768|ALBU_HUMAN	Serum albumin OS=Homo sapiens GN=ALB PE=1 SV=2			0.703335	98.82	VARLSQR		cleaved A-V@N-term; missed R-L@3	-0.000201153	828.493	415.254	828.493	415.254	2	9	9.1.1.1408.1	0	0.2019	-1	-1
1	543.32	543.32	98.85	94.09	92.94	sp|P02768|ALBU_HUMAN	Serum albumin OS=Homo sapiens GN=ALB PE=1 SV=2			0.69897	80.03	LVAASQAALG		cleaved G-L@C-term	0.000203466	899.508	450.761	899.508	450.761	2	8	7.1.1.2079.1	1	0.2857	-1	-1
1	543.32	543.32	98.85	94.09	92.94	sp|P02768|ALBU_HUMAN	Serum albumin OS=Homo sapiens GN=ALB PE=1 SV=2			0.686133	99	LVEVSRNLGKVGSK		cleaved T-L@N-term; missed R-N@6; missed K-V@10	-0.000681422	1484.87	495.963	1484.87	495.963	3	10	14.1.1.3186.1	1	0.3555	-1	-1
1	543.32	543.32	98.85	94.09	92.94	sp|P02768|ALBU_HUMAN	Serum albumin OS=Homo sapiens GN=ALB PE=1 SV=2			0.679854	96.41	AQYLQQCPFEDHVKLVNEVTEFAK	Carbamidomethyl(C)@7	cleaved F-A@N-term; missed K-L@14	-0.00194378	2892.41	724.11	2892.41	724.11	4	10	15.1.1.8964.1	1	0.8712	-1	-1
1	543.32	543.32	98.85	94.09	92.94	sp|P02768|ALBU_HUMAN	Serum albumin OS=Homo sapiens GN=ALB PE=1 SV=2			0.669586	78.63	LYEIAR		cleaved Y-L@N-term	-0.000331668	763.422	382.719	763.423	382.719	2	7	8.1.1.3321.1	0	0.3911	-1	-1
1	543.32	543.32	98.85	94.09	92.94	sp|P02768|ALBU_HUMAN	Serum albumin OS=Homo sapiens GN=ALB PE=1 SV=2			0.66354	97.72	TESLVNR		cleaved C-T@N-term	-0.00734642	817.422	409.718	817.429	409.722	2	8	15.1.1.2041.1	0	0.2342	-1	-1
1	543.32	543.32	98.85	94.09	92.94	sp|P02768|ALBU_HUMAN	Serum albumin OS=Homo sapiens GN=ALB PE=1 SV=2			0.651695	84.19	CCTESLVNRR	Carbamidomethyl(C)@1; Carbamidomethyl(C)@2	cleaved R-P@C-term; missed R-R@9	-0.00446579	1293.59	647.801	1293.59	647.803	2	8	11.1.1.2043.1	0	0.258	-1	-1
1	543.32	543.32	98.85	94.09	92.94	sp|P02768|ALBU_HUMAN	Serum albumin OS=Homo sapiens GN=ALB PE=1 SV=2			0.645892	99	QIKKQTALVELVK	Delta:H(2)C(2)(K)@3	missed K-K@3; missed K-Q@4	-0.00208116	1522.94	508.655	1522.94	508.655	3	12	18.1.1.5033.1	1	0.5	-1	-1
1	543.32	543.32	98.85	94.09	92.94	sp|P02768|ALBU_HUMAN	Serum albumin OS=Homo sapiens GN=ALB PE=1 SV=2			0.636388	97.94	VNEVTEFAK		cleaved L-V@N-term	-0.000604915	1035.52	518.769	1035.52	518.769	2	9	11.1.1.3831.1	1	0.4246	-1	-1
1	543.32	543.32	98.85	94.09	92.94	sp|P02768|ALBU_HUMAN	Serum albumin OS=Homo sapiens GN=ALB PE=1 SV=2			0.627088	98.54	VHTECCHGDL	Carbamidomethyl(C)@5; Carbamidomethyl(C)@6	cleaved L-L@C-term	-0.00372943	1226.48	614.246	1226.48	614.248	2	10	17.1.1.1929.1	1	0.2203	-1	-1
1	543.32	543.32	98.85	94.09	92.94	sp|P02768|ALBU_HUMAN	Serum albumin OS=Homo sapiens GN=ALB PE=1 SV=2			0.623423	97.86	KLVAASQA		cleaved A-A@C-term; missed K-L@1	-0.000366178	786.46	394.237	786.46	394.237	2	8	13.1.1.1807.1	1	0.2325	-1	-1
1	543.32	543.32	98.85	94.09	92.94	sp|P02768|ALBU_HUMAN	Serum albumin OS=Homo sapiens GN=ALB PE=1 SV=2			0.617983	99	VMDDFAAFVEK	Oxidation(M)@2	cleaved A-V@N-term	-0.000443153	1286.58	644.3	1286.59	644.3	2	11	10.1.1.7347.1	1	0.7516	-1	-1
1	543.32	543.32	98.85	94.09	92.94	sp|P02768|ALBU_HUMAN	Serum albumin OS=Homo sapiens GN=ALB PE=1 SV=2			0.59176	99	RHPDYSVV		cleaved V-L@C-term; missed R-H@1	0.00178891	971.484	486.749	971.482	486.749	2	8	13.1.1.11408.1	1	1.1347	-1	-1
1	543.32	543.32	98.85	94.09	92.94	sp|P02768|ALBU_HUMAN	Serum albumin OS=Homo sapiens GN=ALB PE=1 SV=2			0.581699	98.31	DELRDEGK		cleaved L-D@N-term; missed R-D@4	-0.00267333	960.449	481.232	960.451	481.233	2	10	18.1.1.2088.1	1	0.2294	-1	-1
1	543.32	543.32	98.85	94.09	92.94	sp|P02768|ALBU_HUMAN	Serum albumin OS=Homo sapiens GN=ALB PE=1 SV=2			0.576754	97.86	HPDYSVVLLL		cleaved L-R@C-term	0.00262329	1154.64	578.325	1154.63	578.324	2	8	17.1.1.9805.1	1	0.9495	-1	-1
1	543.32	543.32	98.85	94.09	92.94	sp|P02768|ALBU_HUMAN	Serum albumin OS=Homo sapiens GN=ALB PE=1 SV=2			0.573489	99	NCELFEQLGEYK	Carbamidomethyl(C)@2	cleaved Q-N@N-term	0.000900857	1528.69	765.351	1528.69	765.351	2	10	8.1.1.8019.1	1	0.826	-1	-1
1	543.32	543.32	98.85	94.09	92.94	sp|P02768|ALBU_HUMAN	Serum albumin OS=Homo sapiens GN=ALB PE=1 SV=2			0.567031	98.23	RHPDYSVVL		cleaved L-L@C-term; missed R-H@1	-0.000855119	1084.57	543.29	1084.57	543.291	2	9	9.1.1.4981.1	1	0.5395	-1	-1
1	543.32	543.32	98.85	94.09	92.94	sp|P02768|ALBU_HUMAN	Serum albumin OS=Homo sapiens GN=ALB PE=1 SV=2			0.563837	96.83	AADFVESK		cleaved L-A@N-term	-0.00124914	865.417	433.716	865.418	433.716	2	6	15.1.1.2270.1	1	0.2549	-1	-1
1	543.32	543.32	98.85	94.09	92.94	sp|P02768|ALBU_HUMAN	Serum albumin OS=Homo sapiens GN=ALB PE=1 SV=2			0.554396	97.36	NQLCVLHEK	Carbamidomethyl(C)@4	cleaved L-N@N-term	-0.00232865	1139.57	570.794	1139.58	570.795	2	8	11.1.1.2999.1	1	0.3479	-1	-1
1	543.32	543.32	98.85	94.09	92.94	sp|P02768|ALBU_HUMAN	Serum albumin OS=Homo sapiens GN=ALB PE=1 SV=2			0.551294	98.14	CVLHEK	Carbamidomethyl(C)@1	cleaved L-C@N-term	-0.00111092	784.389	393.202	784.39	393.202	2	8	15.1.1.1496.1	0	0.1866	-1	-1
1	543.32	543.32	98.85	94.09	92.94	sp|P02768|ALBU_HUMAN	Serum albumin OS=Homo sapiens GN=ALB PE=1 SV=2			0.543634	99	TYETTLEK			0.000494549	983.482	984.489	983.481	984.488	1	8	15.1.1.12135.1	1	1.1715	-1	-1
1	543.32	543.32	98.85	94.09	92.94	sp|P02768|ALBU_HUMAN	Serum albumin OS=Homo sapiens GN=ALB PE=1 SV=2			0.524329	99	VADESAENCDKSLHTLFGDK	Carbamidomethyl(C)@9	cleaved C-V@N-term; missed K-S@11	-0.00278332	2235.01	559.759	2235.01	559.76	4	10	9.1.1.5697.1	1	0.6052	-1	-1
1	543.32	543.32	98.85	94.09	92.94	sp|P02768|ALBU_HUMAN	Serum albumin OS=Homo sapiens GN=ALB PE=1 SV=2			0.521434	97.45	YAPELLFFAK		cleaved F-Y@N-term	0.0015046	1197.64	599.83	1197.64	599.829	2	8	13.1.1.9844.1	1	0.9829	-1	-1
1	543.32	543.32	98.85	94.09	92.94	sp|P02768|ALBU_HUMAN	Serum albumin OS=Homo sapiens GN=ALB PE=1 SV=2			0.519993	92.71	AVMDDFAAFVEKCCKADDKETCFAEEGK	Oxidation(M)@3; Carbamidomethyl(C)@13; Carbamidomethyl(C)@14; Carbamidomethyl(C)@22	missed K-C@12; missed K-A@15; missed K-E@19	0.0293151	3286.42	658.292	3286.39	658.286	5	10	7.1.1.7186.1	1	0.7763	-1	-1
1	543.32	543.32	98.85	94.09	92.94	sp|P02768|ALBU_HUMAN	Serum albumin OS=Homo sapiens GN=ALB PE=1 SV=2			0.5157	97.92	CTVATLR	Carbamidomethyl(C)@1	cleaved L-C@N-term	-0.00251335	819.425	410.72	819.427	410.721	2	8	11.1.1.2179.1	1	0.2706	-1	-1
1	543.32	543.32	98.85	94.09	92.94	sp|P02768|ALBU_HUMAN	Serum albumin OS=Homo sapiens GN=ALB PE=1 SV=2			0.496209	96.79	AEFAEVSKL		cleaved L-V@C-term; missed K-L@8	0.00168528	992.52	497.267	992.518	497.266	2	9	12.1.1.5880.1	1	0.6011	-1	-1
1	543.32	543.32	98.85	94.09	92.94	sp|P02768|ALBU_HUMAN	Serum albumin OS=Homo sapiens GN=ALB PE=1 SV=2			0.493495	96.4	DPHECYAK	Carbamidomethyl(C)@5	cleaved A-D@N-term	-0.000579231	1018.42	510.216	1018.42	510.216	2	9	17.1.1.1601.1	1	0.1923	-1	-1
1	543.32	543.32	98.85	94.09	92.94	sp|P02768|ALBU_HUMAN	Serum albumin OS=Homo sapiens GN=ALB PE=1 SV=2			0.486782	99	NYAEAKDVFLGMFL	Oxidation(M)@12	cleaved L-Y@C-term; missed K-D@6	0.00267943	1632.79	817.402	1632.79	817.4	2	10	15.1.1.10881.1	1	1.0489	-1	-1
1	543.32	543.32	98.85	94.09	92.94	sp|P02768|ALBU_HUMAN	Serum albumin OS=Homo sapiens GN=ALB PE=1 SV=2			0.480172	99	KVPQVSTPTLV		cleaved V-E@C-term; missed K-V@1	0.00057774	1167.69	584.851	1167.69	584.85	2	9	3.1.1.4521.1	0	0.5949	-1	-1
1	543.32	543.32	98.85	94.09	92.94	sp|P02768|ALBU_HUMAN	Serum albumin OS=Homo sapiens GN=ALB PE=1 SV=2			0.477556	99	CENQDSISSK	Carbamidomethyl(C)@1	cleaved I-C@N-term	-0.0113725	1166.48	584.245	1166.49	584.251	2	10	13.1.1.2329.1	1	0.2801	-1	-1
1	543.32	543.32	98.85	94.09	92.94	sp|P02768|ALBU_HUMAN	Serum albumin OS=Homo sapiens GN=ALB PE=1 SV=2			0.474955	97.03	CLLPKLDELR	Carbamidomethyl(C)@1	cleaved A-C@N-term; missed K-L@5	0.0009318	1255.7	419.573	1255.7	419.573	3	9	18.1.1.7347.1	1	0.714	-1	-1
1	543.32	543.32	98.85	94.09	92.94	sp|P02768|ALBU_HUMAN	Serum albumin OS=Homo sapiens GN=ALB PE=1 SV=2			0.4698	99	VENDEMPADLPSLAADFVESK	Oxidation(M)@6	cleaved E-V@N-term	0.00463522	2292.05	765.024	2292.05	765.023	3	9	8.1.1.10231.1	1	1.0353	-1	-1
1	543.32	543.32	98.85	94.09	92.94	sp|P02768|ALBU_HUMAN	Serum albumin OS=Homo sapiens GN=ALB PE=1 SV=2			0.459671	98.31	STPTLVEVSRNLGKVGSK		cleaved V-S@N-term; missed R-N@10; missed K-V@14	-0.0017914	1871.05	624.689	1871.05	624.69	3	10	11.1.1.6451.1	1	0.6689	-1	-1
1	543.32	543.32	98.85	94.09	92.94	sp|P02768|ALBU_HUMAN	Serum albumin OS=Homo sapiens GN=ALB PE=1 SV=2			0.458421	96.37	NQLCVLHEKTPVSDR	Carbamidomethyl(C)@4	cleaved L-N@N-term; missed K-T@9	-0.00314687	1794.9	449.733	1794.9	449.733	4	9	8.1.1.3935.1	1	0.4483	-1	-1
1	543.32	543.32	98.85	94.09	92.94	sp|P02768|ALBU_HUMAN	Serum albumin OS=Homo sapiens GN=ALB PE=1 SV=2			0.457175	98.88	AFKAWAV		cleaved V-A@C-term; missed K-A@3	-0.000506308	791.432	396.724	791.433	396.724	2	10	17.1.1.6149.1	1	0.6109	-1	-1
1	543.32	543.32	98.85	94.09	92.94	sp|P02768|ALBU_HUMAN	Serum albumin OS=Homo sapiens GN=ALB PE=1 SV=2			0.454693	99	TPTLVEVSR		cleaved S-T@N-term	-0.00189027	1000.55	501.284	1000.56	501.285	2	11	10.1.1.4227.1	0	0.4635	-1	-1
1	543.32	543.32	98.85	94.09	92.94	sp|P02768|ALBU_HUMAN	Serum albumin OS=Homo sapiens GN=ALB PE=1 SV=2			0.429457	62.77	EFNAETFTFHADICTLSEK	Carbamidomethyl(C)@14		0.00616268	2259.02	754.014	2259.02	754.012	3	8	8.1.1.8889.1	1	0.908	-1	-1
1	543.32	543.32	98.85	94.09	92.94	sp|P02768|ALBU_HUMAN	Serum albumin OS=Homo sapiens GN=ALB PE=1 SV=2			0.420216	99	PEVDVMCTAFHDNEETFLKK	Carbamidomethyl(C)@7; Methyl(K)@20	cleaved R-P@N-term; missed K-K@19	-9.24387e-05	2423.11	606.786	2423.11	606.786	4	13	7.1.1.7708.1	1	0.8253	-1	-1
1	543.32	543.32	98.85	94.09	92.94	sp|P02768|ALBU_HUMAN	Serum albumin OS=Homo sapiens GN=ALB PE=1 SV=2			0.420216	96.42	SLHTLFGDKLCTVATL	Carbamidomethyl(C)@11	cleaved L-R@C-term; missed K-L@9	-0.000573058	1774.93	592.65	1774.93	592.65	3	9	14.1.1.8939.1	1	0.8927	-1	-1
1	543.32	543.32	98.85	94.09	92.94	sp|P02768|ALBU_HUMAN	Serum albumin OS=Homo sapiens GN=ALB PE=1 SV=2			0.415669	99	TAFHDNEETFLK	Formyl@N-term	cleaved C-T@N-term	-0.00014219	1478.67	740.341	1478.67	740.341	2	15	11.1.1.6519.1	1	0.6753	-1	-1
1	543.32	543.32	98.85	94.09	92.94	sp|P02768|ALBU_HUMAN	Serum albumin OS=Homo sapiens GN=ALB PE=1 SV=2			0.400117	95.09	DICTLSEK	Carbamidomethyl(C)@3	cleaved A-D@N-term	-0.00308896	964.451	483.233	964.454	483.234	2	8	16.1.1.2836.1	1	0.3115	-1	-1
1	543.32	543.32	98.85	94.09	92.94	sp|P02768|ALBU_HUMAN	Serum albumin OS=Homo sapiens GN=ALB PE=1 SV=2			0.366532	88.46	CELFEQLGEYK	Carbamidomethyl(C)@1	cleaved N-C@N-term	0.00105742	1414.64	708.33	1414.64	708.329	2	9	8.1.1.7764.1	1	0.8023	-1	-1
1	543.32	543.32	98.85	94.09	92.94	sp|P02768|ALBU_HUMAN	Serum albumin OS=Homo sapiens GN=ALB PE=1 SV=2			0.364516	99	PERNECFLQHKDDNPNLPR	Carbamidomethyl(C)@6	cleaved E-P@N-term; missed R-N@3; missed K-D@11	-7.04576	2371.07	791.365	2378.12	793.713	3	12	10.1.1.6218.1	1	0.6465	-1	-1
1	543.32	543.32	98.85	94.09	92.94	sp|P02768|ALBU_HUMAN	Serum albumin OS=Homo sapiens GN=ALB PE=1 SV=2			0.358526	97.68	KECCEKPLLEK	Carbamidomethyl(C)@3; Carbamidomethyl(C)@4	cleaved L-K@N-term; missed K-E@1	-0.0015084	1432.7	478.575	1432.71	478.576	3	10	12.1.1.2770.1	1	0.3165	-1	-1
1	543.32	543.32	98.85	94.09	92.94	sp|P02768|ALBU_HUMAN	Serum albumin OS=Homo sapiens GN=ALB PE=1 SV=2			0.357535	97.4	HKDDNPNLPR		cleaved Q-H@N-term; missed K-D@2	0.000617219	1204.6	402.539	1204.59	402.539	3	9	15.1.1.1796.1	1	0.2137	-1	-1
1	543.32	543.32	98.85	94.09	92.94	sp|P02768|ALBU_HUMAN	Serum albumin OS=Homo sapiens GN=ALB PE=1 SV=2			0.356547	56.04	CCKADDKETCFAEEGK	Carbamidomethyl(C)@1; Carbamidomethyl(C)@2; Carbamidomethyl(C)@10	missed K-A@3; missed K-E@7	0.0131021	1946.79	487.706	1946.78	487.702	4	8	18.1.1.2141.1	1	0.2342	-1	-1
1	543.32	543.32	98.85	94.09	92.94	sp|P02768|ALBU_HUMAN	Serum albumin OS=Homo sapiens GN=ALB PE=1 SV=2			0.353596	99	ATKEQLKAVMDDFAAFVEK	Methyl(K)@7	missed K-E@3; missed K-A@7	0.00150662	2154.1	539.533	2154.1	539.533	4	14	14.1.1.10676.1	1	1.0558	-1	-1
1	543.32	543.32	98.85	94.09	92.94	sp|P02768|ALBU_HUMAN	Serum albumin OS=Homo sapiens GN=ALB PE=1 SV=2			0.342944	97.24	FAQYLQQCPFEDHVK	Carbamidomethyl(C)@8	cleaved A-F@N-term	-0.004096	1908.88	637.3	1908.88	637.302	3	10	17.1.1.6332.1	1	0.6291	-1	-1
1	543.32	543.32	98.85	94.09	92.94	sp|P02768|ALBU_HUMAN	Serum albumin OS=Homo sapiens GN=ALB PE=1 SV=2			0.335358	99	LVRPEVDVMC	Dethiomethyl(M)@9; Carbamidomethyl(C)@10	cleaved C-T@C-term	-0.000559613	1168.59	390.537	1168.59	390.538	3	11	9.1.1.3721.1	1	0.4239	-1	-1
1	543.32	543.32	98.85	94.09	92.94	sp|P02768|ALBU_HUMAN	Serum albumin OS=Homo sapiens GN=ALB PE=1 SV=2			0.29243	94.19	AQYLQQCPFEDH	Carbamidomethyl(C)@7	cleaved F-A@N-term; cleaved H-V@C-term	-0.0028775	1534.65	768.331	1534.65	768.333	2	8	11.1.1.5185.1	1	0.5504	-1	-1
1	543.32	543.32	98.85	94.09	92.94	sp|P02768|ALBU_HUMAN	Serum albumin OS=Homo sapiens GN=ALB PE=1 SV=2			0.288193	92.21	EFNAETFTFHA		cleaved A-D@C-term	0.000362912	1312.57	657.294	1312.57	657.293	2	8	8.1.1.8032.1	1	0.8272	-1	-1
1	543.32	543.32	98.85	94.09	92.94	sp|P02768|ALBU_HUMAN	Serum albumin OS=Homo sapiens GN=ALB PE=1 SV=2			0.283162	88.77	CTAFHDNEETF	Carbamidomethyl(C)@1	cleaved M-C@N-term; cleaved F-L@C-term	7.87478e-05	1369.52	685.769	1369.52	685.77	2	9	15.1.1.4573.1	1	0.4649	-1	-1
1	543.32	543.32	98.85	94.09	92.94	sp|P02768|ALBU_HUMAN	Serum albumin OS=Homo sapiens GN=ALB PE=1 SV=2			0.279014	92.86	DETYVPK		cleaved V-D@N-term	-0.00346141	850.404	426.209	850.407	426.211	2	8	17.1.1.2271.1	0	0.2504	-1	-1
1	543.32	543.32	98.85	94.09	92.94	sp|P02768|ALBU_HUMAN	Serum albumin OS=Homo sapiens GN=ALB PE=1 SV=2			0.277366	96.95	LAKTYET		cleaved T-T@C-term; missed K-T@3	-0.00171942	824.426	413.22	824.428	413.221	2	9	14.1.1.1765.1	1	0.2242	-1	-1
1	543.32	543.32	98.85	94.09	92.94	sp|P02768|ALBU_HUMAN	Serum albumin OS=Homo sapiens GN=ALB PE=1 SV=2			0.272459	98.82	YSVVLLLR		cleaved D-Y@N-term	-0.000619256	961.595	481.805	961.596	481.805	2	8	11.1.1.8544.1	1	0.8665	-1	-1
1	543.32	543.32	98.85	94.09	92.94	sp|P02768|ALBU_HUMAN	Serum albumin OS=Homo sapiens GN=ALB PE=1 SV=2			0.270026	94.62	SVVLLLR		cleaved Y-S@N-term	0.000784607	798.533	400.274	798.533	400.274	2	8	14.1.1.6716.1	1	0.6856	-1	-1
1	543.32	543.32	98.85	94.09	92.94	sp|P02768|ALBU_HUMAN	Serum albumin OS=Homo sapiens GN=ALB PE=1 SV=2			0.269218	97.58	RPCFSALEV	Carbamidomethyl(C)@3	cleaved V-D@C-term	0.000812569	1077.53	539.771	1077.53	539.771	2	9	8.1.1.6730.1	1	0.7058	-1	-1
1	543.32	543.32	98.85	94.09	92.94	sp|P02768|ALBU_HUMAN	Serum albumin OS=Homo sapiens GN=ALB PE=1 SV=2			0.266001	85.71	AQYLQQCPFEDHVK	Carbamidomethyl(C)@7	cleaved F-A@N-term	-0.000306155	1761.81	588.279	1761.81	588.279	3	9	9.1.1.5108.1	1	0.551	-1	-1
1	543.32	543.32	98.85	94.09	92.94	sp|P02768|ALBU_HUMAN	Serum albumin OS=Homo sapiens GN=ALB PE=1 SV=2			0.2652	96.7	SLHTLFGDKLCTVAT	Carbamidomethyl(C)@11	cleaved T-L@C-term; missed K-L@9	0.004942	1661.85	554.957	1661.84	554.956	3	9	16.1.1.7347.1	1	0.7294	-1	-1
1	543.32	543.32	98.85	94.09	92.94	sp|P02768|ALBU_HUMAN	Serum albumin OS=Homo sapiens GN=ALB PE=1 SV=2			0.264401	97.52	FGERAFKAWAV		cleaved V-A@C-term; missed R-A@4; missed K-A@7	-0.00153771	1280.66	427.896	1280.67	427.896	3	9	16.1.1.7046.1	1	0.7018	-1	-1
1	543.32	543.32	98.85	94.09	92.94	sp|P02768|ALBU_HUMAN	Serum albumin OS=Homo sapiens GN=ALB PE=1 SV=2			0.262807	88.98	RHPYFYAPELL		cleaved L-F@C-term; missed R-H@1	0.00159616	1404.72	703.368	1404.72	703.367	2	9	15.1.1.8341.1	0	0.8142	-1	-1
1	543.32	543.32	98.85	94.09	92.94	sp|P02768|ALBU_HUMAN	Serum albumin OS=Homo sapiens GN=ALB PE=1 SV=2			0.258848	98.21	LLECADDR	Carbamidomethyl(C)@4	cleaved D-L@N-term	-0.00211288	990.442	496.228	990.444	496.229	2	9	16.1.1.2158.1	0	0.2513	-1	-1
1	543.32	543.32	98.85	94.09	92.94	sp|P02768|ALBU_HUMAN	Serum albumin OS=Homo sapiens GN=ALB PE=1 SV=2			0.258061	97.78	LLLRLAKTYETTLEK		cleaved V-L@N-term; missed R-L@4; missed K-T@7	0.000711583	1791.05	598.024	1791.05	598.024	3	10	10.1.1.7015.1	1	0.7205	-1	-1
1	543.32	543.32	98.85	94.09	92.94	sp|P02768|ALBU_HUMAN	Serum albumin OS=Homo sapiens GN=ALB PE=1 SV=2			0.257275	96.6	YLQQCPFEDHVK	Carbamidomethyl(C)@5	cleaved Q-Y@N-term	-0.000481396	1562.72	521.913	1562.72	521.914	3	9	8.1.1.4267.1	0	0.4785	-1	-1
1	543.32	543.32	98.85	94.09	92.94	sp|P02768|ALBU_HUMAN	Serum albumin OS=Homo sapiens GN=ALB PE=1 SV=2			0.249492	88.27	LQQCPFEDHVK	Carbamidomethyl(C)@4	cleaved Y-L@N-term	-0.00210828	1399.65	467.558	1399.66	467.559	3	9	11.1.1.3323.1	0	0.3781	-1	-1
1	543.32	543.32	98.85	94.09	92.94	sp|P02768|ALBU_HUMAN	Serum albumin OS=Homo sapiens GN=ALB PE=1 SV=2			0.247952	99	LKCASLQK	Formyl(K)@2; Carbamidomethyl(C)@3	missed K-C@2	-0.0013028	974.521	488.268	974.522	488.268	2	11	9.1.1.2482.1	0	0.3086	-1	-1
1	543.32	543.32	98.85	94.09	92.94	sp|P02768|ALBU_HUMAN	Serum albumin OS=Homo sapiens GN=ALB PE=1 SV=2			0.247184	98.95	FGERAFKAWAVA		cleaved A-R@C-term; missed R-A@4; missed K-A@7	-0.000250013	1351.7	451.575	1351.7	451.575	3	9	13.1.1.6945.1	1	0.7112	-1	-1
1	543.32	543.32	98.85	94.09	92.94	sp|P02768|ALBU_HUMAN	Serum albumin OS=Homo sapiens GN=ALB PE=1 SV=2			0.244125	99	LHTLFGDKLCTVATLR	Carbamidomethyl@N-term; Carbamidomethyl(C)@10	cleaved S-L@N-term; missed K-L@8	0.00293258	1901.02	476.263	1901.02	476.262	4	12	11.1.1.7976.1	1	0.8128	-1	-1
1	543.32	543.32	98.85	94.09	92.94	sp|P02768|ALBU_HUMAN	Serum albumin OS=Homo sapiens GN=ALB PE=1 SV=2			0.241088	95.56	LVRPEVDVMCTA	Carbamidomethyl(C)@10	cleaved A-F@C-term	0.00476786	1388.68	695.349	1388.68	695.347	2	9	7.1.1.5813.1	1	0.6481	-1	-1
1	543.32	543.32	98.85	94.09	92.94	sp|P02768|ALBU_HUMAN	Serum albumin OS=Homo sapiens GN=ALB PE=1 SV=2			0.234331	96.15	SLHTLFGDKLCTVA	Carbamidomethyl(C)@11	cleaved A-T@C-term; missed K-L@9	0.00129646	1560.8	521.273	1560.8	521.273	3	9	15.1.1.7591.1	1	0.7454	-1	-1
1	543.32	543.32	98.85	94.09	92.94	sp|P02768|ALBU_HUMAN	Serum albumin OS=Homo sapiens GN=ALB PE=1 SV=2			0.227678	90.8	CASLQKF	Carbamidomethyl(C)@1	cleaved F-G@C-term; missed K-F@6	-0.000960843	852.415	427.215	852.416	427.215	2	8	10.1.1.3406.1	0	0.3898	-1	-1
1	543.32	543.32	98.85	94.09	92.94	sp|P02768|ALBU_HUMAN	Serum albumin OS=Homo sapiens GN=ALB PE=1 SV=2			0.213249	92.91	HPDYSVVL		cleaved L-L@C-term	-0.000200483	928.465	465.24	928.465	465.24	2	8	9.1.1.5913.1	1	0.625	-1	-1
1	543.32	543.32	98.85	94.09	92.94	sp|P02768|ALBU_HUMAN	Serum albumin OS=Homo sapiens GN=ALB PE=1 SV=2			0.21254	72.6	LKECCEK	Carbamidomethyl(C)@4; Carbamidomethyl(C)@5	cleaved K-P@C-term; missed K-E@2	0.000507632	965.432	483.723	965.431	483.723	2	6	14.1.1.735.1	0	0.1049	-1	-1
1	543.32	543.32	98.85	94.09	92.94	sp|P02768|ALBU_HUMAN	Serum albumin OS=Homo sapiens GN=ALB PE=1 SV=2			0.211125	38.52	QRLKCASLQK	Carbamidomethyl(C)@5	missed R-L@2; missed K-C@4	0.000970933	1230.69	411.236	1230.69	411.236	3	7	9.1.1.1669.1	1	0.2291	-1	-1
1	543.32	543.32	98.85	94.09	92.94	sp|P02768|ALBU_HUMAN	Serum albumin OS=Homo sapiens GN=ALB PE=1 SV=2			0.210419	95.11	STPTLVEVSR		cleaved V-S@N-term	-0.00168074	1087.59	544.8	1087.59	544.801	2	9	10.1.1.4295.1	0	0.4696	-1	-1
1	543.32	543.32	98.85	94.09	92.94	sp|P02768|ALBU_HUMAN	Serum albumin OS=Homo sapiens GN=ALB PE=1 SV=2			0.204815	96.61	EDHVKLV		cleaved F-E@N-term; cleaved V-N@C-term; missed K-L@5	-0.00143274	838.453	420.234	838.455	420.235	2	9	14.1.1.2553.1	1	0.2968	-1	-1
1	543.32	543.32	98.85	94.09	92.94	sp|P02768|ALBU_HUMAN	Serum albumin OS=Homo sapiens GN=ALB PE=1 SV=2			0.199971	95.93	QIKKQTAL	Gln->pyro-Glu@N-term	cleaved L-V@C-term; missed K-K@3; missed K-Q@4	-0.00134399	911.543	456.779	911.544	456.779	2	8	11.1.1.1787.1	0	0.234	-1	-1
1	543.32	543.32	98.85	94.09	92.94	sp|P02768|ALBU_HUMAN	Serum albumin OS=Homo sapiens GN=ALB PE=1 SV=2			0.188425	78.96	AVARLSQR		cleaved W-A@N-term; missed R-L@4	-0.000509007	899.53	450.772	899.53	450.772	2	8	9.1.1.1595.1	1	0.2218	-1	-1
1	543.32	543.32	98.85	94.09	92.94	sp|P02768|ALBU_HUMAN	Serum albumin OS=Homo sapiens GN=ALB PE=1 SV=2			0.183759	93.97	LLVRYTK		cleaved A-L@N-term; missed R-Y@4	-0.00267149	891.551	446.783	891.554	446.784	2	8	16.1.1.2805.1	0	0.3086	-1	-1
1	543.32	543.32	98.85	94.09	92.94	sp|P02768|ALBU_HUMAN	Serum albumin OS=Homo sapiens GN=ALB PE=1 SV=2			0.182435	96.11	NEVTEFAK		cleaved V-N@N-term	-0.00136559	936.454	469.234	936.455	469.235	2	8	13.1.1.3189.1	1	0.3596	-1	-1
1	543.32	543.32	98.85	94.09	92.94	sp|P02768|ALBU_HUMAN	Serum albumin OS=Homo sapiens GN=ALB PE=1 SV=2			0.175874	99	DLGEENFK	Cation:Na(E)@5		-0.00248639	972.414	487.214	972.416	487.216	2	12	18.1.1.3459.1	1	0.3534	-1	-1
1	543.32	543.32	98.85	94.09	92.94	sp|P02768|ALBU_HUMAN	Serum albumin OS=Homo sapiens GN=ALB PE=1 SV=2			0.172631	99	SHCIAEVENDEMPADLPSLAADFV	Carbamidomethyl(C)@3; Oxidation(M)@12	cleaved V-E@C-term	0.00340387	2645.17	882.729	2645.16	882.728	3	11	9.1.1.10783.1	1	1.0851	-1	-1
1	543.32	543.32	98.85	94.09	92.94	sp|P02768|ALBU_HUMAN	Serum albumin OS=Homo sapiens GN=ALB PE=1 SV=2			0.16813	99	RYTKKVPQVSTPTLVEVSR	Acetyl@N-term	cleaved V-R@N-term; missed R-Y@1; missed K-K@4; missed K-V@5	0.00178981	2229.25	744.091	2229.25	744.09	3	12	16.1.1.5029.1	0	0.5142	-1	-1
1	543.32	543.32	98.85	94.09	92.94	sp|P02768|ALBU_HUMAN	Serum albumin OS=Homo sapiens GN=ALB PE=1 SV=2			0.164944	93.05	PVSDRVTKCCTESLVNR	Carbamidomethyl(C)@9; Carbamidomethyl(C)@10	cleaved T-P@N-term; missed R-V@5; missed K-C@8	-0.000211492	2019.98	506.003	2019.98	506.003	4	9	7.1.1.3596.1	1	0.4414	-1	-1
1	543.32	543.32	98.85	94.09	92.94	sp|P02768|ALBU_HUMAN	Serum albumin OS=Homo sapiens GN=ALB PE=1 SV=2			0.164309	90.46	IAFAQYLQQCPF	Carbamidomethyl(C)@10	cleaved L-I@N-term; cleaved F-E@C-term	-0.00152706	1484.71	743.363	1484.71	743.363	2	8	11.1.1.10499.1	1	1.0543	-1	-1
1	543.32	543.32	98.85	94.09	92.94	sp|P02768|ALBU_HUMAN	Serum albumin OS=Homo sapiens GN=ALB PE=1 SV=2			0.163676	88.39	AAFTECCQAADKAA	Carbamidomethyl(C)@6; Carbamidomethyl(C)@7	cleaved A-C@C-term; missed K-A@12	-0.000534618	1512.63	757.324	1512.63	757.324	2	8	14.1.1.2969.1	1	0.3355	-1	-1
1	543.32	543.32	98.85	94.09	92.94	sp|P02768|ALBU_HUMAN	Serum albumin OS=Homo sapiens GN=ALB PE=1 SV=2			0.157391	98.95	ELFEQLGEYK		cleaved C-E@N-term	-0.00128385	1254.61	628.313	1254.61	628.314	2	10	9.1.1.7152.1	1	0.7397	-1	-1
1	543.32	543.32	98.85	94.09	92.94	sp|P02768|ALBU_HUMAN	Serum albumin OS=Homo sapiens GN=ALB PE=1 SV=2			0.156767	92.71	FKAWAVAR		cleaved A-F@N-term; missed K-A@2	0.000571598	947.535	474.775	947.534	474.774	2	8	16.1.1.4437.1	1	0.4588	-1	-1
1	543.32	543.32	98.85	94.09	92.94	sp|P02768|ALBU_HUMAN	Serum albumin OS=Homo sapiens GN=ALB PE=1 SV=2			0.156767	97.63	VFDEFKPLV		cleaved V-E@C-term	0.00128956	1092.59	547.301	1092.59	547.3	2	10	17.1.1.8528.1	1	0.8332	-1	-1
1	543.32	543.32	98.85	94.09	92.94	sp|P02768|ALBU_HUMAN	Serum albumin OS=Homo sapiens GN=ALB PE=1 SV=2			0.155523	93.39	RPCFSALE	Carbamidomethyl(C)@3	cleaved E-V@C-term	-6.30884e-05	978.459	490.237	978.459	490.237	2	8	9.1.1.4803.1	1	0.523	-1	-1
1	543.32	543.32	98.85	94.09	92.94	sp|P02768|ALBU_HUMAN	Serum albumin OS=Homo sapiens GN=ALB PE=1 SV=2			0.153663	95.22	ARLSQR		cleaved V-A@N-term; missed R-L@2	0.000186113	729.425	365.72	729.425	365.72	2	7	10.1.1.490.1	0	0.0694	-1	-1
1	543.32	543.32	98.85	94.09	92.94	sp|P02768|ALBU_HUMAN	Serum albumin OS=Homo sapiens GN=ALB PE=1 SV=2			0.153663	95.32	TPVSDRVTKCCTESLV	Carbamidomethyl(C)@10; Carbamidomethyl(C)@11	cleaved V-N@C-term; missed R-V@6; missed K-C@9	-0.004521	1850.88	926.448	1850.89	926.451	2	9	9.1.1.4675.1	1	0.5114	-1	-1
1	543.32	543.32	98.85	94.09	92.94	sp|P02768|ALBU_HUMAN	Serum albumin OS=Homo sapiens GN=ALB PE=1 SV=2			0.152427	29.64	CCKHPEAK	Carbamidomethyl(C)@1; Carbamidomethyl(C)@2	missed K-H@3	0.00143774	1028.45	515.235	1028.45	515.234	2	4	18.1.1.392.1	1	0.0535	-1	-1
1	543.32	543.32	98.85	94.09	92.94	sp|P02768|ALBU_HUMAN	Serum albumin OS=Homo sapiens GN=ALB PE=1 SV=2			0.151195	87.39	HADICTL	Carbamidomethyl(C)@5	cleaved F-H@N-term; cleaved L-S@C-term	-0.000478934	828.379	415.197	828.38	415.197	2	7	13.1.1.3383.1	0	0.3769	-1	-1
1	543.32	543.32	98.85	94.09	92.94	sp|P02768|ALBU_HUMAN	Serum albumin OS=Homo sapiens GN=ALB PE=1 SV=2			0.150581	29.3	RDAHKSEVAHR		missed R-D@1; missed K-S@5	-0.0572613	1304.61	435.878	1304.67	435.897	3	7	18.1.1.809.1	1	0.1038	-1	-1
1	543.32	543.32	98.85	94.09	92.94	sp|P02768|ALBU_HUMAN	Serum albumin OS=Homo sapiens GN=ALB PE=1 SV=2			0.145087	84.88	IAFAQYLQQCPFEDHVK	Carbamidomethyl(C)@10	cleaved L-I@N-term	0.000903268	2093	698.676	2093	698.675	3	8	16.1.1.8566.1	1	0.8405	-1	-1
1	543.32	543.32	98.85	94.09	92.94	sp|P02768|ALBU_HUMAN	Serum albumin OS=Homo sapiens GN=ALB PE=1 SV=2			0.143876	28.2	QDSISSK		cleaved N-Q@N-term	-0.000709941	763.37	382.692	763.371	382.693	2	6	13.1.1.2698.1	0	0.3141	-1	-1
1	543.32	543.32	98.85	94.09	92.94	sp|P02768|ALBU_HUMAN	Serum albumin OS=Homo sapiens GN=ALB PE=1 SV=2			0.142065	98.65	KCCTESLVNR	Carbamidomethyl(C)@2; Carbamidomethyl(C)@3	cleaved T-K@N-term; missed K-C@1	-0.0698339	1265.52	633.765	1265.59	633.8	2	9	13.1.1.1971.1	0	0.2478	-1	-1
1	543.32	543.32	98.85	94.09	92.94	sp|P02768|ALBU_HUMAN	Serum albumin OS=Homo sapiens GN=ALB PE=1 SV=2			0.140261	88.64	LPKLDELR		cleaved L-L@N-term; missed K-L@3	0.00141388	982.583	492.299	982.581	492.298	2	8	18.1.1.7648.1	1	0.7419	-1	-1
1	543.32	543.32	98.85	94.09	92.94	sp|P02768|ALBU_HUMAN	Serum albumin OS=Homo sapiens GN=ALB PE=1 SV=2			0.139662	98.78	EKPLLEK		cleaved C-E@N-term	0.000177405	855.507	428.761	855.507	428.761	2	9	15.1.1.2021.1	1	0.2323	-1	-1
1	543.32	543.32	98.85	94.09	92.94	sp|P02768|ALBU_HUMAN	Serum albumin OS=Homo sapiens GN=ALB PE=1 SV=2			0.133122	82.01	NECFLQH	Carbamidomethyl(C)@3	cleaved H-K@C-term	-0.000467529	946.396	474.205	946.397	474.206	2	7	13.1.1.3096.1	1	0.3512	-1	-1
1	543.32	543.32	98.85	94.09	92.94	sp|P02768|ALBU_HUMAN	Serum albumin OS=Homo sapiens GN=ALB PE=1 SV=2			0.130768	98.41	CPFEDHVK	Carbamidomethyl(C)@1	cleaved Q-C@N-term	-0.00123499	1030.45	516.234	1030.45	516.234	2	9	13.1.1.2154.1	0	0.2647	-1	-1
1	543.32	543.32	98.85	94.09	92.94	sp|P02768|ALBU_HUMAN	Serum albumin OS=Homo sapiens GN=ALB PE=1 SV=2			0.130182	90.17	EFNAETFTFH	Deamidated(N)@3	cleaved H-A@C-term	0.000525328	1242.52	622.267	1242.52	622.267	2	8	9.1.1.7810.1	1	0.8008	-1	-1
1	543.32	543.32	98.85	94.09	92.94	sp|P02768|ALBU_HUMAN	Serum albumin OS=Homo sapiens GN=ALB PE=1 SV=2			0.129011	99	EMPADLPSLAADFVESK	Oxidation(M)@2	cleaved D-E@N-term	-0.00726723	1834.86	918.437	1834.87	918.44	2	11	8.1.1.10050.1	1	1.0181	-1	-1
1	543.32	543.32	98.85	94.09	92.94	sp|P02768|ALBU_HUMAN	Serum albumin OS=Homo sapiens GN=ALB PE=1 SV=2			0.129011	97.07	QYLQQCPFEDHVKLVNEVTEFAK	Gln->pyro-Glu@N-term; Carbamidomethyl(C)@6	cleaved A-Q@N-term; missed K-L@13	0.00515529	2804.35	935.792	2804.35	935.79	3	10	15.1.1.9982.1	1	0.9645	-1	-1
1	543.32	543.32	98.85	94.09	92.94	sp|P02768|ALBU_HUMAN	Serum albumin OS=Homo sapiens GN=ALB PE=1 SV=2			0.128427	91.42	FPKAEFAEV		cleaved V-S@C-term; missed K-A@3	0.000916982	1036.52	519.269	1036.52	519.269	2	8	9.1.1.6444.1	1	0.6738	-1	-1
1	543.32	543.32	98.85	94.09	92.94	sp|P02768|ALBU_HUMAN	Serum albumin OS=Homo sapiens GN=ALB PE=1 SV=2			0.127844	77.05	FEQLGEYK		cleaved L-F@N-term	-0.000516066	1012.49	507.25	1012.49	507.251	2	8	11.1.1.3942.1	1	0.435	-1	-1
1	543.32	543.32	98.85	94.09	92.94	sp|P02768|ALBU_HUMAN	Serum albumin OS=Homo sapiens GN=ALB PE=1 SV=2			0.127261	97.79	QLCVLHEK	Gln->pyro-Glu@N-term; Carbamidomethyl(C)@3	cleaved N-Q@N-term	-7.60374e-05	1008.51	505.26	1008.51	505.26	2	9	10.1.1.5192.1	1	0.5516	-1	-1
1	543.32	543.32	98.85	94.09	92.94	sp|P02768|ALBU_HUMAN	Serum albumin OS=Homo sapiens GN=ALB PE=1 SV=2			0.125518	94.17	SHCIAEVENDEMPADLPSLAADF	Carbamidomethyl(C)@3; Oxidation(M)@12	cleaved F-V@C-term	0.00723679	2546.1	849.708	2546.09	849.705	3	9	12.1.1.9638.1	1	0.9531	-1	-1
1	543.32	543.32	98.85	94.09	92.94	sp|P02768|ALBU_HUMAN	Serum albumin OS=Homo sapiens GN=ALB PE=1 SV=2			0.123205	58.72	CCAAADPHECY	Carbamidomethyl(C)@1; Carbamidomethyl(C)@2; Carbamidomethyl(C)@10	cleaved Y-A@C-term	-0.00170154	1352.46	677.236	1352.46	677.236	2	8	18.1.1.2461.1	1	0.262	-1	-1
1	543.32	543.32	98.85	94.09	92.94	sp|P02768|ALBU_HUMAN	Serum albumin OS=Homo sapiens GN=ALB PE=1 SV=2			0.123205	92.45	LGEYKFQNALLVRYTK		cleaved Q-L@N-term; missed K-F@5; missed R-Y@13	0.0609291	1942.13	648.384	1942.07	648.363	3	9	17.1.1.5256.1	1	0.5272	-1	-1
1	543.32	543.32	98.85	94.09	92.94	sp|P02768|ALBU_HUMAN	Serum albumin OS=Homo sapiens GN=ALB PE=1 SV=2			0.120331	99	DEMPADLPSLAADFVESK	Oxidation(M)@3	cleaved N-D@N-term	0.00155429	1949.89	975.955	1949.89	975.954	2	11	9.1.1.10368.1	1	1.0423	-1	-1
1	543.32	543.32	98.85	94.09	92.94	sp|P02768|ALBU_HUMAN	Serum albumin OS=Homo sapiens GN=ALB PE=1 SV=2			0.115771	71.35	TFHADICTL	Carbamidomethyl(C)@7	cleaved F-T@N-term; cleaved L-S@C-term	0.000191103	1076.5	539.255	1076.5	539.255	2	8	9.1.1.6183.1	0	0.6497	-1	-1
1	543.32	543.32	98.85	94.09	92.94	sp|P02768|ALBU_HUMAN	Serum albumin OS=Homo sapiens GN=ALB PE=1 SV=2			0.114074	80.94	VRPEVDVM		cleaved L-V@N-term; cleaved M-C@C-term	-0.00013588	943.48	472.747	943.48	472.747	2	7	12.1.1.4325.1	1	0.4577	-1	-1
1	543.32	543.32	98.85	94.09	92.94	sp|P02768|ALBU_HUMAN	Serum albumin OS=Homo sapiens GN=ALB PE=1 SV=2			0.114074	84.37	VRPEVDVMCTAF	Carbamidomethyl(C)@9	cleaved L-V@N-term; cleaved F-H@C-term	-0.0140793	1422.65	712.332	1422.66	712.339	2	8	7.1.1.7400.1	1	0.7965	-1	-1
1	543.32	543.32	98.85	94.09	92.94	sp|P02768|ALBU_HUMAN	Serum albumin OS=Homo sapiens GN=ALB PE=1 SV=2			0.104025	75.47	QNALLVR		cleaved F-Q@N-term	0.000230648	812.487	407.251	812.487	407.251	2	8	9.1.1.3479.1	0	0.4014	-1	-1
1	543.32	543.32	98.85	94.09	92.94	sp|P02768|ALBU_HUMAN	Serum albumin OS=Homo sapiens GN=ALB PE=1 SV=2			0.102923	89.29	CIAEVENDEMPADLPSLAADFVESKDVCK	Carbamidomethyl(C)@1; Oxidation(M)@10; Carbamidomethyl(C)@28	cleaved H-C@N-term; missed K-D@25	0.00273969	3267.46	1090.16	3267.46	1090.16	3	7	8.1.1.10244.1	1	1.0366	-1	-1
1	543.32	543.32	98.85	94.09	92.94	sp|P02768|ALBU_HUMAN	Serum albumin OS=Homo sapiens GN=ALB PE=1 SV=2			0.10018	93.27	LVRPEVDVMCTAFHDNEETF	Oxidation(M)@9; Carbamidomethyl(C)@10	cleaved F-L@C-term	-0.00141755	2424.07	809.031	2424.07	809.031	3	9	9.1.1.7177.1	1	0.742	-1	-1
1	543.32	543.32	98.85	94.09	92.94	sp|P02768|ALBU_HUMAN	Serum albumin OS=Homo sapiens GN=ALB PE=1 SV=2			0.0963675	95.94	YLSVVLNQLCVLHEK	Carbamidomethyl(C)@10	cleaved D-Y@N-term	-0.00211672	1813.97	605.665	1813.98	605.666	3	9	8.1.1.9276.1	1	0.9444	-1	-1
1	543.32	543.32	98.85	94.09	92.94	sp|P02768|ALBU_HUMAN	Serum albumin OS=Homo sapiens GN=ALB PE=1 SV=2			0.0952845	88.27	SDRVTKCCT	Carbamidomethyl(C)@7; Carbamidomethyl(C)@8	cleaved V-S@N-term; cleaved T-E@C-term; missed R-V@3; missed K-C@6	0.0111155	1125.5	563.758	1125.49	563.753	2	8	17.1.1.847.1	1	0.1092	-1	-1
1	543.32	543.32	98.85	94.09	92.94	sp|P02768|ALBU_HUMAN	Serum albumin OS=Homo sapiens GN=ALB PE=1 SV=2			0.0931265	98.1	TPVSDRVTKCCTESLVN	Carbamidomethyl(C)@10; Carbamidomethyl(C)@11	cleaved N-R@C-term; missed R-V@6; missed K-C@9	-0.0059194	1964.92	655.982	1964.93	655.984	3	10	9.1.1.4109.1	1	0.4594	-1	-1
1	543.32	543.32	98.85	94.09	92.94	sp|P02768|ALBU_HUMAN	Serum albumin OS=Homo sapiens GN=ALB PE=1 SV=2			0.0888424	94.65	CIAEVENDEMPADLPSLAA	Carbamidomethyl(C)@1; Oxidation(M)@10	cleaved H-C@N-term; cleaved A-D@C-term	-0.0057555	2059.9	1030.96	2059.91	1030.96	2	8	13.1.1.7785.1	1	0.7899	-1	-1
1	543.32	543.32	98.85	94.09	92.94	sp|P02768|ALBU_HUMAN	Serum albumin OS=Homo sapiens GN=ALB PE=1 SV=2			0.0856568	90.15	HPYFYAPE		cleaved E-L@C-term	0.000338607	1022.45	512.232	1022.45	512.232	2	8	8.1.1.5094.1	0	0.5545	-1	-1
1	543.32	543.32	98.85	94.09	92.94	sp|P02768|ALBU_HUMAN	Serum albumin OS=Homo sapiens GN=ALB PE=1 SV=2			0.0856568	63.99	PKLDELR		cleaved L-P@N-term; missed K-L@2	0.000929025	869.498	435.756	869.497	435.756	2	8	15.1.1.6172.1	1	0.6145	-1	-1
1	543.32	543.32	98.85	94.09	92.94	sp|P02768|ALBU_HUMAN	Serum albumin OS=Homo sapiens GN=ALB PE=1 SV=2			0.0851282	47.6	VFDEFK		cleaved K-P@C-term	0.000634166	783.381	392.698	783.38	392.697	2	7	7.1.1.4237.1	1	0.5013	-1	-1
1	543.32	543.32	98.85	94.09	92.94	sp|P02768|ALBU_HUMAN	Serum albumin OS=Homo sapiens GN=ALB PE=1 SV=2			0.0840728	75.29	AETFTFH		cleaved N-A@N-term; cleaved H-A@C-term	-0.000131	851.381	426.698	851.381	426.698	2	7	10.1.1.4545.1	1	0.4921	-1	-1
1	543.32	543.32	98.85	94.09	92.94	sp|P02768|ALBU_HUMAN	Serum albumin OS=Homo sapiens GN=ALB PE=1 SV=2			0.0840728	99	NECFLQHK	Cation:Na(E)@2; Carbamidomethyl(C)@3		-0.00523109	1096.47	549.241	1096.47	549.244	2	10	11.1.1.2244.1	1	0.277	-1	-1
1	543.32	543.32	98.85	94.09	92.94	sp|P02768|ALBU_HUMAN	Serum albumin OS=Homo sapiens GN=ALB PE=1 SV=2			0.0809219	85.83	CCAAADPHECYA	Carbamidomethyl(C)@1; Carbamidomethyl(C)@2; Carbamidomethyl(C)@10	cleaved A-K@C-term	-0.00274261	1423.49	712.754	1423.5	712.755	2	8	17.1.1.2407.1	1	0.2626	-1	-1
1	543.32	543.32	98.85	94.09	92.94	sp|P02768|ALBU_HUMAN	Serum albumin OS=Homo sapiens GN=ALB PE=1 SV=2			0.080399	90.82	AVMDDFAAF	Oxidation(M)@3	cleaved F-V@C-term	0.000242946	1001.42	501.716	1001.42	501.715	2	8	12.1.1.7564.1	1	0.7584	-1	-1
1	543.32	543.32	98.85	94.09	92.94	sp|P02768|ALBU_HUMAN	Serum albumin OS=Homo sapiens GN=ALB PE=1 SV=2			0.080399	80.73	FKDLGEENF		cleaved F-K@C-term; missed K-D@2	-0.00103259	1097.5	549.758	1097.5	549.759	2	7	13.1.1.5482.1	1	0.5736	-1	-1
1	543.32	543.32	98.85	94.09	92.94	sp|P02768|ALBU_HUMAN	Serum albumin OS=Homo sapiens GN=ALB PE=1 SV=2			0.080399	87.95	LLRLAKTYET		cleaved L-L@N-term; cleaved T-T@C-term; missed R-L@3; missed K-T@6	-0.0048803	1206.69	604.354	1206.7	604.356	2	8	16.1.1.4211.1	1	0.4378	-1	-1
1	543.32	543.32	98.85	94.09	92.94	sp|P02768|ALBU_HUMAN	Serum albumin OS=Homo sapiens GN=ALB PE=1 SV=2			0.0798767	99	AEVENDEMPADLPSLAADFVESKDVCK	Carbamidomethyl(C)@26	cleaved I-A@N-term; missed K-D@23	1.9413	2980.29	994.438	2978.35	993.791	3	12	10.1.1.8640.1	1	0.8728	-1	-1
1	543.32	543.32	98.85	94.09	92.94	sp|P02768|ALBU_HUMAN	Serum albumin OS=Homo sapiens GN=ALB PE=1 SV=2			0.0777937	80.01	HPDYSVVLL		cleaved L-L@C-term	0.00224032	1041.55	521.783	1041.55	521.782	2	7	12.1.1.7902.1	1	0.7899	-1	-1
1	543.32	543.32	98.85	94.09	92.94	sp|P02768|ALBU_HUMAN	Serum albumin OS=Homo sapiens GN=ALB PE=1 SV=2			0.0772745	99	HPYFYAPELLF	Cation:Na(E)@8	cleaved F-F@C-term	-0.00301134	1417.67	709.84	1417.67	709.841	2	11	13.1.1.11319.1	1	1.1242	-1	-1
1	543.32	543.32	98.85	94.09	92.94	sp|P02768|ALBU_HUMAN	Serum albumin OS=Homo sapiens GN=ALB PE=1 SV=2			0.0741724	90.9	AEDYLSVVLNQLCVLHEK	Carbamidomethyl(C)@13	cleaved C-A@N-term	0.00423884	2129.09	710.703	2129.08	710.701	3	9	12.1.1.11657.1	1	1.1462	-1	-1
1	543.32	543.32	98.85	94.09	92.94	sp|P02768|ALBU_HUMAN	Serum albumin OS=Homo sapiens GN=ALB PE=1 SV=2			0.0741724	85.96	CTAFHDNEETFL	Carbamidomethyl(C)@1	cleaved M-C@N-term; cleaved L-K@C-term	0.00282749	1482.61	742.313	1482.61	742.312	2	8	13.1.1.6667.1	1	0.685	-1	-1
1	543.32	543.32	98.85	94.09	92.94	sp|P02768|ALBU_HUMAN	Serum albumin OS=Homo sapiens GN=ALB PE=1 SV=2			0.0716041	91.46	GEMADCCAKQEPER	Oxidation(M)@3; Carbamidomethyl(C)@6; Carbamidomethyl(C)@7	cleaved Y-G@N-term; missed K-Q@9	-0.00102521	1695.66	566.229	1695.67	566.229	3	9	18.1.1.1667.1	1	0.1924	-1	-1
1	543.32	543.32	98.85	94.09	92.94	sp|P02768|ALBU_HUMAN	Serum albumin OS=Homo sapiens GN=ALB PE=1 SV=2			0.069051	90.34	DFAAFVEK		cleaved D-D@N-term	0.00163025	925.456	463.735	925.455	463.735	2	8	9.1.1.6299.1	1	0.6603	-1	-1
1	543.32	543.32	98.85	94.09	92.94	sp|P02768|ALBU_HUMAN	Serum albumin OS=Homo sapiens GN=ALB PE=1 SV=2			0.069051	89.02	EKTPVSDR		cleaved H-E@N-term; missed K-T@2	0.00132529	930.478	466.247	930.477	466.246	2	8	15.1.1.1384.1	1	0.1761	-1	-1
1	543.32	543.32	98.85	94.09	92.94	sp|P02768|ALBU_HUMAN	Serum albumin OS=Homo sapiens GN=ALB PE=1 SV=2			0.0675262	70.36	VAASQAALGL		cleaved L-V@N-term	2.03619e-05	899.508	450.761	899.508	450.761	2	7	7.1.1.5715.1	1	0.639	-1	-1
1	543.32	543.32	98.85	94.09	92.94	sp|P02768|ALBU_HUMAN	Serum albumin OS=Homo sapiens GN=ALB PE=1 SV=2			0.0670192	99	AEFAEVSKLVTDLTKVHTECCHGDLLECADDR	FMNH(H)@17; Carbamidomethyl(C)@20; Carbamidomethyl(C)@21; Carbamidomethyl(C)@28	missed K-L@8; missed K-V@15	-0.144014	4171.65	1391.56	4171.8	1391.61	3	12	13.1.1.3352.1	1	0.3741	-1	-1
1	543.32	543.32	98.85	94.09	92.94	sp|P02768|ALBU_HUMAN	Serum albumin OS=Homo sapiens GN=ALB PE=1 SV=2			0.0660068	77.17	RPEVDVM		cleaved V-R@N-term; cleaved M-C@C-term	-0.00173587	844.41	423.212	844.411	423.213	2	7	16.1.1.3455.1	1	0.3673	-1	-1
1	543.32	543.32	98.85	94.09	92.94	sp|P02768|ALBU_HUMAN	Serum albumin OS=Homo sapiens GN=ALB PE=1 SV=2			0.0660068	84.25	SDRVTKCCTE	Carbamidomethyl(C)@7; Carbamidomethyl(C)@8	cleaved V-S@N-term; cleaved E-S@C-term; missed R-V@3; missed K-C@6	-0.00928918	1254.52	628.269	1254.53	628.274	2	8	18.1.1.1477.1	1	0.175	-1	-1
1	543.32	543.32	98.85	94.09	92.94	sp|P02768|ALBU_HUMAN	Serum albumin OS=Homo sapiens GN=ALB PE=1 SV=2			0.0639892	84.7	TLEKCCAAADPHECYAK	Carbamidomethyl(C)@5; Carbamidomethyl(C)@6; Carbamidomethyl(C)@14	cleaved T-T@N-term; missed K-C@4	0.000395377	2022.86	506.722	2022.86	506.722	4	8	13.1.1.2059.1	1	0.2559	-1	-1
1	543.32	543.32	98.85	94.09	92.94	sp|P02768|ALBU_HUMAN	Serum albumin OS=Homo sapiens GN=ALB PE=1 SV=2			0.0634863	76.24	NAETFTFH		cleaved F-N@N-term; cleaved H-A@C-term	0.000727247	965.425	483.72	965.424	483.719	2	7	10.1.1.4649.1	1	0.5016	-1	-1
1	543.32	543.32	98.85	94.09	92.94	sp|P02768|ALBU_HUMAN	Serum albumin OS=Homo sapiens GN=ALB PE=1 SV=2			0.0619809	76.01	EDHVKL		cleaved F-E@N-term; cleaved L-V@C-term; missed K-L@5	-0.000470133	739.386	370.7	739.386	370.701	2	7	18.1.1.2203.1	1	0.2396	-1	-1
1	543.32	543.32	98.85	94.09	92.94	sp|P02768|ALBU_HUMAN	Serum albumin OS=Homo sapiens GN=ALB PE=1 SV=2			0.0599818	51.31	ETCFAEEGK	Glu->pyro-Glu@N-term; Carbamidomethyl(C)@3		-0.00223481	1051.43	526.72	1051.43	526.721	2	8	18.1.1.3432.1	1	0.3509	-1	-1
1	543.32	543.32	98.85	94.09	92.94	sp|P02768|ALBU_HUMAN	Serum albumin OS=Homo sapiens GN=ALB PE=1 SV=2			0.0584886	74.81	PELLFFAK		cleaved A-P@N-term	-0.000329627	963.543	482.779	963.543	482.779	2	7	16.1.1.9070.1	1	0.8863	-1	-1
1	543.32	543.32	98.85	94.09	92.94	sp|P02768|ALBU_HUMAN	Serum albumin OS=Homo sapiens GN=ALB PE=1 SV=2			0.0579919	74.53	VHTECCH	Carbamidomethyl(C)@5; Carbamidomethyl(C)@6	cleaved H-G@C-term	9.25192e-05	941.348	471.682	941.348	471.681	2	7	18.1.1.563.1	1	0.0752	-1	-1
1	543.32	543.32	98.85	94.09	92.94	sp|P02768|ALBU_HUMAN	Serum albumin OS=Homo sapiens GN=ALB PE=1 SV=2			0.0574959	86.95	MPCAEDYLSV	Carbamidomethyl(C)@3	cleaved V-V@C-term	0.00055085	1183.49	592.752	1183.49	592.752	2	8	9.1.1.7893.1	1	0.8085	-1	-1
1	543.32	543.32	98.85	94.09	92.94	sp|P02768|ALBU_HUMAN	Serum albumin OS=Homo sapiens GN=ALB PE=1 SV=2			0.0574959	98.45	PEVDVMCTAFHDNEETFLKKYLYEIAR	Dioxidation(M)@6; Carbamidomethyl(C)@7	cleaved R-P@N-term; missed K-K@19; missed K-Y@20	0.163019	3349.73	670.953	3349.56	670.92	5	11	15.1.1.9983.1	1	0.9646	-1	-1
1	543.32	543.32	98.85	94.09	92.94	sp|P02768|ALBU_HUMAN	Serum albumin OS=Homo sapiens GN=ALB PE=1 SV=2			0.0570004	99	FAEVSKLVTDLTK		cleaved E-F@N-term; missed K-L@6	-3.08184	1446.73	724.37	1449.81	725.911	2	13	17.1.1.9471.1	1	0.9186	-1	-1
1	543.32	543.32	98.85	94.09	92.94	sp|P02768|ALBU_HUMAN	Serum albumin OS=Homo sapiens GN=ALB PE=1 SV=2			0.0565055	86.75	PCFSALEV	Carbamidomethyl(C)@2	cleaved R-P@N-term; cleaved V-D@C-term	0.00212532	921.429	461.722	921.427	461.721	2	8	7.1.1.7503.1	1	0.8061	-1	-1
1	543.32	543.32	98.85	94.09	92.94	sp|P02768|ALBU_HUMAN	Serum albumin OS=Homo sapiens GN=ALB PE=1 SV=2			0.0560111	81.94	KAEFAEVSKLVTDLTK		cleaved P-K@N-term; missed K-A@1; missed K-L@9	0.00107978	1777.98	593.668	1777.98	593.668	3	8	16.1.1.10307.1	1	0.9998	-1	-1
1	543.32	543.32	98.85	94.09	92.94	sp|P02768|ALBU_HUMAN	Serum albumin OS=Homo sapiens GN=ALB PE=1 SV=2			0.0555173	11.97	LSEKER		cleaved T-L@N-term; missed K-E@4	0.0371084	760.445	381.23	760.408	381.211	2	5	9.1.1.3004.1	1	0.3574	-1	-1
1	543.32	543.32	98.85	94.09	92.94	sp|P02768|ALBU_HUMAN	Serum albumin OS=Homo sapiens GN=ALB PE=1 SV=2			0.0550241	80.58	SDRVTKCCTESLVNRR	Carbamidomethyl(C)@7; Carbamidomethyl(C)@8	cleaved V-S@N-term; cleaved R-P@C-term; missed R-V@3; missed K-C@6; missed R-R@15	-0.00062353	1979.96	495.998	1979.96	495.998	4	8	9.1.1.2303.1	1	0.2908	-1	-1
1	543.32	543.32	98.85	94.09	92.94	sp|P02768|ALBU_HUMAN	Serum albumin OS=Homo sapiens GN=ALB PE=1 SV=2			0.0535477	72.71	QQCPFEDHVKLVNEVTEFAK	Carbamidomethyl(C)@3	cleaved L-Q@N-term; missed K-L@10	-0.000901771	2417.17	605.299	2417.17	605.299	4	8	18.1.1.8409.1	1	0.8119	-1	-1
1	543.32	543.32	98.85	94.09	92.94	sp|P02768|ALBU_HUMAN	Serum albumin OS=Homo sapiens GN=ALB PE=1 SV=2			0.0530567	87.56	FAAFVEK		cleaved D-F@N-term	0.000740328	810.428	406.221	810.428	406.221	2	8	7.1.1.4255.1	1	0.5029	-1	-1
1	543.32	543.32	98.85	94.09	92.94	sp|P02768|ALBU_HUMAN	Serum albumin OS=Homo sapiens GN=ALB PE=1 SV=2			0.0525663	72.21	FQNALLVRY		cleaved Y-T@C-term; missed R-Y@8	0.00670615	1122.63	562.32	1122.62	562.317	2	7	16.1.1.7005.1	1	0.698	-1	-1
1	543.32	543.32	98.85	94.09	92.94	sp|P02768|ALBU_HUMAN	Serum albumin OS=Homo sapiens GN=ALB PE=1 SV=2			0.0525663	85.75	SDRVTKCCTESLV	Carbamidomethyl(C)@7; Carbamidomethyl(C)@8	cleaved V-S@N-term; cleaved V-N@C-term; missed R-V@3; missed K-C@6	0.000192127	1553.72	777.866	1553.72	777.866	2	8	12.1.1.3338.1	1	0.3677	-1	-1
1	543.32	543.32	98.85	94.09	92.94	sp|P02768|ALBU_HUMAN	Serum albumin OS=Homo sapiens GN=ALB PE=1 SV=2			0.051587	99	LKAVMDDFAAFVEK	Methyl(K)@2	cleaved Q-L@N-term; missed K-A@2	0.00136013	1596.82	533.282	1596.82	533.281	3	13	15.1.1.9113.1	1	0.8846	-1	-1
1	543.32	543.32	98.85	94.09	92.94	sp|P02768|ALBU_HUMAN	Serum albumin OS=Homo sapiens GN=ALB PE=1 SV=2			0.0510982	92.18	SHCIAEVEND	Carbamidomethyl(C)@3	cleaved D-E@C-term	0.0010198	1172.48	587.246	1172.48	587.246	2	7	7.1.1.2415.1	1	0.3227	-1	-1
1	543.32	543.32	98.85	94.09	92.94	sp|P02768|ALBU_HUMAN	Serum albumin OS=Homo sapiens GN=ALB PE=1 SV=2			0.05061	86.94	LIAFAQYLQQCPFEDHVK	Carbamidomethyl(C)@11	cleaved V-L@N-term	0.00409748	2206.09	736.371	2206.09	736.37	3	9	10.1.1.9922.1	1	0.9959	-1	-1
1	543.32	543.32	98.85	94.09	92.94	sp|P02768|ALBU_HUMAN	Serum albumin OS=Homo sapiens GN=ALB PE=1 SV=2			0.0501223	99	EFNAETFTF	Cation:Na(E)@5	cleaved F-H@C-term	-0.000110933	1126.46	564.236	1126.46	564.236	2	12	8.1.1.9354.1	1	0.9517	-1	-1
1	543.32	543.32	98.85	94.09	92.94	sp|P02768|ALBU_HUMAN	Serum albumin OS=Homo sapiens GN=ALB PE=1 SV=2			0.0496351	71.22	RHPDYSVVLL		cleaved L-L@C-term; missed R-H@1	0.00233002	1197.65	599.834	1197.65	599.833	2	7	11.1.1.6995.1	1	0.7201	-1	-1
1	543.32	543.32	98.85	94.09	92.94	sp|P02768|ALBU_HUMAN	Serum albumin OS=Homo sapiens GN=ALB PE=1 SV=2			0.0486625	87.54	GEMADCCAK	Oxidation(M)@3; Carbamidomethyl(C)@6; Carbamidomethyl(C)@7	cleaved Y-G@N-term	0.00401577	1056.37	529.193	1056.37	529.191	2	8	12.1.1.476.1	1	0.0688	-1	-1
1	543.32	543.32	98.85	94.09	92.94	sp|P02768|ALBU_HUMAN	Serum albumin OS=Homo sapiens GN=ALB PE=1 SV=2			0.048177	77.48	KLVAASQAA		cleaved A-L@C-term; missed K-L@1	7.60039e-05	857.497	429.756	857.497	429.756	2	7	12.1.1.1308.1	1	0.1845	-1	-1
1	543.32	543.32	98.85	94.09	92.94	sp|P02768|ALBU_HUMAN	Serum albumin OS=Homo sapiens GN=ALB PE=1 SV=2			0.047692	77.26	KQNCELFEQLGEYK	Carbamidomethyl(C)@4	cleaved I-K@N-term; missed K-Q@1	0.000270235	1784.84	595.954	1784.84	595.954	3	8	7.1.1.6745.1	1	0.7352	-1	-1
1	543.32	543.32	98.85	94.09	92.94	sp|P02768|ALBU_HUMAN	Serum albumin OS=Homo sapiens GN=ALB PE=1 SV=2			0.047692	84.43	SLHTLFGDKLCTV	Carbamidomethyl(C)@11	cleaved V-A@C-term; missed K-L@9	0.00072703	1489.76	497.594	1489.76	497.594	3	8	14.1.1.7473.1	1	0.7563	-1	-1
1	543.32	543.32	98.85	94.09	92.94	sp|P02768|ALBU_HUMAN	Serum albumin OS=Homo sapiens GN=ALB PE=1 SV=2			0.0472076	53	LCTVATLRETY	Carbamidomethyl(C)@2	cleaved Y-G@C-term; missed R-E@8	-0.0025722	1325.66	663.838	1325.66	663.84	2	8	7.1.1.5589.1	1	0.6272	-1	-1
1	543.32	543.32	98.85	94.09	92.94	sp|P02768|ALBU_HUMAN	Serum albumin OS=Homo sapiens GN=ALB PE=1 SV=2			0.0467237	92.23	LFGDK		cleaved T-L@N-term	0.00165726	578.308	579.315	578.306	579.314	1	6	8.1.1.2327.1	0	0.2974	-1	-1
1	543.32	543.32	98.85	94.09	92.94	sp|P02768|ALBU_HUMAN	Serum albumin OS=Homo sapiens GN=ALB PE=1 SV=2			0.0433514	85.08	DLGEENFKALV		cleaved V-L@C-term; missed K-A@8	0.000601339	1233.62	617.82	1233.62	617.819	2	8	10.1.1.8092.1	1	0.8212	-1	-1
1	543.32	543.32	98.85	94.09	92.94	sp|P02768|ALBU_HUMAN	Serum albumin OS=Homo sapiens GN=ALB PE=1 SV=2			0.0423927	87.29	KLVNEVTEF		cleaved V-K@N-term; cleaved F-A@C-term; missed K-L@1	0.000102353	1077.57	539.793	1077.57	539.793	2	8	11.1.1.6020.1	1	0.6285	-1	-1
1	543.32	543.32	98.85	94.09	92.94	sp|P02768|ALBU_HUMAN	Serum albumin OS=Homo sapiens GN=ALB PE=1 SV=2			0.0414361	67.05	AQYLQQCPF	Carbamidomethyl(C)@7	cleaved F-A@N-term; cleaved F-E@C-term	0.00119934	1153.52	577.769	1153.52	577.769	2	7	7.1.1.6210.1	1	0.6851	-1	-1
1	543.32	543.32	98.85	94.09	92.94	sp|P02768|ALBU_HUMAN	Serum albumin OS=Homo sapiens GN=ALB PE=1 SV=2			0.0404816	84.31	MPCAEDYLSVV	Carbamidomethyl(C)@3	cleaved V-L@C-term	-0.000636922	1282.56	642.286	1282.56	642.286	2	8	8.1.1.9175.1	1	0.9349	-1	-1
1	543.32	543.32	98.85	94.09	92.94	sp|P02768|ALBU_HUMAN	Serum albumin OS=Homo sapiens GN=ALB PE=1 SV=2			0.0390538	65.92	HPYFYAPEL		cleaved L-L@C-term	-0.000217554	1135.53	568.774	1135.53	568.774	2	7	17.1.1.7942.1	0	0.779	-1	-1
1	543.32	543.32	98.85	94.09	92.94	sp|P02768|ALBU_HUMAN	Serum albumin OS=Homo sapiens GN=ALB PE=1 SV=2			0.0385789	86.18	KQTALVELV		cleaved V-K@C-term; missed K-Q@1	0.000417168	999.597	500.806	999.596	500.806	2	8	8.1.1.6943.1	1	0.7255	-1	-1
1	543.32	543.32	98.85	94.09	92.94	sp|P02768|ALBU_HUMAN	Serum albumin OS=Homo sapiens GN=ALB PE=1 SV=2			0.0371573	65.29	QQCPFEDH	Carbamidomethyl(C)@3	cleaved L-Q@N-term; cleaved H-V@C-term	-0.00600491	1059.4	530.708	1059.41	530.711	2	7	18.1.1.2415.1	1	0.2579	-1	-1
1	543.32	543.32	98.85	94.09	92.94	sp|P02768|ALBU_HUMAN	Serum albumin OS=Homo sapiens GN=ALB PE=1 SV=2			0.0371573	83.1	VHTECCHGDLLECAD	Carbamidomethyl(C)@5; Carbamidomethyl(C)@6; Carbamidomethyl(C)@13	cleaved D-D@C-term	-0.000858607	1814.7	908.358	1814.7	908.358	2	8	16.1.1.3783.1	1	0.3976	-1	-1
1	543.32	543.32	98.85	94.09	92.94	sp|P02768|ALBU_HUMAN	Serum albumin OS=Homo sapiens GN=ALB PE=1 SV=2			0.0352691	82.22	VHTECCHGDLLEC	Carbamidomethyl(C)@5; Carbamidomethyl(C)@6; Carbamidomethyl(C)@13	cleaved C-A@C-term	-0.00380334	1628.63	543.885	1628.64	543.887	3	8	14.1.1.3141.1	1	0.3515	-1	-1
1	543.32	543.32	98.85	94.09	92.94	sp|P02768|ALBU_HUMAN	Serum albumin OS=Homo sapiens GN=ALB PE=1 SV=2			0.034328	62.7	FSALEVDETYVPK		cleaved C-F@N-term	0.00326305	1496.74	749.379	1496.74	749.377	2	7	9.1.1.7426.1	1	0.7652	-1	-1
1	543.32	543.32	98.85	94.09	92.94	sp|P02768|ALBU_HUMAN	Serum albumin OS=Homo sapiens GN=ALB PE=1 SV=2			0.034328	62.71	VFDEFKPLVEE		cleaved E-P@C-term	0.00149676	1350.67	676.343	1350.67	676.343	2	7	7.1.1.8057.1	1	0.8581	-1	-1
1	543.32	543.32	98.85	94.09	92.94	sp|P02768|ALBU_HUMAN	Serum albumin OS=Homo sapiens GN=ALB PE=1 SV=2			0.033389	99	EQLKAVMDDFAAFVEKCCK	Methyl(K)@4; Carbamidomethyl(C)@17; Carbamidomethyl(C)@18	missed K-A@4; missed K-C@16	-0.00883005	2302.07	768.364	2302.08	768.367	3	11	13.1.1.10543.1	1	1.0488	-1	-1
1	543.32	543.32	98.85	94.09	92.94	sp|P02768|ALBU_HUMAN	Serum albumin OS=Homo sapiens GN=ALB PE=1 SV=2			0.0329203	61.5	SLHTLFGDKL		cleaved L-C@C-term; missed K-L@9	-0.00162822	1129.61	377.545	1129.61	377.545	3	7	14.1.1.6959.1	1	0.7083	-1	-1
1	543.32	543.32	98.85	94.09	92.94	sp|P02768|ALBU_HUMAN	Serum albumin OS=Homo sapiens GN=ALB PE=1 SV=2			0.032452	73.47	TKEQLK		cleaved A-T@N-term; missed K-E@2	-0.00117369	745.432	373.723	745.433	373.724	2	7	18.1.1.896.1	1	0.1121	-1	-1
1	543.32	543.32	98.85	94.09	92.94	sp|P02768|ALBU_HUMAN	Serum albumin OS=Homo sapiens GN=ALB PE=1 SV=2			0.0310503	71.21	KLDELR		cleaved P-K@N-term; missed K-L@1	-0.00167291	772.443	387.229	772.444	387.229	2	7	14.1.1.1922.1	1	0.2386	-1	-1
1	543.32	543.32	98.85	94.09	92.94	sp|P02768|ALBU_HUMAN	Serum albumin OS=Homo sapiens GN=ALB PE=1 SV=2			0.0305841	29.79	VFDEFKPLVEEPQNLIKQN		cleaved N-C@C-term; missed K-Q@17	0.000811315	2286.19	763.071	2286.19	763.07	3	8	15.1.1.9287.1	1	0.9006	-1	-1
1	543.32	543.32	98.85	94.09	92.94	sp|P02768|ALBU_HUMAN	Serum albumin OS=Homo sapiens GN=ALB PE=1 SV=2			0.0296531	37.67	SQRFPK		cleaved L-S@N-term; missed R-F@3	0.000660401	761.419	381.717	761.418	381.716	2	7	13.1.1.1516.1	1	0.2054	-1	-1
1	543.32	543.32	98.85	94.09	92.94	sp|P02768|ALBU_HUMAN	Serum albumin OS=Homo sapiens GN=ALB PE=1 SV=2			0.0282604	34.3	TECCQAADK	Carbamidomethyl(C)@3; Carbamidomethyl(C)@4	cleaved F-T@N-term	5.69663e-05	1081.42	541.716	1081.42	541.716	2	6	12.1.1.480.1	1	0.0692	-1	-1
1	543.32	543.32	98.85	94.09	92.94	sp|P02768|ALBU_HUMAN	Serum albumin OS=Homo sapiens GN=ALB PE=1 SV=2			0.0254883	93.35	AVARLSQRFPKAEFAEVSKLVTDLTK	Deamidated(Q)@7	cleaved W-A@N-term; missed R-L@4; missed R-F@8; missed K-A@11; missed K-L@19	-0.169145	2904.44	727.117	2904.61	727.159	4	10	17.1.1.7445.1	1	0.7325	-1	-1
1	543.32	543.32	98.85	94.09	92.94	sp|P02768|ALBU_HUMAN	Serum albumin OS=Homo sapiens GN=ALB PE=1 SV=2			0.0254883	99	EFAEVSKLVTDLTK		cleaved A-E@N-term; missed K-L@7	-6.07352	1572.78	787.396	1578.85	790.432	2	13	18.1.1.9717.1	1	0.9335	-1	-1
1	543.32	543.32	98.85	94.09	92.94	sp|P02768|ALBU_HUMAN	Serum albumin OS=Homo sapiens GN=ALB PE=1 SV=2			0.0254883	55.17	PYFYAPELL		cleaved H-P@N-term; cleaved L-F@C-term	0.00198595	1111.56	556.788	1111.56	556.787	2	6	15.1.1.10836.1	0	1.0447	-1	-1
1	543.32	543.32	98.85	94.09	92.94	sp|P02768|ALBU_HUMAN	Serum albumin OS=Homo sapiens GN=ALB PE=1 SV=2			0.02365	62.42	ALEVDETYVPK		cleaved S-A@N-term	-0.00216032	1262.64	632.326	1262.64	632.327	2	7	11.1.1.8723.1	1	0.8835	-1	-1
1	543.32	543.32	98.85	94.09	92.94	sp|P02768|ALBU_HUMAN	Serum albumin OS=Homo sapiens GN=ALB PE=1 SV=2			0.02365	99	SALEVDETYVPK	Cation:Na(E)@7	cleaved F-S@N-term	-0.0073687	1371.65	686.83	1371.65	686.834	2	13	12.1.1.5681.1	1	0.5824	-1	-1
1	543.32	543.32	98.85	94.09	92.94	sp|P02768|ALBU_HUMAN	Serum albumin OS=Homo sapiens GN=ALB PE=1 SV=2			0.0227338	78.57	AQYLQQCPFEDHV	Carbamidomethyl(C)@7	cleaved F-A@N-term; cleaved V-K@C-term	-0.00588044	1633.71	817.864	1633.72	817.867	2	8	10.1.1.6382.1	1	0.6616	-1	-1
1	543.32	543.32	98.85	94.09	92.94	sp|P02768|ALBU_HUMAN	Serum albumin OS=Homo sapiens GN=ALB PE=1 SV=2			0.0227338	92.12	CFAEEGKK	Carbamidomethyl(C)@1	cleaved T-C@N-term; missed K-K@7	-0.000906912	967.442	484.728	967.443	484.729	2	9	18.1.1.1663.1	1	0.192	-1	-1
1	543.32	543.32	98.85	94.09	92.94	sp|P02768|ALBU_HUMAN	Serum albumin OS=Homo sapiens GN=ALB PE=1 SV=2			0.0218195	83.37	PEVDVMCTAF	Oxidation(M)@6; Carbamidomethyl(C)@7	cleaved R-P@N-term; cleaved F-H@C-term	0.000272353	1183.49	592.752	1183.49	592.752	2	8	10.1.1.6305.1	1	0.6545	-1	-1
1	543.32	543.32	98.85	94.09	92.94	sp|P02768|ALBU_HUMAN	Serum albumin OS=Homo sapiens GN=ALB PE=1 SV=2			0.0204516	72.56	VSTPTLVEVSRNLGKVGSK		cleaved Q-V@N-term; missed R-N@11; missed K-V@15	-0.00263303	1970.11	493.536	1970.12	493.536	4	8	10.1.1.7042.1	1	0.723	-1	-1
1	543.32	543.32	98.85	94.09	92.94	sp|P02768|ALBU_HUMAN	Serum albumin OS=Homo sapiens GN=ALB PE=1 SV=2			0.0195421	90.71	EKPLLEKSH		cleaved C-E@N-term; cleaved H-C@C-term; missed K-S@7	-0.00151097	1079.6	360.873	1079.6	360.873	3	9	14.1.1.1649.1	1	0.2136	-1	-1
1	543.32	543.32	98.85	94.09	92.94	sp|P02768|ALBU_HUMAN	Serum albumin OS=Homo sapiens GN=ALB PE=1 SV=2			0.0190881	99	LSQRFPKAEFAEVSKLVTDLTK	Hydroxyheme(E)@9	missed R-F@4; missed K-A@7; missed K-L@15	-0.0248005	3120.52	781.136	3120.54	781.143	4	13	18.1.1.9137.1	1	0.8797	-1	-1
1	543.32	543.32	98.85	94.09	92.94	sp|P02768|ALBU_HUMAN	Serum albumin OS=Homo sapiens GN=ALB PE=1 SV=2			0.0190881	92.4	VFLGMFLYEYAR	Oxidation(M)@5	cleaved D-V@N-term	0.00180442	1523.75	762.882	1523.75	762.881	2	9	9.1.1.10953.1	1	1.1038	-1	-1
1	543.32	543.32	98.85	94.09	92.94	sp|P02768|ALBU_HUMAN	Serum albumin OS=Homo sapiens GN=ALB PE=1 SV=2			0.0177288	26.38	AWAVARL		cleaved L-S@C-term; missed R-L@6	-0.000478784	785.454	393.734	785.455	393.735	2	7	18.1.1.6437.1	1	0.6299	-1	-1
1	543.32	543.32	98.85	94.09	92.94	sp|P02768|ALBU_HUMAN	Serum albumin OS=Homo sapiens GN=ALB PE=1 SV=2			0.0168249	39.29	CAEDYLSVVL	Carbamidomethyl(C)@1	cleaved P-C@N-term; cleaved L-N@C-term	0.000963213	1167.55	584.782	1167.55	584.781	2	5	7.1.1.9678.1	1	1.0135	-1	-1
1	543.32	543.32	98.85	94.09	92.94	sp|P02768|ALBU_HUMAN	Serum albumin OS=Homo sapiens GN=ALB PE=1 SV=2			0.0168249	78.99	ECCEKPLLE	Carbamidomethyl(C)@2; Carbamidomethyl(C)@3	cleaved E-K@C-term	-0.00128128	1176.51	589.264	1176.52	589.265	2	8	18.1.1.3694.1	1	0.3752	-1	-1
1	543.32	543.32	98.85	94.09	92.94	sp|P02768|ALBU_HUMAN	Serum albumin OS=Homo sapiens GN=ALB PE=1 SV=2			0.015923	28.2	FLYEYAR		cleaved M-F@N-term	-0.000246951	960.47	481.242	960.471	481.243	2	7	18.1.1.5093.1	1	0.5056	-1	-1
1	543.32	543.32	98.85	94.09	92.94	sp|P02768|ALBU_HUMAN	Serum albumin OS=Homo sapiens GN=ALB PE=1 SV=2			0.015923	55.38	QNCELFEQLGEY	Carbamidomethyl(C)@3	cleaved Y-K@C-term	0.0023072	1528.65	765.334	1528.65	765.332	2	7	10.1.1.9090.1	1	0.9155	-1	-1
1	543.32	543.32	98.85	94.09	92.94	sp|P02768|ALBU_HUMAN	Serum albumin OS=Homo sapiens GN=ALB PE=1 SV=2			0.0154727	82.75	QCPFEDHVK	Gln->pyro-Glu@N-term; Carbamidomethyl(C)@2	cleaved Q-Q@N-term	-0.00301377	1141.48	571.749	1141.49	571.75	2	8	12.1.1.3863.1	1	0.4156	-1	-1
1	543.32	543.32	98.85	94.09	92.94	sp|P02768|ALBU_HUMAN	Serum albumin OS=Homo sapiens GN=ALB PE=1 SV=2			0.0145735	52.77	EFNAETFTFHAD		cleaved D-I@C-term	0.000565607	1427.6	714.807	1427.6	714.807	2	7	8.1.1.7691.1	1	0.7955	-1	-1
1	543.32	543.32	98.85	94.09	92.94	sp|P02768|ALBU_HUMAN	Serum albumin OS=Homo sapiens GN=ALB PE=1 SV=2			0.0145735	27.89	RPCFSAL	Carbamidomethyl(C)@3	cleaved L-E@C-term	0.000594937	849.417	425.716	849.417	425.716	2	7	7.1.1.4706.1	0	0.5449	-1	-1
1	543.32	543.32	98.85	94.09	92.94	sp|P02768|ALBU_HUMAN	Serum albumin OS=Homo sapiens GN=ALB PE=1 SV=2			0.0141246	90.08	RMPCAEDYLSV	Oxidation(M)@2; Carbamidomethyl(C)@4	cleaved V-V@C-term; missed R-M@1	0.000194084	1355.59	678.8	1355.58	678.8	2	9	7.1.1.5894.1	1	0.6557	-1	-1
1	543.32	543.32	98.85	94.09	92.94	sp|P02768|ALBU_HUMAN	Serum albumin OS=Homo sapiens GN=ALB PE=1 SV=2			0.0132283	74.56	KCCAAADPHECYAK	Carbamidomethyl(C)@2; Carbamidomethyl(C)@3; Carbamidomethyl(C)@11	cleaved E-K@N-term; missed K-C@1	-0.00227603	1679.68	560.902	1679.69	560.902	3	8	16.1.1.1654.1	1	0.206	-1	-1
1	543.32	543.32	98.85	94.09	92.94	sp|P02768|ALBU_HUMAN	Serum albumin OS=Homo sapiens GN=ALB PE=1 SV=2			0.0127808	46.9	VHTECCHGDLLECADD	Carbamidomethyl(C)@5; Carbamidomethyl(C)@6; Carbamidomethyl(C)@13	cleaved D-R@C-term	-0.00712726	1929.72	644.248	1929.73	644.25	3	7	16.1.1.3826.1	1	0.4016	-1	-1
1	543.32	543.32	98.85	94.09	92.94	sp|P02768|ALBU_HUMAN	Serum albumin OS=Homo sapiens GN=ALB PE=1 SV=2			0.011441	71.14	EFKPLVEEPQNLIK		cleaved D-E@N-term	0.00299942	1682.93	561.983	1682.92	561.982	3	8	17.1.1.7479.1	1	0.7357	-1	-1
1	543.32	543.32	98.85	94.09	92.94	sp|P02768|ALBU_HUMAN	Serum albumin OS=Homo sapiens GN=ALB PE=1 SV=2			0.0101054	80	GDLLECADDRADLAKYICENQDSISSKLK	Carbamidomethyl(C)@6; Carbamidomethyl(C)@18; Deamidated(N)@20	cleaved H-G@N-term; missed R-A@10; missed K-Y@15; missed K-L@27	0.136566	3327.7	666.547	3327.56	666.519	5	9	16.1.1.10470.1	1	1.0149	-1	-1
1	543.32	543.32	98.85	94.09	92.94	sp|P02768|ALBU_HUMAN	Serum albumin OS=Homo sapiens GN=ALB PE=1 SV=2			0.00966115	99	GEYKFQNALLVR	Methyl(K)@4	cleaved L-G@N-term; missed K-F@4	-0.00225233	1450.79	484.604	1450.79	484.605	3	13	18.1.1.6613.1	1	0.6461	-1	-1
1	543.32	543.32	98.85	94.09	92.94	sp|P02768|ALBU_HUMAN	Serum albumin OS=Homo sapiens GN=ALB PE=1 SV=2			0.00921731	19.99	TFHADIC	Carbamidomethyl(C)@7	cleaved F-T@N-term; cleaved C-T@C-term	-0.000583438	862.364	432.189	862.364	432.189	2	7	12.1.1.3525.1	0	0.3847	-1	-1
1	543.32	543.32	98.85	94.09	92.94	sp|P02768|ALBU_HUMAN	Serum albumin OS=Homo sapiens GN=ALB PE=1 SV=2			0.00877392	94.73	LCTVATLRETYGEMADCCAK	Carbamidomethyl(C)@2; Deamidated(R)@8; Oxidation(M)@14; Carbamidomethyl(C)@17; Carbamidomethyl(C)@18	missed R-E@8	-0.00199918	2365	789.342	2365.01	789.343	3	10	8.1.1.6681.1	1	0.7013	-1	-1
1	543.32	543.32	98.85	94.09	92.94	sp|P02768|ALBU_HUMAN	Serum albumin OS=Homo sapiens GN=ALB PE=1 SV=2			0.00788851	99	EQLGEYKFQNALLVR	Methyl(K)@7	cleaved F-E@N-term; missed K-F@7	0.00335129	1820.98	911.498	1820.98	911.497	2	14	18.1.1.7788.1	1	0.7546	-1	-1
1	543.32	543.32	98.85	94.09	92.94	sp|P02768|ALBU_HUMAN	Serum albumin OS=Homo sapiens GN=ALB PE=1 SV=2			0.00744648	99	PCAEDYLSVVLNQLCVLHEK	Carbamidomethyl(C)@2; Glucuronyl(S)@8; Carbamidomethyl(C)@15	cleaved M-P@N-term	0.0376258	2562.24	641.566	2562.2	641.557	4	13	13.1.1.10111.1	1	1.008	-1	-1
1	543.32	543.32	98.85	94.09	92.94	sp|P02768|ALBU_HUMAN	Serum albumin OS=Homo sapiens GN=ALB PE=1 SV=2			0.00656377	12.77	PHECYAKVFDEFKPLVEEPQNLIK	Carbamidomethyl(C)@4	cleaved D-P@N-term; missed K-V@7	0.0108918	2929.48	733.377	2929.47	733.374	4	8	14.1.1.9602.1	1	0.9547	-1	-1
1	543.32	543.32	98.85	94.09	92.94	sp|P02768|ALBU_HUMAN	Serum albumin OS=Homo sapiens GN=ALB PE=1 SV=2			0.00568285	98.63	LVNEVTEF	Cation:Na(E)@7	cleaved F-A@C-term	-0.00278348	971.455	486.735	971.458	486.736	2	11	11.1.1.6511.1	1	0.6746	-1	-1
1	543.32	543.32	98.85	94.09	92.94	sp|P02768|ALBU_HUMAN	Serum albumin OS=Homo sapiens GN=ALB PE=1 SV=2			0.00480371	25.14	KTCVADESAENCDKSLHTLFGDK	Carbamidomethyl(C)@3; Carbamidomethyl(C)@12	cleaved A-K@N-term; missed K-T@1; missed K-S@14	0.00289102	2624.19	657.054	2624.18	657.053	4	7	8.1.1.6552.1	1	0.6892	-1	-1
1	543.32	543.32	98.85	94.09	92.94	sp|P02768|ALBU_HUMAN	Serum albumin OS=Homo sapiens GN=ALB PE=1 SV=2			0.00436481	89.06	AAFVEK		cleaved F-A@N-term	0.000140186	663.359	664.367	663.359	664.366	1	9	7.1.1.7421.1	1	0.7985	-1	-1
1	543.32	543.32	98.85	94.09	92.94	sp|P02768|ALBU_HUMAN	Serum albumin OS=Homo sapiens GN=ALB PE=1 SV=2			0.00392635	98.2	HEKTPVSDR	Formyl(K)@3	cleaved L-H@N-term; missed K-T@3	-0.00184996	1095.53	548.772	1095.53	548.773	2	11	18.1.1.1763.1	1	0.201	-1	-1
1	543.32	543.32	98.85	94.09	92.94	sp|P02768|ALBU_HUMAN	Serum albumin OS=Homo sapiens GN=ALB PE=1 SV=2			0.00348833	97.76	GDLLECADDRADLAKYICENQDSISSK	Carbamidomethyl(C)@6; Deamidated(R)@10; Carbamidomethyl(C)@18	cleaved H-G@N-term; missed R-A@10; missed K-Y@15	0.133373	3086.51	772.636	3086.38	772.602	4	12	17.1.1.10518.1	1	1.0176	-1	-1
1	543.32	543.32	98.85	94.09	92.94	sp|P02768|ALBU_HUMAN	Serum albumin OS=Homo sapiens GN=ALB PE=1 SV=2			0.00305075	99	ADESAENCDKSLHTLFGDK	Cation:Na(E)@6; Carbamidomethyl(C)@8	cleaved V-A@N-term; missed K-S@10	0.0959036	2158.02	540.513	2157.92	540.489	4	12	9.1.1.6096.1	1	0.6419	-1	-1
1	543.32	543.32	98.85	94.09	92.94	sp|P02768|ALBU_HUMAN	Serum albumin OS=Homo sapiens GN=ALB PE=1 SV=2			0.00305075	92.8	CTAFHDNEETFLKKYLYEIAR	Carbamidomethyl(C)@1; Delta:H(2)C(2)(K)@14	cleaved M-C@N-term; missed K-K@13; missed K-Y@14	-0.00760488	2673.28	669.328	2673.29	669.33	4	10	16.1.1.9697.1	1	0.9435	-1	-1
1	543.32	543.32	98.85	94.09	92.94	sp|P02768|ALBU_HUMAN	Serum albumin OS=Homo sapiens GN=ALB PE=1 SV=2			0.00305075	99	KAVMDDFAAFVEK	Methyl(K)@1; Oxidation(M)@4	cleaved L-K@N-term; missed K-A@1	0.0010126	1499.73	500.919	1499.73	500.918	3	13	9.1.1.6719.1	1	0.6995	-1	-1
1	543.32	543.32	98.85	94.09	92.94	sp|P02768|ALBU_HUMAN	Serum albumin OS=Homo sapiens GN=ALB PE=1 SV=2			0.00261362	4.401	CCKADDKETCF	Carbamidomethyl(C)@1; Carbamidomethyl(C)@2; Carbamidomethyl(C)@10	cleaved F-A@C-term; missed K-A@3; missed K-E@7	-0.00187813	1432.54	478.521	1432.54	478.521	3	7	18.1.1.2226.1	1	0.2416	-1	-1
1	543.32	543.32	98.85	94.09	92.94	sp|P02768|ALBU_HUMAN	Serum albumin OS=Homo sapiens GN=ALB PE=1 SV=2			0.00261362	14.5	KTYETTLEKCCAAADPHECYAK	Carbamidomethyl(C)@10; Carbamidomethyl(C)@11; Carbamidomethyl(C)@19	cleaved A-K@N-term; missed K-T@1; missed K-C@9	-0.0167916	2645.14	662.292	2645.16	662.296	4	7	11.1.1.4708.1	1	0.5059	-1	-1
1	543.32	543.32	98.85	94.09	92.94	sp|P02768|ALBU_HUMAN	Serum albumin OS=Homo sapiens GN=ALB PE=1 SV=2			0.00261362	44.7	PEAKRMPCAEDYLSVVLNQLCVLHEK	Carbamidomethyl(C)@8; Deamidated(N)@18; Carbamidomethyl(C)@21	cleaved H-P@N-term; missed K-R@4; missed R-M@5	0.0901226	3099.61	620.929	3099.52	620.911	5	8	12.1.1.9489.1	1	0.939	-1	-1
1	543.32	543.32	98.85	94.09	92.94	sp|P02768|ALBU_HUMAN	Serum albumin OS=Homo sapiens GN=ALB PE=1 SV=2			0.00261362	90.49	VTDLTK		cleaved L-V@N-term	-0.000960951	675.379	676.387	675.38	676.388	1	9	18.1.1.3304.1	0	0.3391	-1	-1
1	543.32	543.32	98.85	94.09	92.94	sp|P02768|ALBU_HUMAN	Serum albumin OS=Homo sapiens GN=ALB PE=1 SV=2			0.00217692	98.29	TKKVPQVSTPTLVEVSR	GlnThrGlyGly(K)@3	cleaved Y-T@N-term; missed K-K@2; missed K-V@3	0.0173606	2211.24	738.087	2211.22	738.081	3	12	17.1.1.5855.1	0	0.5833	-1	-1
1	543.32	543.32	98.85	94.09	92.94	sp|P02768|ALBU_HUMAN	Serum albumin OS=Homo sapiens GN=ALB PE=1 SV=2			0.00217692	98.2	YTKKVPQVSTPTLVEVSRNLGKVGSK	PyruvicAcidIminyl(K)@4	missed K-K@3; missed K-V@4; missed R-N@18; missed K-V@22	0.00975935	2884.61	722.16	2884.6	722.158	4	11	11.1.1.7147.1	1	0.7344	-1	-1
1	543.32	543.32	98.85	94.09	92.94	sp|P02768|ALBU_HUMAN	Serum albumin OS=Homo sapiens GN=ALB PE=1 SV=2			0.00174066	86.08	LLEKSHCIAEVENDEMPADLPSLAADFVESK	Carbamidomethyl@N-term; Carbamidomethyl(C)@7	cleaved P-L@N-term; missed K-S@4	-0.0248258	3513.64	879.417	3513.66	879.423	4	10	8.1.1.8697.1	1	0.8899	-1	-1
1	543.32	543.32	98.85	94.09	92.94	sp|P02768|ALBU_HUMAN	Serum albumin OS=Homo sapiens GN=ALB PE=1 SV=2			0.00130484	93.63	AEVSKLVTDLTKVHTECCHGDLLECADDR	Carbamyl@N-term; Carbamidomethyl(C)@17; Carbamidomethyl(C)@18; Carbamidomethyl(C)@25	cleaved F-A@N-term; missed K-L@5; missed K-V@12	-0.160488	3413.4	854.358	3413.56	854.398	4	11	12.1.1.4188.1	1	0.4452	-1	-1
1	543.32	543.32	98.85	94.09	92.94	sp|P02768|ALBU_HUMAN	Serum albumin OS=Homo sapiens GN=ALB PE=1 SV=2			0.000869459	99	LAADFVESK		cleaved S-L@N-term	-1.08166	977.421	978.428	978.502	979.509	1	11	8.1.1.9967.1	1	1.0101	-1	-1
1	543.32	543.32	98.85	94.09	92.94	sp|P02768|ALBU_HUMAN	Serum albumin OS=Homo sapiens GN=ALB PE=1 SV=2			0.000869459	90.39	LHTLFGDK	Carbamidomethyl@N-term	cleaved S-L@N-term	0.000880886	986.519	494.267	986.519	494.267	2	10	17.1.1.4596.1	1	0.4656	-1	-1
1	543.32	543.32	98.85	94.09	92.94	sp|P02768|ALBU_HUMAN	Serum albumin OS=Homo sapiens GN=ALB PE=1 SV=2			0.000434512	98.56	AFKAWAVARLSQRFPKAEFAEVSKLVTDLTK	Dioxidation(W)@5; Phospho(S)@11	missed K-A@3; missed R-L@9; missed R-F@13; missed K-A@16; missed K-L@24	-0.0881194	3618.81	724.769	3618.9	724.787	5	13	17.1.1.9406.1	1	0.9126	-1	-1
1	543.32	543.32	98.85	94.09	92.94	sp|P02768|ALBU_HUMAN	Serum albumin OS=Homo sapiens GN=ALB PE=1 SV=2			0.000434512	97.24	ECADDRADLAKYICENQDSISSK	Carbamidomethyl(C)@2; GlnThrGlyGly(K)@11; Carbamidomethyl(C)@14	cleaved L-E@N-term; missed R-A@6; missed K-Y@11	0.071095	3030.4	758.607	3030.33	758.59	4	11	11.1.1.3546.1	1	0.3988	-1	-1
1	543.32	543.32	98.85	94.09	92.94	sp|P02768|ALBU_HUMAN	Serum albumin OS=Homo sapiens GN=ALB PE=1 SV=2			0.000434512	98.94	ECCEKPLLEKSHCIAEVENDEMPADLPSLAADFVESKDVCK	Carbamidomethyl(C)@2; Carbamidomethyl(C)@3; Carbamidomethyl(C)@13; Cation:Na(E)@21; Dethiomethyl(M)@22; Carbamidomethyl(C)@40	missed K-S@10; missed K-D@37	-0.0521639	4736.08	948.224	4736.14	948.235	5	12	10.1.1.8669.1	1	0.8755	-1	-1
1	543.32	543.32	98.85	94.09	92.94	sp|P02768|ALBU_HUMAN	Serum albumin OS=Homo sapiens GN=ALB PE=1 SV=2			0.000434512	97.65	EVSKLVTDLTKVHTECCHGDLLECADDR	GlyGly(K)@11; Carbamidomethyl(C)@16; Carbamidomethyl(C)@17; Carbamidomethyl(C)@24	cleaved A-E@N-term; missed K-L@4; missed K-V@11	-0.16718	3413.4	854.357	3413.56	854.398	4	11	11.1.1.4213.1	1	0.4601	-1	-1
1	543.32	543.32	98.85	94.09	92.94	sp|P02768|ALBU_HUMAN	Serum albumin OS=Homo sapiens GN=ALB PE=1 SV=2			0.000434512	99	LKECCEKPLLEKSHCIAEVENDEMPADLPSLAADFVESKDVCK	Carbamidomethyl(C)@4; Carbamidomethyl(C)@5; Delta:H(2)C(2)(K)@7; Delta:H(2)C(2)(K)@12; Carbamidomethyl(C)@15; Carbamidomethyl(C)@42	missed K-E@2; missed K-S@12; missed K-D@39	-0.179271	5055.19	1012.04	5055.37	1012.08	5	13	9.1.1.9420.1	1	0.9522	-1	-1
1	543.32	543.32	98.85	94.09	92.94	sp|P02768|ALBU_HUMAN	Serum albumin OS=Homo sapiens GN=ALB PE=1 SV=2			0	99	AAADPHECYAK	Carbamidomethyl(C)@8	cleaved C-A@N-term	-0.00240422	1231.53	616.771	1231.53	616.772	2	14	17.1.1.1657.1	1	0.1971	-1	-1
1	543.32	543.32	98.85	94.09	92.94	sp|P02768|ALBU_HUMAN	Serum albumin OS=Homo sapiens GN=ALB PE=1 SV=2			0	99	AAADPHECYAK	Formyl@N-term; Carbamidomethyl(C)@8	cleaved C-A@N-term	-0.000886621	1259.52	630.769	1259.52	630.769	2	14	17.1.1.2090.1	1	0.2346	-1	-1
1	543.32	543.32	98.85	94.09	92.94	sp|P02768|ALBU_HUMAN	Serum albumin OS=Homo sapiens GN=ALB PE=1 SV=2			0	99	AAADPHECYAK	Formyl@N-term; Carbamidomethyl(C)@8	cleaved C-A@N-term	-0.00068276	1259.52	630.769	1259.52	630.769	2	14	15.1.1.2082.1	1	0.2381	-1	-1
1	543.32	543.32	98.85	94.09	92.94	sp|P02768|ALBU_HUMAN	Serum albumin OS=Homo sapiens GN=ALB PE=1 SV=2			0	97.5	AAADPHECYAK	Carbamidomethyl(C)@8	cleaved C-A@N-term	-0.0027334	1231.53	411.516	1231.53	411.517	3	9	16.1.1.1609.1	1	0.2018	-1	-1
1	543.32	543.32	98.85	94.09	92.94	sp|P02768|ALBU_HUMAN	Serum albumin OS=Homo sapiens GN=ALB PE=1 SV=2			0	85.11	AAADPHECYAK	Carbamidomethyl(C)@8	cleaved C-A@N-term	0.000763442	1231.53	411.517	1231.53	411.517	3	8	15.1.1.1654.1	1	0.2012	-1	-1
1	543.32	543.32	98.85	94.09	92.94	sp|P02768|ALBU_HUMAN	Serum albumin OS=Homo sapiens GN=ALB PE=1 SV=2			0	76.61	AAADPHECYAK	Carbamidomethyl(C)@8	cleaved C-A@N-term	-0.0016558	1231.53	411.516	1231.53	411.517	3	8	17.1.1.1656.1	1	0.197	-1	-1
1	543.32	543.32	98.85	94.09	92.94	sp|P02768|ALBU_HUMAN	Serum albumin OS=Homo sapiens GN=ALB PE=1 SV=2			0	69.81	AAADPHECYAK	Carbamidomethyl(C)@8	cleaved C-A@N-term	-0.000738909	1231.53	616.771	1231.53	616.772	2	8	3.1.1.1359.1	1	0.1967	-1	-1
1	543.32	543.32	98.85	94.09	92.94	sp|P02768|ALBU_HUMAN	Serum albumin OS=Homo sapiens GN=ALB PE=1 SV=2			0	99	AACLLPK	Carbamidomethyl(C)@3		0.0011048	771.432	386.724	771.431	386.723	2	9	7.1.1.3523.1	0	0.4345	-1	-1
1	543.32	543.32	98.85	94.09	92.94	sp|P02768|ALBU_HUMAN	Serum albumin OS=Homo sapiens GN=ALB PE=1 SV=2			0	98.24	AACLLPK	Carbamidomethyl(C)@3		0.0006587	771.432	386.723	771.431	386.723	2	9	9.1.1.3727.1	1	0.4244	-1	-1
1	543.32	543.32	98.85	94.09	92.94	sp|P02768|ALBU_HUMAN	Serum albumin OS=Homo sapiens GN=ALB PE=1 SV=2			0	97.82	AACLLPK	Carbamidomethyl(C)@3		0.00128015	771.433	386.724	771.431	386.723	2	9	8.1.1.3566.1	0	0.4141	-1	-1
1	543.32	543.32	98.85	94.09	92.94	sp|P02768|ALBU_HUMAN	Serum albumin OS=Homo sapiens GN=ALB PE=1 SV=2			0	96.57	AACLLPK	Carbamidomethyl(C)@3		-0.000726241	771.431	386.723	771.431	386.723	2	7	7.1.1.7863.1	1	0.8399	-1	-1
1	543.32	543.32	98.85	94.09	92.94	sp|P02768|ALBU_HUMAN	Serum albumin OS=Homo sapiens GN=ALB PE=1 SV=2			0	96.28	AACLLPK	Carbamidomethyl(C)@3		-0.000115893	771.431	386.723	771.431	386.723	2	7	7.1.1.6331.1	1	0.6964	-1	-1
1	543.32	543.32	98.85	94.09	92.94	sp|P02768|ALBU_HUMAN	Serum albumin OS=Homo sapiens GN=ALB PE=1 SV=2			0	95.65	AACLLPK	Carbamidomethyl(C)@3		-0.000115893	771.431	386.723	771.431	386.723	2	7	7.1.1.11634.1	1	1.2504	-1	-1
1	543.32	543.32	98.85	94.09	92.94	sp|P02768|ALBU_HUMAN	Serum albumin OS=Homo sapiens GN=ALB PE=1 SV=2			0	94.78	AACLLPK	Carbamidomethyl(C)@3		-0.000756026	771.43	386.723	771.431	386.723	2	8	11.1.1.3432.1	1	0.3883	-1	-1
1	543.32	543.32	98.85	94.09	92.94	sp|P02768|ALBU_HUMAN	Serum albumin OS=Homo sapiens GN=ALB PE=1 SV=2			0	94.44	AACLLPK	Carbamidomethyl(C)@3		0.000677559	771.432	386.723	771.431	386.723	2	7	7.1.1.9465.1	1	0.9918	-1	-1
1	543.32	543.32	98.85	94.09	92.94	sp|P02768|ALBU_HUMAN	Serum albumin OS=Homo sapiens GN=ALB PE=1 SV=2			0	94.2	AACLLPK	Carbamidomethyl(C)@3		0.000806158	771.432	386.723	771.431	386.723	2	8	15.1.1.3716.1	1	0.3852	-1	-1
1	543.32	543.32	98.85	94.09	92.94	sp|P02768|ALBU_HUMAN	Serum albumin OS=Homo sapiens GN=ALB PE=1 SV=2			0	93.63	AACLLPK	Carbamidomethyl(C)@3		0.000494455	771.432	386.723	771.431	386.723	2	7	7.1.1.8356.1	1	0.8864	-1	-1
1	543.32	543.32	98.85	94.09	92.94	sp|P02768|ALBU_HUMAN	Serum albumin OS=Homo sapiens GN=ALB PE=1 SV=2			0	93.07	AACLLPK	Carbamidomethyl(C)@3		-0.000115893	771.431	386.723	771.431	386.723	2	6	7.1.1.11893.1	0	1.2857	-1	-1
1	543.32	543.32	98.85	94.09	92.94	sp|P02768|ALBU_HUMAN	Serum albumin OS=Homo sapiens GN=ALB PE=1 SV=2			0	92.78	AACLLPK	Carbamidomethyl(C)@3		0.000860664	771.432	386.723	771.431	386.723	2	7	7.1.1.9399.1	1	0.9854	-1	-1
1	543.32	543.32	98.85	94.09	92.94	sp|P02768|ALBU_HUMAN	Serum albumin OS=Homo sapiens GN=ALB PE=1 SV=2			0	92.49	AACLLPK	Carbamidomethyl(C)@3		0.000494455	771.432	386.723	771.431	386.723	2	7	7.1.1.8799.1	1	0.9282	-1	-1
1	543.32	543.32	98.85	94.09	92.94	sp|P02768|ALBU_HUMAN	Serum albumin OS=Homo sapiens GN=ALB PE=1 SV=2			0	92.35	AACLLPK	Carbamidomethyl(C)@3		0.000494455	771.432	386.723	771.431	386.723	2	7	7.1.1.4914.1	1	0.5641	-1	-1
1	543.32	543.32	98.85	94.09	92.94	sp|P02768|ALBU_HUMAN	Serum albumin OS=Homo sapiens GN=ALB PE=1 SV=2			0	92.35	AACLLPK	Carbamidomethyl(C)@3		0.00031135	771.432	386.723	771.431	386.723	2	7	7.1.1.8105.1	1	0.8626	-1	-1
1	543.32	543.32	98.85	94.09	92.94	sp|P02768|ALBU_HUMAN	Serum albumin OS=Homo sapiens GN=ALB PE=1 SV=2			0	92.35	AACLLPK	Carbamidomethyl(C)@3		-0.000115893	771.431	386.723	771.431	386.723	2	7	7.1.1.8734.1	1	0.9221	-1	-1
1	543.32	543.32	98.85	94.09	92.94	sp|P02768|ALBU_HUMAN	Serum albumin OS=Homo sapiens GN=ALB PE=1 SV=2			0	92.35	AACLLPK	Carbamidomethyl(C)@3		0.0011048	771.432	386.724	771.431	386.723	2	7	7.1.1.10023.1	1	1.05	-1	-1
1	543.32	543.32	98.85	94.09	92.94	sp|P02768|ALBU_HUMAN	Serum albumin OS=Homo sapiens GN=ALB PE=1 SV=2			0	92.19	AACLLPK	Carbamidomethyl(C)@3		0.00126905	771.433	386.724	771.431	386.723	2	8	9.1.1.3664.1	1	0.4186	-1	-1
1	543.32	543.32	98.85	94.09	92.94	sp|P02768|ALBU_HUMAN	Serum albumin OS=Homo sapiens GN=ALB PE=1 SV=2			0	92.02	AACLLPK	Carbamidomethyl(C)@3		-0.000226097	771.431	386.723	771.431	386.723	2	8	8.1.1.3629.1	1	0.42	-1	-1
1	543.32	543.32	98.85	94.09	92.94	sp|P02768|ALBU_HUMAN	Serum albumin OS=Homo sapiens GN=ALB PE=1 SV=2			0	91.03	AACLLPK	Carbamidomethyl(C)@3		0.000677559	771.432	386.723	771.431	386.723	2	7	7.1.1.9331.1	1	0.9789	-1	-1
1	543.32	543.32	98.85	94.09	92.94	sp|P02768|ALBU_HUMAN	Serum albumin OS=Homo sapiens GN=ALB PE=1 SV=2			0	91.03	AACLLPK	Carbamidomethyl(C)@3		0.000860664	771.432	386.723	771.431	386.723	2	7	7.1.1.9953.1	1	1.0414	-1	-1
1	543.32	543.32	98.85	94.09	92.94	sp|P02768|ALBU_HUMAN	Serum albumin OS=Homo sapiens GN=ALB PE=1 SV=2			0	89.67	AACLLPK	Carbamidomethyl(C)@3		-0.00212471	771.429	386.722	771.431	386.723	2	8	10.1.1.3504.1	1	0.3984	-1	-1
1	543.32	543.32	98.85	94.09	92.94	sp|P02768|ALBU_HUMAN	Serum albumin OS=Homo sapiens GN=ALB PE=1 SV=2			0	88.88	AACLLPK	Carbamidomethyl(C)@3		0.000494455	771.432	386.723	771.431	386.723	2	7	7.1.1.7735.1	1	0.8279	-1	-1
1	543.32	543.32	98.85	94.09	92.94	sp|P02768|ALBU_HUMAN	Serum albumin OS=Homo sapiens GN=ALB PE=1 SV=2			0	87.94	AACLLPK	Carbamidomethyl(C)@3		0.0011048	771.432	386.724	771.431	386.723	2	7	7.1.1.8168.1	1	0.8686	-1	-1
1	543.32	543.32	98.85	94.09	92.94	sp|P02768|ALBU_HUMAN	Serum albumin OS=Homo sapiens GN=ALB PE=1 SV=2			0	87.94	AACLLPK	Carbamidomethyl(C)@3		-0.000298998	771.431	386.723	771.431	386.723	2	7	7.1.1.11349.1	1	1.2132	-1	-1
1	543.32	543.32	98.85	94.09	92.94	sp|P02768|ALBU_HUMAN	Serum albumin OS=Homo sapiens GN=ALB PE=1 SV=2			0	87.8	AACLLPK	Carbamidomethyl(C)@3		0.000494455	771.432	386.723	771.431	386.723	2	7	7.1.1.8545.1	1	0.9043	-1	-1
1	543.32	543.32	98.85	94.09	92.94	sp|P02768|ALBU_HUMAN	Serum albumin OS=Homo sapiens GN=ALB PE=1 SV=2			0	87.5	AACLLPK	Carbamidomethyl(C)@3		0.00416392	771.435	386.725	771.431	386.723	2	9	6.1.1.2780.1	0	0.4188	-1	-1
1	543.32	543.32	98.85	94.09	92.94	sp|P02768|ALBU_HUMAN	Serum albumin OS=Homo sapiens GN=ALB PE=1 SV=2			0	86.54	AACLLPK	Carbamidomethyl(C)@3		-0.000298998	771.431	386.723	771.431	386.723	2	8	7.1.1.3234.1	1	0.4046	-1	-1
1	543.32	543.32	98.85	94.09	92.94	sp|P02768|ALBU_HUMAN	Serum albumin OS=Homo sapiens GN=ALB PE=1 SV=2			0	86.54	AACLLPK	Carbamidomethyl(C)@3		-0.00151969	771.43	386.722	771.431	386.723	2	8	7.1.1.3312.1	1	0.413	-1	-1
1	543.32	543.32	98.85	94.09	92.94	sp|P02768|ALBU_HUMAN	Serum albumin OS=Homo sapiens GN=ALB PE=1 SV=2			0	86.54	AACLLPK	Carbamidomethyl(C)@3		-0.00109245	771.43	386.722	771.431	386.723	2	8	7.1.1.3393.1	1	0.4219	-1	-1
1	543.32	543.32	98.85	94.09	92.94	sp|P02768|ALBU_HUMAN	Serum albumin OS=Homo sapiens GN=ALB PE=1 SV=2			0	86.54	AACLLPK	Carbamidomethyl(C)@3		-0.000298998	771.431	386.723	771.431	386.723	2	8	7.1.1.3586.1	1	0.4404	-1	-1
1	543.32	543.32	98.85	94.09	92.94	sp|P02768|ALBU_HUMAN	Serum albumin OS=Homo sapiens GN=ALB PE=1 SV=2			0	86.54	AACLLPK	Carbamidomethyl(C)@3		-0.000543137	771.431	386.723	771.431	386.723	2	7	7.1.1.6850.1	1	0.745	-1	-1
1	543.32	543.32	98.85	94.09	92.94	sp|P02768|ALBU_HUMAN	Serum albumin OS=Homo sapiens GN=ALB PE=1 SV=2			0	86.54	AACLLPK	Carbamidomethyl(C)@3		-0.000543137	771.431	386.723	771.431	386.723	2	8	7.1.1.11152.1	1	1.1877	-1	-1
1	543.32	543.32	98.85	94.09	92.94	sp|P02768|ALBU_HUMAN	Serum albumin OS=Homo sapiens GN=ALB PE=1 SV=2			0	86.41	AACLLPK	Carbamidomethyl(C)@3		0.00031135	771.432	386.723	771.431	386.723	2	8	7.1.1.3460.1	1	0.4286	-1	-1
1	543.32	543.32	98.85	94.09	92.94	sp|P02768|ALBU_HUMAN	Serum albumin OS=Homo sapiens GN=ALB PE=1 SV=2			0	85.69	AACLLPK	Carbamidomethyl(C)@3		0.000860664	771.432	386.723	771.431	386.723	2	5	7.1.1.12021.1	0	1.3029	-1	-1
1	543.32	543.32	98.85	94.09	92.94	sp|P02768|ALBU_HUMAN	Serum albumin OS=Homo sapiens GN=ALB PE=1 SV=2			0	84.65	AACLLPK	Carbamidomethyl(C)@3		0.000677559	771.432	386.723	771.431	386.723	2	7	7.1.1.8609.1	1	0.9103	-1	-1
1	543.32	543.32	98.85	94.09	92.94	sp|P02768|ALBU_HUMAN	Serum albumin OS=Homo sapiens GN=ALB PE=1 SV=2			0	84.54	AACLLPK	Carbamidomethyl(C)@3		0.000494455	771.432	386.723	771.431	386.723	2	7	7.1.1.8419.1	1	0.8924	-1	-1
1	543.32	543.32	98.85	94.09	92.94	sp|P02768|ALBU_HUMAN	Serum albumin OS=Homo sapiens GN=ALB PE=1 SV=2			0	83.19	AACLLPK	Carbamidomethyl(C)@3		0.00031135	771.432	386.723	771.431	386.723	2	7	7.1.1.6532.1	1	0.7152	-1	-1
1	543.32	543.32	98.85	94.09	92.94	sp|P02768|ALBU_HUMAN	Serum albumin OS=Homo sapiens GN=ALB PE=1 SV=2			0	83.19	AACLLPK	Carbamidomethyl(C)@3		-0.000298998	771.431	386.723	771.431	386.723	2	7	7.1.1.11697.1	1	1.2589	-1	-1
1	543.32	543.32	98.85	94.09	92.94	sp|P02768|ALBU_HUMAN	Serum albumin OS=Homo sapiens GN=ALB PE=1 SV=2			0	82.3	AACLLPK	Carbamidomethyl(C)@3		0.0011048	771.432	386.724	771.431	386.723	2	6	7.1.1.10800.1	1	1.1447	-1	-1
1	543.32	543.32	98.85	94.09	92.94	sp|P02768|ALBU_HUMAN	Serum albumin OS=Homo sapiens GN=ALB PE=1 SV=2			0	81.75	AACLLPK	Carbamidomethyl(C)@3		0.000677559	771.432	386.723	771.431	386.723	2	7	7.1.1.10160.1	1	1.0671	-1	-1
1	543.32	543.32	98.85	94.09	92.94	sp|P02768|ALBU_HUMAN	Serum albumin OS=Homo sapiens GN=ALB PE=1 SV=2			0	79.11	AACLLPK	Carbamidomethyl(C)@3		0.00214976	771.433	386.724	771.431	386.723	2	7	6.1.1.8645.1	1	1.2522	-1	-1
1	543.32	543.32	98.85	94.09	92.94	sp|P02768|ALBU_HUMAN	Serum albumin OS=Homo sapiens GN=ALB PE=1 SV=2			0	77.35	AACLLPK	Carbamidomethyl(C)@3		0.000494455	771.432	386.723	771.431	386.723	2	6	7.1.1.9676.1	1	1.0133	-1	-1
1	543.32	543.32	98.85	94.09	92.94	sp|P02768|ALBU_HUMAN	Serum albumin OS=Homo sapiens GN=ALB PE=1 SV=2			0	77	AACLLPK	Carbamidomethyl(C)@3		0.00031135	771.432	386.723	771.431	386.723	2	6	7.1.1.9810.1	0	1.0262	-1	-1
1	543.32	543.32	98.85	94.09	92.94	sp|P02768|ALBU_HUMAN	Serum albumin OS=Homo sapiens GN=ALB PE=1 SV=2			0	77	AACLLPK	Carbamidomethyl(C)@3		-0.000909346	771.43	386.723	771.431	386.723	2	7	7.1.1.11416.1	1	1.2219	-1	-1
1	543.32	543.32	98.85	94.09	92.94	sp|P02768|ALBU_HUMAN	Serum albumin OS=Homo sapiens GN=ALB PE=1 SV=2			0	76.53	AACLLPK	Carbamidomethyl(C)@3		-0.000726241	771.431	386.723	771.431	386.723	2	7	7.1.1.6653.1	1	0.7265	-1	-1
1	543.32	543.32	98.85	94.09	92.94	sp|P02768|ALBU_HUMAN	Serum albumin OS=Homo sapiens GN=ALB PE=1 SV=2			0	74.41	AACLLPK	Carbamidomethyl(C)@3		0.000677559	771.432	386.723	771.431	386.723	2	7	7.1.1.7167.1	1	0.7746	-1	-1
1	543.32	543.32	98.85	94.09	92.94	sp|P02768|ALBU_HUMAN	Serum albumin OS=Homo sapiens GN=ALB PE=1 SV=2			0	74.41	AACLLPK	Carbamidomethyl(C)@3		0.00031135	771.432	386.723	771.431	386.723	2	6	7.1.1.8483.1	1	0.8985	-1	-1
1	543.32	543.32	98.85	94.09	92.94	sp|P02768|ALBU_HUMAN	Serum albumin OS=Homo sapiens GN=ALB PE=1 SV=2			0	72.23	AACLLPK	Carbamidomethyl(C)@3		0.000494455	771.432	386.723	771.431	386.723	2	6	7.1.1.10329.1	1	1.0853	-1	-1
1	543.32	543.32	98.85	94.09	92.94	sp|P02768|ALBU_HUMAN	Serum albumin OS=Homo sapiens GN=ALB PE=1 SV=2			0	71.99	AACLLPK	Carbamidomethyl(C)@3		6.72111e-05	771.431	386.723	771.431	386.723	2	7	7.1.1.10685.1	1	1.1278	-1	-1
1	543.32	543.32	98.85	94.09	92.94	sp|P02768|ALBU_HUMAN	Serum albumin OS=Homo sapiens GN=ALB PE=1 SV=2			0	71.62	AACLLPK	Carbamidomethyl(C)@3		-0.000115893	771.431	386.723	771.431	386.723	2	6	7.1.1.6226.1	1	0.6866	-1	-1
1	543.32	543.32	98.85	94.09	92.94	sp|P02768|ALBU_HUMAN	Serum albumin OS=Homo sapiens GN=ALB PE=1 SV=2			0	71.62	AACLLPK	Carbamidomethyl(C)@3		-0.0018859	771.429	386.722	771.431	386.723	2	7	7.1.1.8986.1	1	0.9458	-1	-1
1	543.32	543.32	98.85	94.09	92.94	sp|P02768|ALBU_HUMAN	Serum albumin OS=Homo sapiens GN=ALB PE=1 SV=2			0	71.13	AACLLPK	Carbamidomethyl(C)@3		-0.000115893	771.431	386.723	771.431	386.723	2	6	7.1.1.5366.1	1	0.6062	-1	-1
1	543.32	543.32	98.85	94.09	92.94	sp|P02768|ALBU_HUMAN	Serum albumin OS=Homo sapiens GN=ALB PE=1 SV=2			0	70.27	AACLLPK	Carbamidomethyl(C)@3		0.00031135	771.432	386.723	771.431	386.723	2	6	7.1.1.8001.1	1	0.8528	-1	-1
1	543.32	543.32	98.85	94.09	92.94	sp|P02768|ALBU_HUMAN	Serum albumin OS=Homo sapiens GN=ALB PE=1 SV=2			0	70.02	AACLLPK	Carbamidomethyl(C)@3		6.72111e-05	771.431	386.723	771.431	386.723	2	6	7.1.1.8295.1	1	0.8806	-1	-1
1	543.32	543.32	98.85	94.09	92.94	sp|P02768|ALBU_HUMAN	Serum albumin OS=Homo sapiens GN=ALB PE=1 SV=2			0	70.02	AACLLPK	Carbamidomethyl(C)@3		0.000677559	771.432	386.723	771.431	386.723	2	6	7.1.1.8672.1	1	0.9163	-1	-1
1	543.32	543.32	98.85	94.09	92.94	sp|P02768|ALBU_HUMAN	Serum albumin OS=Homo sapiens GN=ALB PE=1 SV=2			0	69.77	AACLLPK	Carbamidomethyl(C)@3		0.000494455	771.432	386.723	771.431	386.723	2	6	7.1.1.6759.1	1	0.7364	-1	-1
1	543.32	543.32	98.85	94.09	92.94	sp|P02768|ALBU_HUMAN	Serum albumin OS=Homo sapiens GN=ALB PE=1 SV=2			0	68.91	AACLLPK	Carbamidomethyl(C)@3		6.72111e-05	771.431	386.723	771.431	386.723	2	7	7.1.1.10745.1	1	1.1362	-1	-1
1	543.32	543.32	98.85	94.09	92.94	sp|P02768|ALBU_HUMAN	Serum albumin OS=Homo sapiens GN=ALB PE=1 SV=2			0	68.78	AACLLPK	Carbamidomethyl(C)@3		-0.00151969	771.43	386.722	771.431	386.723	2	6	7.1.1.8924.1	1	0.94	-1	-1
1	543.32	543.32	98.85	94.09	92.94	sp|P02768|ALBU_HUMAN	Serum albumin OS=Homo sapiens GN=ALB PE=1 SV=2			0	68.78	AACLLPK	Carbamidomethyl(C)@3		-0.000115893	771.431	386.723	771.431	386.723	2	5	7.1.1.11832.1	1	1.2773	-1	-1
1	543.32	543.32	98.85	94.09	92.94	sp|P02768|ALBU_HUMAN	Serum albumin OS=Homo sapiens GN=ALB PE=1 SV=2			0	68.66	AACLLPK	Carbamidomethyl(C)@3		-0.00109245	771.43	386.722	771.431	386.723	2	7	7.1.1.11086.1	1	1.1793	-1	-1
1	543.32	543.32	98.85	94.09	92.94	sp|P02768|ALBU_HUMAN	Serum albumin OS=Homo sapiens GN=ALB PE=1 SV=2			0	67.15	AACLLPK	Carbamidomethyl(C)@3		-0.000543137	771.431	386.723	771.431	386.723	2	7	7.1.1.7237.1	1	0.7812	-1	-1
1	543.32	543.32	98.85	94.09	92.94	sp|P02768|ALBU_HUMAN	Serum albumin OS=Homo sapiens GN=ALB PE=1 SV=2			0	66.9	AACLLPK	Carbamidomethyl(C)@3		0.000379313	771.432	386.723	771.431	386.723	2	7	9.1.1.3604.1	1	0.413	-1	-1
1	543.32	543.32	98.85	94.09	92.94	sp|P02768|ALBU_HUMAN	Serum albumin OS=Homo sapiens GN=ALB PE=1 SV=2			0	64.5	AACLLPK	Carbamidomethyl(C)@3		0.00128791	771.433	386.724	771.431	386.723	2	7	7.1.1.4045.1	1	0.4832	-1	-1
1	543.32	543.32	98.85	94.09	92.94	sp|P02768|ALBU_HUMAN	Serum albumin OS=Homo sapiens GN=ALB PE=1 SV=2			0	64.5	AACLLPK	Carbamidomethyl(C)@3		-0.000115893	771.431	386.723	771.431	386.723	2	7	7.1.1.11218.1	1	1.1962	-1	-1
1	543.32	543.32	98.85	94.09	92.94	sp|P02768|ALBU_HUMAN	Serum albumin OS=Homo sapiens GN=ALB PE=1 SV=2			0	64.37	AACLLPK	Carbamidomethyl(C)@3		-0.000115893	771.431	386.723	771.431	386.723	2	7	7.1.1.10879.1	1	1.1534	-1	-1
1	543.32	543.32	98.85	94.09	92.94	sp|P02768|ALBU_HUMAN	Serum albumin OS=Homo sapiens GN=ALB PE=1 SV=2			0	63.99	AACLLPK	Carbamidomethyl(C)@3		0.000494455	771.432	386.723	771.431	386.723	2	7	7.1.1.4137.1	1	0.4918	-1	-1
1	543.32	543.32	98.85	94.09	92.94	sp|P02768|ALBU_HUMAN	Serum albumin OS=Homo sapiens GN=ALB PE=1 SV=2			0	63.99	AACLLPK	Carbamidomethyl(C)@3		-0.00109245	771.43	386.722	771.431	386.723	2	6	7.1.1.7464.1	1	0.8024	-1	-1
1	543.32	543.32	98.85	94.09	92.94	sp|P02768|ALBU_HUMAN	Serum albumin OS=Homo sapiens GN=ALB PE=1 SV=2			0	63.99	AACLLPK	Carbamidomethyl(C)@3		0.00128791	771.433	386.724	771.431	386.723	2	7	7.1.1.7673.1	1	0.822	-1	-1
1	543.32	543.32	98.85	94.09	92.94	sp|P02768|ALBU_HUMAN	Serum albumin OS=Homo sapiens GN=ALB PE=1 SV=2			0	63.73	AACLLPK	Carbamidomethyl(C)@3		-0.000298998	771.431	386.723	771.431	386.723	2	7	7.1.1.3782.1	1	0.4588	-1	-1
1	543.32	543.32	98.85	94.09	92.94	sp|P02768|ALBU_HUMAN	Serum albumin OS=Homo sapiens GN=ALB PE=1 SV=2			0	63.73	AACLLPK	Carbamidomethyl(C)@3		-0.000543137	771.431	386.723	771.431	386.723	2	7	7.1.1.10947.1	1	1.1619	-1	-1
1	543.32	543.32	98.85	94.09	92.94	sp|P02768|ALBU_HUMAN	Serum albumin OS=Homo sapiens GN=ALB PE=1 SV=2			0	63.5	AACLLPK	Carbamidomethyl(C)@3		0.00294322	771.434	386.724	771.431	386.723	2	7	6.1.1.7715.1	1	1.1286	-1	-1
1	543.32	543.32	98.85	94.09	92.94	sp|P02768|ALBU_HUMAN	Serum albumin OS=Homo sapiens GN=ALB PE=1 SV=2			0	63.48	AACLLPK	Carbamidomethyl(C)@3		0.00031135	771.432	386.723	771.431	386.723	2	7	7.1.1.3980.1	1	0.4772	-1	-1
1	543.32	543.32	98.85	94.09	92.94	sp|P02768|ALBU_HUMAN	Serum albumin OS=Homo sapiens GN=ALB PE=1 SV=2			0	63.22	AACLLPK	Carbamidomethyl(C)@3		6.72111e-05	771.431	386.723	771.431	386.723	2	6	7.1.1.6065.1	1	0.6715	-1	-1
1	543.32	543.32	98.85	94.09	92.94	sp|P02768|ALBU_HUMAN	Serum albumin OS=Homo sapiens GN=ALB PE=1 SV=2			0	62.97	AACLLPK	Carbamidomethyl(C)@3		0.000860664	771.432	386.723	771.431	386.723	2	7	7.1.1.3650.1	1	0.4464	-1	-1
1	543.32	543.32	98.85	94.09	92.94	sp|P02768|ALBU_HUMAN	Serum albumin OS=Homo sapiens GN=ALB PE=1 SV=2			0	62.97	AACLLPK	Carbamidomethyl(C)@3		0.000677559	771.432	386.723	771.431	386.723	2	7	7.1.1.3713.1	1	0.4523	-1	-1
1	543.32	543.32	98.85	94.09	92.94	sp|P02768|ALBU_HUMAN	Serum albumin OS=Homo sapiens GN=ALB PE=1 SV=2			0	62.58	AACLLPK	Carbamidomethyl(C)@3		-0.000238856	771.431	386.723	771.431	386.723	2	7	3.1.1.2471.1	1	0.3711	-1	-1
1	543.32	543.32	98.85	94.09	92.94	sp|P02768|ALBU_HUMAN	Serum albumin OS=Homo sapiens GN=ALB PE=1 SV=2			0	62.15	AACLLPK	Carbamidomethyl(C)@3		-0.00105316	771.43	386.722	771.431	386.723	2	7	12.1.1.3633.1	1	0.3945	-1	-1
1	543.32	543.32	98.85	94.09	92.94	sp|P02768|ALBU_HUMAN	Serum albumin OS=Homo sapiens GN=ALB PE=1 SV=2			0	61.95	AACLLPK	Carbamidomethyl(C)@3		6.72111e-05	771.431	386.723	771.431	386.723	2	7	7.1.1.3903.1	1	0.4701	-1	-1
1	543.32	543.32	98.85	94.09	92.94	sp|P02768|ALBU_HUMAN	Serum albumin OS=Homo sapiens GN=ALB PE=1 SV=2			0	61.07	AACLLPK	Carbamidomethyl(C)@3		0.000913941	771.432	386.723	771.431	386.723	2	7	8.1.1.3501.1	1	0.4079	-1	-1
1	543.32	543.32	98.85	94.09	92.94	sp|P02768|ALBU_HUMAN	Serum albumin OS=Homo sapiens GN=ALB PE=1 SV=2			0	60.54	AACLLPK	Carbamidomethyl(C)@3		-0.00133659	771.43	386.722	771.431	386.723	2	7	7.1.1.11020.1	1	1.1709	-1	-1
1	543.32	543.32	98.85	94.09	92.94	sp|P02768|ALBU_HUMAN	Serum albumin OS=Homo sapiens GN=ALB PE=1 SV=2			0	59.08	AACLLPK	Carbamidomethyl(C)@3		-0.00166216	771.43	386.722	771.431	386.723	2	7	14.1.1.3341.1	1	0.3694	-1	-1
1	543.32	543.32	98.85	94.09	92.94	sp|P02768|ALBU_HUMAN	Serum albumin OS=Homo sapiens GN=ALB PE=1 SV=2			0	57.97	AACLLPK	Carbamidomethyl(C)@3		-0.000807674	771.43	386.723	771.431	386.723	2	7	14.1.1.3408.1	1	0.3755	-1	-1
1	543.32	543.32	98.85	94.09	92.94	sp|P02768|ALBU_HUMAN	Serum albumin OS=Homo sapiens GN=ALB PE=1 SV=2			0	57.71	AACLLPK	Carbamidomethyl(C)@3		0.000677559	771.432	386.723	771.431	386.723	2	6	7.1.1.6148.1	1	0.6793	-1	-1
1	543.32	543.32	98.85	94.09	92.94	sp|P02768|ALBU_HUMAN	Serum albumin OS=Homo sapiens GN=ALB PE=1 SV=2			0	57.2	AACLLPK	Carbamidomethyl(C)@3		7.73059e-06	771.431	386.723	771.431	386.723	2	7	17.1.1.3541.1	1	0.3666	-1	-1
1	543.32	543.32	98.85	94.09	92.94	sp|P02768|ALBU_HUMAN	Serum albumin OS=Homo sapiens GN=ALB PE=1 SV=2			0	57.19	AACLLPK	Carbamidomethyl(C)@3		-0.000726241	771.431	386.723	771.431	386.723	2	6	7.1.1.4801.1	1	0.5536	-1	-1
1	543.32	543.32	98.85	94.09	92.94	sp|P02768|ALBU_HUMAN	Serum albumin OS=Homo sapiens GN=ALB PE=1 SV=2			0	57.19	AACLLPK	Carbamidomethyl(C)@3		0.000860664	771.432	386.723	771.431	386.723	2	6	7.1.1.8232.1	1	0.8746	-1	-1
1	543.32	543.32	98.85	94.09	92.94	sp|P02768|ALBU_HUMAN	Serum albumin OS=Homo sapiens GN=ALB PE=1 SV=2			0	57.05	AACLLPK	Carbamidomethyl(C)@3		-0.00133126	771.43	386.722	771.431	386.723	2	7	10.1.1.3567.1	1	0.404	-1	-1
1	543.32	543.32	98.85	94.09	92.94	sp|P02768|ALBU_HUMAN	Serum albumin OS=Homo sapiens GN=ALB PE=1 SV=2			0	55.9	AACLLPK	Carbamidomethyl(C)@3		0.00031135	771.432	386.723	771.431	386.723	2	6	7.1.1.5947.1	1	0.6605	-1	-1
1	543.32	543.32	98.85	94.09	92.94	sp|P02768|ALBU_HUMAN	Serum albumin OS=Homo sapiens GN=ALB PE=1 SV=2			0	55.9	AACLLPK	Carbamidomethyl(C)@3		0.00031135	771.432	386.723	771.431	386.723	2	6	7.1.1.7303.1	1	0.7874	-1	-1
1	543.32	543.32	98.85	94.09	92.94	sp|P02768|ALBU_HUMAN	Serum albumin OS=Homo sapiens GN=ALB PE=1 SV=2			0	54.48	AACLLPK	Carbamidomethyl(C)@3		-0.00133659	771.43	386.722	771.431	386.723	2	6	7.1.1.7387.1	1	0.7953	-1	-1
1	543.32	543.32	98.85	94.09	92.94	sp|P02768|ALBU_HUMAN	Serum albumin OS=Homo sapiens GN=ALB PE=1 SV=2			0	53.79	AACLLPK	Carbamidomethyl(C)@3		0.00312632	771.434	386.724	771.431	386.723	2	6	6.1.1.7600.1	1	1.1118	-1	-1
1	543.32	543.32	98.85	94.09	92.94	sp|P02768|ALBU_HUMAN	Serum albumin OS=Homo sapiens GN=ALB PE=1 SV=2			0	53.06	AACLLPK	Carbamidomethyl(C)@3		0.000494455	771.432	386.723	771.431	386.723	2	5	7.1.1.9204.1	1	0.9667	-1	-1
1	543.32	543.32	98.85	94.09	92.94	sp|P02768|ALBU_HUMAN	Serum albumin OS=Homo sapiens GN=ALB PE=1 SV=2			0	53.03	AACLLPK	Carbamidomethyl(C)@3		-0.00130303	771.43	386.722	771.431	386.723	2	7	13.1.1.3406.1	1	0.3789	-1	-1
1	543.32	543.32	98.85	94.09	92.94	sp|P02768|ALBU_HUMAN	Serum albumin OS=Homo sapiens GN=ALB PE=1 SV=2			0	51.87	AACLLPK	Carbamidomethyl(C)@3		0.00337047	771.435	386.725	771.431	386.723	2	6	6.1.1.2252.1	1	0.3427	-1	-1
1	543.32	543.32	98.85	94.09	92.94	sp|P02768|ALBU_HUMAN	Serum albumin OS=Homo sapiens GN=ALB PE=1 SV=2			0	51.15	AACLLPK	Carbamidomethyl(C)@3		-0.00130303	771.43	386.722	771.431	386.723	2	7	13.1.1.3469.1	1	0.3847	-1	-1
1	543.32	543.32	98.85	94.09	92.94	sp|P02768|ALBU_HUMAN	Serum albumin OS=Homo sapiens GN=ALB PE=1 SV=2			0	50.62	AACLLPK	Carbamidomethyl(C)@3		0.00128791	771.433	386.724	771.431	386.723	2	5	7.1.1.10548.1	1	1.1109	-1	-1
1	543.32	543.32	98.85	94.09	92.94	sp|P02768|ALBU_HUMAN	Serum albumin OS=Homo sapiens GN=ALB PE=1 SV=2			0	50.5	AACLLPK	Carbamidomethyl(C)@3		-0.00149503	771.43	386.722	771.431	386.723	2	7	16.1.1.3480.1	1	0.3696	-1	-1
1	543.32	543.32	98.85	94.09	92.94	sp|P02768|ALBU_HUMAN	Serum albumin OS=Homo sapiens GN=ALB PE=1 SV=2			0	49.97	AACLLPK	Carbamidomethyl(C)@3		-0.000115893	771.431	386.723	771.431	386.723	2	6	7.1.1.4361.1	1	0.5125	-1	-1
1	543.32	543.32	98.85	94.09	92.94	sp|P02768|ALBU_HUMAN	Serum albumin OS=Homo sapiens GN=ALB PE=1 SV=2			0	49.75	AACLLPK	Carbamidomethyl(C)@3		-0.00149503	771.43	386.722	771.431	386.723	2	7	16.1.1.3415.1	1	0.3637	-1	-1
1	543.32	543.32	98.85	94.09	92.94	sp|P02768|ALBU_HUMAN	Serum albumin OS=Homo sapiens GN=ALB PE=1 SV=2			0	48.05	AACLLPK	Carbamidomethyl(C)@3		0.0011048	771.432	386.724	771.431	386.723	2	5	7.1.1.11959.1	1	1.2945	-1	-1
1	543.32	543.32	98.85	94.09	92.94	sp|P02768|ALBU_HUMAN	Serum albumin OS=Homo sapiens GN=ALB PE=1 SV=2			0	47.92	AACLLPK	Carbamidomethyl(C)@3		0.00031135	771.432	386.723	771.431	386.723	2	5	7.1.1.7934.1	1	0.8466	-1	-1
1	543.32	543.32	98.85	94.09	92.94	sp|P02768|ALBU_HUMAN	Serum albumin OS=Homo sapiens GN=ALB PE=1 SV=2			0	46.9	AACLLPK	Carbamidomethyl(C)@3		-0.000543137	771.431	386.723	771.431	386.723	2	5	7.1.1.11762.1	1	1.2674	-1	-1
1	543.32	543.32	98.85	94.09	92.94	sp|P02768|ALBU_HUMAN	Serum albumin OS=Homo sapiens GN=ALB PE=1 SV=2			0	46.64	AACLLPK	Carbamidomethyl(C)@3		0.000494455	771.432	386.723	771.431	386.723	2	5	7.1.1.9880.1	1	1.0336	-1	-1
1	543.32	543.32	98.85	94.09	92.94	sp|P02768|ALBU_HUMAN	Serum albumin OS=Homo sapiens GN=ALB PE=1 SV=2			0	44.73	AACLLPK	Carbamidomethyl(C)@3		0.000860664	771.432	386.723	771.431	386.723	2	6	7.1.1.8863.1	1	0.9342	-1	-1
1	543.32	543.32	98.85	94.09	92.94	sp|P02768|ALBU_HUMAN	Serum albumin OS=Homo sapiens GN=ALB PE=1 SV=2			0	44.5	AACLLPK	Carbamidomethyl(C)@3		0.00373668	771.435	386.725	771.431	386.723	2	7	6.1.1.2427.1	1	0.3681	-1	-1
1	543.32	543.32	98.85	94.09	92.94	sp|P02768|ALBU_HUMAN	Serum albumin OS=Homo sapiens GN=ALB PE=1 SV=2			0	44.5	AACLLPK	Carbamidomethyl(C)@3		0.00434703	771.436	386.725	771.431	386.723	2	7	6.1.1.3139.1	1	0.4698	-1	-1
1	543.32	543.32	98.85	94.09	92.94	sp|P02768|ALBU_HUMAN	Serum albumin OS=Homo sapiens GN=ALB PE=1 SV=2			0	44.47	AACLLPK	Carbamidomethyl(C)@3		0.000677559	771.432	386.723	771.431	386.723	2	6	7.1.1.7799.1	1	0.8339	-1	-1
1	543.32	543.32	98.85	94.09	92.94	sp|P02768|ALBU_HUMAN	Serum albumin OS=Homo sapiens GN=ALB PE=1 SV=2			0	44.47	AACLLPK	Carbamidomethyl(C)@3		-0.000726241	771.431	386.723	771.431	386.723	2	5	7.1.1.10089.1	1	1.0585	-1	-1
1	543.32	543.32	98.85	94.09	92.94	sp|P02768|ALBU_HUMAN	Serum albumin OS=Homo sapiens GN=ALB PE=1 SV=2			0	43.71	AACLLPK	Carbamidomethyl(C)@3		0.000860664	771.432	386.723	771.431	386.723	2	6	7.1.1.4625.1	1	0.5373	-1	-1
1	543.32	543.32	98.85	94.09	92.94	sp|P02768|ALBU_HUMAN	Serum albumin OS=Homo sapiens GN=ALB PE=1 SV=2			0	42.07	AACLLPK	Carbamidomethyl(C)@3		0.000677559	771.432	386.723	771.431	386.723	2	5	7.1.1.10616.1	1	1.1193	-1	-1
1	543.32	543.32	98.85	94.09	92.94	sp|P02768|ALBU_HUMAN	Serum albumin OS=Homo sapiens GN=ALB PE=1 SV=2			0	41.69	AACLLPK	Carbamidomethyl(C)@3		-0.000115893	771.431	386.723	771.431	386.723	2	5	7.1.1.11569.1	1	1.2419	-1	-1
1	543.32	543.32	98.85	94.09	92.94	sp|P02768|ALBU_HUMAN	Serum albumin OS=Homo sapiens GN=ALB PE=1 SV=2			0	41.31	AACLLPK	Carbamidomethyl(C)@3		0.000860664	771.432	386.723	771.431	386.723	2	5	7.1.1.9747.1	1	1.0201	-1	-1
1	543.32	543.32	98.85	94.09	92.94	sp|P02768|ALBU_HUMAN	Serum albumin OS=Homo sapiens GN=ALB PE=1 SV=2			0	38.93	AACLLPK	Carbamidomethyl(C)@3		0.000677559	771.432	386.723	771.431	386.723	2	6	7.1.1.4550.1	1	0.5302	-1	-1
1	543.32	543.32	98.85	94.09	92.94	sp|P02768|ALBU_HUMAN	Serum albumin OS=Homo sapiens GN=ALB PE=1 SV=2			0	37.8	AACLLPK	Carbamidomethyl(C)@3		0.000677559	771.432	386.723	771.431	386.723	2	5	7.1.1.9143.1	1	0.9608	-1	-1
1	543.32	543.32	98.85	94.09	92.94	sp|P02768|ALBU_HUMAN	Serum albumin OS=Homo sapiens GN=ALB PE=1 SV=2			0	37.56	AACLLPK	Carbamidomethyl(C)@3		0.000860664	771.432	386.723	771.431	386.723	2	6	7.1.1.7610.1	1	0.8161	-1	-1
1	543.32	543.32	98.85	94.09	92.94	sp|P02768|ALBU_HUMAN	Serum albumin OS=Homo sapiens GN=ALB PE=1 SV=2			0	36.07	AACLLPK	Carbamidomethyl(C)@3		0.00128791	771.433	386.724	771.431	386.723	2	5	7.1.1.9267.1	1	0.9727	-1	-1
1	543.32	543.32	98.85	94.09	92.94	sp|P02768|ALBU_HUMAN	Serum albumin OS=Homo sapiens GN=ALB PE=1 SV=2			0	33.58	AACLLPK	Carbamidomethyl(C)@3		0.00294322	771.434	386.724	771.431	386.723	2	7	6.1.1.7771.1	1	1.137	-1	-1
1	543.32	543.32	98.85	94.09	92.94	sp|P02768|ALBU_HUMAN	Serum albumin OS=Homo sapiens GN=ALB PE=1 SV=2			0	29.86	AACLLPK	Carbamidomethyl(C)@3		0.00128791	771.433	386.724	771.431	386.723	2	5	7.1.1.10474.1	1	1.1023	-1	-1
1	543.32	543.32	98.85	94.09	92.94	sp|P02768|ALBU_HUMAN	Serum albumin OS=Homo sapiens GN=ALB PE=1 SV=2			0	28.84	AACLLPK	Carbamidomethyl(C)@3		0.00147101	771.433	386.724	771.431	386.723	2	6	7.1.1.4213.1	1	0.499	-1	-1
1	543.32	543.32	98.85	94.09	92.94	sp|P02768|ALBU_HUMAN	Serum albumin OS=Homo sapiens GN=ALB PE=1 SV=2			0	28.62	AACLLPK	Carbamidomethyl(C)@3		0.00398082	771.435	386.725	771.431	386.723	2	8	5.1.1.2916.1	0	0.4278	-1	-1
1	543.32	543.32	98.85	94.09	92.94	sp|P02768|ALBU_HUMAN	Serum albumin OS=Homo sapiens GN=ALB PE=1 SV=2			0	27.04	AACLLPK	Carbamidomethyl(C)@3		0.00355357	771.435	386.725	771.431	386.723	2	5	5.1.1.3411.1	1	0.4991	-1	-1
1	543.32	543.32	98.85	94.09	92.94	sp|P02768|ALBU_HUMAN	Serum albumin OS=Homo sapiens GN=ALB PE=1 SV=2			0	26.62	AACLLPK	Carbamidomethyl(C)@3		0.00398082	771.435	386.725	771.431	386.723	2	7	6.1.1.2605.1	1	0.3936	-1	-1
1	543.32	543.32	98.85	94.09	92.94	sp|P02768|ALBU_HUMAN	Serum albumin OS=Homo sapiens GN=ALB PE=1 SV=2			0	26.62	AACLLPK	Carbamidomethyl(C)@3		0.00373668	771.435	386.725	771.431	386.723	2	8	6.1.1.2839.1	1	0.4273	-1	-1
1	543.32	543.32	98.85	94.09	92.94	sp|P02768|ALBU_HUMAN	Serum albumin OS=Homo sapiens GN=ALB PE=1 SV=2			0	25.66	AACLLPK	Carbamidomethyl(C)@3		0.00398082	771.435	386.725	771.431	386.723	2	8	6.1.1.2663.1	1	0.402	-1	-1
1	543.32	543.32	98.85	94.09	92.94	sp|P02768|ALBU_HUMAN	Serum albumin OS=Homo sapiens GN=ALB PE=1 SV=2			0	24.54	AACLLPK	Carbamidomethyl(C)@3		0.000677559	771.432	386.723	771.431	386.723	2	5	7.1.1.9082.1	1	0.955	-1	-1
1	543.32	543.32	98.85	94.09	92.94	sp|P02768|ALBU_HUMAN	Serum albumin OS=Homo sapiens GN=ALB PE=1 SV=2			0	24.3	AACLLPK	Carbamidomethyl(C)@3		-0.000726241	771.431	386.723	771.431	386.723	2	5	7.1.1.5870.1	1	0.6534	-1	-1
1	543.32	543.32	98.85	94.09	92.94	sp|P02768|ALBU_HUMAN	Serum albumin OS=Homo sapiens GN=ALB PE=1 SV=2			0	24.3	AACLLPK	Carbamidomethyl(C)@3		0.00128791	771.433	386.724	771.431	386.723	2	5	7.1.1.10396.1	1	1.0937	-1	-1
1	543.32	543.32	98.85	94.09	92.94	sp|P02768|ALBU_HUMAN	Serum albumin OS=Homo sapiens GN=ALB PE=1 SV=2			0	23.87	AACLLPK	Carbamidomethyl(C)@3		0.00398082	771.435	386.725	771.431	386.723	2	7	5.1.1.2741.1	1	0.4023	-1	-1
1	543.32	543.32	98.85	94.09	92.94	sp|P02768|ALBU_HUMAN	Serum albumin OS=Homo sapiens GN=ALB PE=1 SV=2			0	23.72	AACLLPK	Carbamidomethyl(C)@3		0.00031135	771.432	386.723	771.431	386.723	2	5	7.1.1.5436.1	1	0.6128	-1	-1
1	543.32	543.32	98.85	94.09	92.94	sp|P02768|ALBU_HUMAN	Serum albumin OS=Homo sapiens GN=ALB PE=1 SV=2			0	22.11	AACLLPK	Carbamidomethyl(C)@3		6.72111e-05	771.431	386.723	771.431	386.723	2	6	7.1.1.5040.1	1	0.5759	-1	-1
1	543.32	543.32	98.85	94.09	92.94	sp|P02768|ALBU_HUMAN	Serum albumin OS=Homo sapiens GN=ALB PE=1 SV=2			0	21.42	AACLLPK	Carbamidomethyl(C)@3		0.00373668	771.435	386.725	771.431	386.723	2	7	5.1.1.2799.1	1	0.4107	-1	-1
1	543.32	543.32	98.85	94.09	92.94	sp|P02768|ALBU_HUMAN	Serum albumin OS=Homo sapiens GN=ALB PE=1 SV=2			0	21.42	AACLLPK	Carbamidomethyl(C)@3		0.00355357	771.435	386.725	771.431	386.723	2	5	5.1.1.3212.1	1	0.4703	-1	-1
1	543.32	543.32	98.85	94.09	92.94	sp|P02768|ALBU_HUMAN	Serum albumin OS=Homo sapiens GN=ALB PE=1 SV=2			0	19.04	AACLLPK	Carbamidomethyl(C)@3		6.72111e-05	771.431	386.723	771.431	386.723	2	5	7.1.1.9534.1	1	0.9985	-1	-1
1	543.32	543.32	98.85	94.09	92.94	sp|P02768|ALBU_HUMAN	Serum albumin OS=Homo sapiens GN=ALB PE=1 SV=2			0	18.48	AACLLPK	Carbamidomethyl(C)@3		0.00398082	771.435	386.725	771.431	386.723	2	6	5.1.1.2975.1	1	0.4363	-1	-1
1	543.32	543.32	98.85	94.09	92.94	sp|P02768|ALBU_HUMAN	Serum albumin OS=Homo sapiens GN=ALB PE=1 SV=2			0	17.99	AACLLPK	Carbamidomethyl(C)@3		0.00398082	771.435	386.725	771.431	386.723	2	5	5.1.1.2858.1	1	0.4193	-1	-1
1	543.32	543.32	98.85	94.09	92.94	sp|P02768|ALBU_HUMAN	Serum albumin OS=Homo sapiens GN=ALB PE=1 SV=2			0	17.53	AACLLPK	Carbamidomethyl(C)@3		0.00398082	771.435	386.725	771.431	386.723	2	5	5.1.1.3344.1	1	0.4895	-1	-1
1	543.32	543.32	98.85	94.09	92.94	sp|P02768|ALBU_HUMAN	Serum albumin OS=Homo sapiens GN=ALB PE=1 SV=2			0	17.44	AACLLPK	Carbamidomethyl(C)@3		0.00398082	771.435	386.725	771.431	386.723	2	5	5.1.1.3270.1	1	0.4788	-1	-1
1	543.32	543.32	98.85	94.09	92.94	sp|P02768|ALBU_HUMAN	Serum albumin OS=Homo sapiens GN=ALB PE=1 SV=2			0	17.06	AACLLPK	Carbamidomethyl(C)@3		0.00398082	771.435	386.725	771.431	386.723	2	5	5.1.1.2559.1	1	0.3757	-1	-1
1	543.32	543.32	98.85	94.09	92.94	sp|P02768|ALBU_HUMAN	Serum albumin OS=Homo sapiens GN=ALB PE=1 SV=2			0	17.06	AACLLPK	Carbamidomethyl(C)@3		0.00398082	771.435	386.725	771.431	386.723	2	5	5.1.1.3093.1	1	0.4532	-1	-1
1	543.32	543.32	98.85	94.09	92.94	sp|P02768|ALBU_HUMAN	Serum albumin OS=Homo sapiens GN=ALB PE=1 SV=2			0	16.8	AACLLPK	Carbamidomethyl(C)@3		0.00398082	771.435	386.725	771.431	386.723	2	5	5.1.1.2327.1	1	0.3418	-1	-1
1	543.32	543.32	98.85	94.09	92.94	sp|P02768|ALBU_HUMAN	Serum albumin OS=Homo sapiens GN=ALB PE=1 SV=2			0	16.8	AACLLPK	Carbamidomethyl(C)@3		0.00355357	771.435	386.725	771.431	386.723	2	5	5.1.1.3035.1	1	0.4448	-1	-1
1	543.32	543.32	98.85	94.09	92.94	sp|P02768|ALBU_HUMAN	Serum albumin OS=Homo sapiens GN=ALB PE=1 SV=2			0	16.4	AACLLPK	Carbamidomethyl(C)@3		0.00355357	771.435	386.725	771.431	386.723	2	5	5.1.1.2683.1	1	0.3938	-1	-1
1	543.32	543.32	98.85	94.09	92.94	sp|P02768|ALBU_HUMAN	Serum albumin OS=Homo sapiens GN=ALB PE=1 SV=2			0	16.24	AACLLPK	Carbamidomethyl(C)@3		0.00312632	771.434	386.724	771.431	386.723	2	5	5.1.1.7807.1	1	1.1444	-1	-1
1	543.32	543.32	98.85	94.09	92.94	sp|P02768|ALBU_HUMAN	Serum albumin OS=Homo sapiens GN=ALB PE=1 SV=2			0	16.08	AACLLPK	Carbamidomethyl(C)@3		0.00373668	771.435	386.725	771.431	386.723	2	5	5.1.1.2501.1	0	0.3673	-1	-1
1	543.32	543.32	98.85	94.09	92.94	sp|P02768|ALBU_HUMAN	Serum albumin OS=Homo sapiens GN=ALB PE=1 SV=2			0	16.07	AACLLPK	Carbamidomethyl(C)@3		0.00434703	771.436	386.725	771.431	386.723	2	7	6.1.1.3078.1	1	0.4613	-1	-1
1	543.32	543.32	98.85	94.09	92.94	sp|P02768|ALBU_HUMAN	Serum albumin OS=Homo sapiens GN=ALB PE=1 SV=2			0	15.89	AACLLPK	Carbamidomethyl(C)@3		0.00337047	771.435	386.725	771.431	386.723	2	5	5.1.1.2385.1	1	0.3503	-1	-1
1	543.32	543.32	98.85	94.09	92.94	sp|P02768|ALBU_HUMAN	Serum albumin OS=Homo sapiens GN=ALB PE=1 SV=2			0	15.82	AACLLPK	Carbamidomethyl(C)@3		0.00416392	771.435	386.725	771.431	386.723	2	5	5.1.1.2443.1	1	0.3588	-1	-1
1	543.32	543.32	98.85	94.09	92.94	sp|P02768|ALBU_HUMAN	Serum albumin OS=Homo sapiens GN=ALB PE=1 SV=2			0	15.81	AACLLPK	Carbamidomethyl(C)@3		0.00373668	771.435	386.725	771.431	386.723	2	5	5.1.1.3152.1	1	0.4617	-1	-1
1	543.32	543.32	98.85	94.09	92.94	sp|P02768|ALBU_HUMAN	Serum albumin OS=Homo sapiens GN=ALB PE=1 SV=2			0	15.65	AACLLPK	Carbamidomethyl(C)@3		0.00434703	771.436	386.725	771.431	386.723	2	7	6.1.1.3199.1	1	0.4782	-1	-1
1	543.32	543.32	98.85	94.09	92.94	sp|P02768|ALBU_HUMAN	Serum albumin OS=Homo sapiens GN=ALB PE=1 SV=2			0	15.65	AACLLPK	Carbamidomethyl(C)@3		0.0011732	771.432	386.724	771.431	386.723	2	7	6.1.1.8233.1	1	1.1977	-1	-1
1	543.32	543.32	98.85	94.09	92.94	sp|P02768|ALBU_HUMAN	Serum albumin OS=Homo sapiens GN=ALB PE=1 SV=2			0	15.25	AACLLPK	Carbamidomethyl(C)@3		0.00355357	771.435	386.725	771.431	386.723	2	7	6.1.1.3018.1	1	0.4528	-1	-1
1	543.32	543.32	98.85	94.09	92.94	sp|P02768|ALBU_HUMAN	Serum albumin OS=Homo sapiens GN=ALB PE=1 SV=2			0	15.25	AACLLPK	Carbamidomethyl(C)@3		0.00196666	771.433	386.724	771.431	386.723	2	7	6.1.1.8584.1	1	1.2438	-1	-1
1	543.32	543.32	98.85	94.09	92.94	sp|P02768|ALBU_HUMAN	Serum albumin OS=Homo sapiens GN=ALB PE=1 SV=2			0	14.87	AACLLPK	Carbamidomethyl(C)@3		0.00434703	771.436	386.725	771.431	386.723	2	6	6.1.1.5981.1	1	0.8737	-1	-1
1	543.32	543.32	98.85	94.09	92.94	sp|P02768|ALBU_HUMAN	Serum albumin OS=Homo sapiens GN=ALB PE=1 SV=2			0	13.5	AACLLPK	Carbamidomethyl(C)@3		0.00398082	771.435	386.725	771.431	386.723	2	7	6.1.1.2958.1	1	0.4442	-1	-1
1	543.32	543.32	98.85	94.09	92.94	sp|P02768|ALBU_HUMAN	Serum albumin OS=Homo sapiens GN=ALB PE=1 SV=2			0	11.81	AACLLPK	Carbamidomethyl(C)@3		0.00025187	771.432	386.723	771.431	386.723	2	6	17.1.1.3602.1	1	0.3723	-1	-1
1	543.32	543.32	98.85	94.09	92.94	sp|P02768|ALBU_HUMAN	Serum albumin OS=Homo sapiens GN=ALB PE=1 SV=2			0	10.61	AACLLPK	Carbamidomethyl(C)@3		0.00373668	771.435	386.725	771.431	386.723	2	7	6.1.1.7831.1	1	1.1456	-1	-1
1	543.32	543.32	98.85	94.09	92.94	sp|P02768|ALBU_HUMAN	Serum albumin OS=Homo sapiens GN=ALB PE=1 SV=2			0	10.39	AACLLPK	Carbamidomethyl(C)@3		0.00355357	771.435	386.725	771.431	386.723	2	6	6.1.1.6501.1	1	0.95	-1	-1
1	543.32	543.32	98.85	94.09	92.94	sp|P02768|ALBU_HUMAN	Serum albumin OS=Homo sapiens GN=ALB PE=1 SV=2			0	9.215	AACLLPK	Carbamidomethyl(C)@3		0.0011732	771.432	386.724	771.431	386.723	2	7	6.1.1.8168.1	1	1.1892	-1	-1
1	543.32	543.32	98.85	94.09	92.94	sp|P02768|ALBU_HUMAN	Serum albumin OS=Homo sapiens GN=ALB PE=1 SV=2			0	8.363	AACLLPK	Carbamidomethyl(C)@3		0.00355357	771.435	386.725	771.431	386.723	2	6	6.1.1.6444.1	1	0.9416	-1	-1
1	543.32	543.32	98.85	94.09	92.94	sp|P02768|ALBU_HUMAN	Serum albumin OS=Homo sapiens GN=ALB PE=1 SV=2			0	7.898	AACLLPK	Carbamidomethyl(C)@3		0.00495738	771.436	386.725	771.431	386.723	2	6	6.1.1.3618.1	1	0.5376	-1	-1
1	543.32	543.32	98.85	94.09	92.94	sp|P02768|ALBU_HUMAN	Serum albumin OS=Homo sapiens GN=ALB PE=1 SV=2			0	7.75	AACLLPK	Carbamidomethyl(C)@3		0.00398082	771.435	386.725	771.431	386.723	2	7	6.1.1.2898.1	1	0.4358	-1	-1
1	543.32	543.32	98.85	94.09	92.94	sp|P02768|ALBU_HUMAN	Serum albumin OS=Homo sapiens GN=ALB PE=1 SV=2			0	7.464	AACLLPK	Carbamidomethyl(C)@3		0.00453013	771.436	386.725	771.431	386.723	2	6	6.1.1.4853.1	1	0.7122	-1	-1
1	543.32	543.32	98.85	94.09	92.94	sp|P02768|ALBU_HUMAN	Serum albumin OS=Homo sapiens GN=ALB PE=1 SV=2			0	7.464	AACLLPK	Carbamidomethyl(C)@3		0.00373668	771.435	386.725	771.431	386.723	2	6	6.1.1.5446.1	1	0.7971	-1	-1
1	543.32	543.32	98.85	94.09	92.94	sp|P02768|ALBU_HUMAN	Serum albumin OS=Homo sapiens GN=ALB PE=1 SV=2			0	7.464	AACLLPK	Carbamidomethyl(C)@3		0.00355357	771.435	386.725	771.431	386.723	2	6	6.1.1.6737.1	1	0.9839	-1	-1
1	543.32	543.32	98.85	94.09	92.94	sp|P02768|ALBU_HUMAN	Serum albumin OS=Homo sapiens GN=ALB PE=1 SV=2			0	7.272	AACLLPK	Carbamidomethyl(C)@3		0.00416392	771.435	386.725	771.431	386.723	2	5	4.1.1.2721.1	1	0.4017	-1	-1
1	543.32	543.32	98.85	94.09	92.94	sp|P02768|ALBU_HUMAN	Serum albumin OS=Homo sapiens GN=ALB PE=1 SV=2			0	6.436	AACLLPK	Carbamidomethyl(C)@3		0.00373668	771.435	386.725	771.431	386.723	2	7	6.1.1.2369.1	1	0.3597	-1	-1
1	543.32	543.32	98.85	94.09	92.94	sp|P02768|ALBU_HUMAN	Serum albumin OS=Homo sapiens GN=ALB PE=1 SV=2			0	5.365	AACLLPK	Carbamidomethyl(C)@3		0.00416392	771.435	386.725	771.431	386.723	2	6	6.1.1.5208.1	1	0.7632	-1	-1
1	543.32	543.32	98.85	94.09	92.94	sp|P02768|ALBU_HUMAN	Serum albumin OS=Homo sapiens GN=ALB PE=1 SV=2			0	4.643	AACLLPK	Carbamidomethyl(C)@3		0.00398082	771.435	386.725	771.431	386.723	2	6	6.1.1.3378.1	1	0.5037	-1	-1
1	543.32	543.32	98.85	94.09	92.94	sp|P02768|ALBU_HUMAN	Serum albumin OS=Homo sapiens GN=ALB PE=1 SV=2			0	4.643	AACLLPK	Carbamidomethyl(C)@3		0.0011732	771.432	386.724	771.431	386.723	2	6	6.1.1.8472.1	1	1.2291	-1	-1
1	543.32	543.32	98.85	94.09	92.94	sp|P02768|ALBU_HUMAN	Serum albumin OS=Homo sapiens GN=ALB PE=1 SV=2			0	4.166	AACLLPK	Carbamidomethyl(C)@3		0.00153941	771.433	386.724	771.431	386.723	2	6	6.1.1.8855.1	1	1.2805	-1	-1
1	543.32	543.32	98.85	94.09	92.94	sp|P02768|ALBU_HUMAN	Serum albumin OS=Homo sapiens GN=ALB PE=1 SV=2			0	3.537	AACLLPK	Carbamidomethyl(C)@3		0.00398082	771.435	386.725	771.431	386.723	2	7	6.1.1.2721.1	1	0.4104	-1	-1
1	543.32	543.32	98.85	94.09	92.94	sp|P02768|ALBU_HUMAN	Serum albumin OS=Homo sapiens GN=ALB PE=1 SV=2			0	2.07	AACLLPK	Carbamidomethyl(C)@3		0.00416392	771.435	386.725	771.431	386.723	2	6	6.1.1.3559.1	1	0.5291	-1	-1
1	543.32	543.32	98.85	94.09	92.94	sp|P02768|ALBU_HUMAN	Serum albumin OS=Homo sapiens GN=ALB PE=1 SV=2			0	2.07	AACLLPK	Carbamidomethyl(C)@3		0.00276011	771.434	386.724	771.431	386.723	2	5	6.1.1.8919.1	1	1.2891	-1	-1
1	543.32	543.32	98.85	94.09	92.94	sp|P02768|ALBU_HUMAN	Serum albumin OS=Homo sapiens GN=ALB PE=1 SV=2			0	1.946	AACLLPK	Carbamidomethyl(C)@3		0.00398082	771.435	386.725	771.431	386.723	2	5	6.1.1.2194.1	1	0.3342	-1	-1
1	543.32	543.32	98.85	94.09	92.94	sp|P02768|ALBU_HUMAN	Serum albumin OS=Homo sapiens GN=ALB PE=1 SV=2			0	1.677	AACLLPK	Carbamidomethyl(C)@3		0.0011732	771.432	386.724	771.431	386.723	2	6	6.1.1.8407.1	0	1.2206	-1	-1
1	543.32	543.32	98.85	94.09	92.94	sp|P02768|ALBU_HUMAN	Serum albumin OS=Homo sapiens GN=ALB PE=1 SV=2			0	0.8825	AACLLPK	Carbamidomethyl(C)@3		0.00416392	771.435	386.725	771.431	386.723	2	6	6.1.1.3316.1	1	0.4951	-1	-1
1	543.32	543.32	98.85	94.09	92.94	sp|P02768|ALBU_HUMAN	Serum albumin OS=Homo sapiens GN=ALB PE=1 SV=2			0	0	AACLLPK	Carbamidomethyl(C)@3		0.00355357	771.435	386.725	771.431	386.723	2	4	4.1.1.2852.1	1	0.4208	-1	-1
1	543.32	543.32	98.85	94.09	92.94	sp|P02768|ALBU_HUMAN	Serum albumin OS=Homo sapiens GN=ALB PE=1 SV=2			0	0	AACLLPK	Carbamidomethyl(C)@3		0.00398082	771.435	386.725	771.431	386.723	2	5	4.1.1.2910.1	1	0.4292	-1	-1
1	543.32	543.32	98.85	94.09	92.94	sp|P02768|ALBU_HUMAN	Serum albumin OS=Homo sapiens GN=ALB PE=1 SV=2			0	0	AACLLPK	Carbamidomethyl(C)@3		0.00434703	771.436	386.725	771.431	386.723	2	4	6.1.1.2078.1	1	0.3172	-1	-1
1	543.32	543.32	98.85	94.09	92.94	sp|P02768|ALBU_HUMAN	Serum albumin OS=Homo sapiens GN=ALB PE=1 SV=2			0	0	AACLLPK	Carbamidomethyl(C)@3		0.00416392	771.435	386.725	771.431	386.723	2	4	6.1.1.2136.1	1	0.3257	-1	-1
1	543.32	543.32	98.85	94.09	92.94	sp|P02768|ALBU_HUMAN	Serum albumin OS=Homo sapiens GN=ALB PE=1 SV=2			0	0	AACLLPK	Carbamidomethyl(C)@3		0.00373668	771.435	386.725	771.431	386.723	2	5	6.1.1.2310.1	1	0.3512	-1	-1
1	543.32	543.32	98.85	94.09	92.94	sp|P02768|ALBU_HUMAN	Serum albumin OS=Homo sapiens GN=ALB PE=1 SV=2			0	0	AACLLPK	Carbamidomethyl(C)@3		0.00416392	771.435	386.725	771.431	386.723	2	6	6.1.1.3258.1	1	0.4867	-1	-1
1	543.32	543.32	98.85	94.09	92.94	sp|P02768|ALBU_HUMAN	Serum albumin OS=Homo sapiens GN=ALB PE=1 SV=2			0	0	AACLLPK	Carbamidomethyl(C)@3		0.00373668	771.435	386.725	771.431	386.723	2	5	6.1.1.3438.1	1	0.5121	-1	-1
1	543.32	543.32	98.85	94.09	92.94	sp|P02768|ALBU_HUMAN	Serum albumin OS=Homo sapiens GN=ALB PE=1 SV=2			0	0	AACLLPK	Carbamidomethyl(C)@3		0.00355357	771.435	386.725	771.431	386.723	2	5	6.1.1.3499.1	1	0.5207	-1	-1
1	543.32	543.32	98.85	94.09	92.94	sp|P02768|ALBU_HUMAN	Serum albumin OS=Homo sapiens GN=ALB PE=1 SV=2			0	0	AACLLPK	Carbamidomethyl(C)@3		0.00355357	771.435	386.725	771.431	386.723	2	5	6.1.1.3676.1	1	0.546	-1	-1
1	543.32	543.32	98.85	94.09	92.94	sp|P02768|ALBU_HUMAN	Serum albumin OS=Homo sapiens GN=ALB PE=1 SV=2			0	0	AACLLPK	Carbamidomethyl(C)@3		0.00398082	771.435	386.725	771.431	386.723	2	5	6.1.1.3736.1	1	0.5545	-1	-1
1	543.32	543.32	98.85	94.09	92.94	sp|P02768|ALBU_HUMAN	Serum albumin OS=Homo sapiens GN=ALB PE=1 SV=2			0	0	AACLLPK	Carbamidomethyl(C)@3		0.00398082	771.435	386.725	771.431	386.723	2	5	6.1.1.3797.1	1	0.5629	-1	-1
1	543.32	543.32	98.85	94.09	92.94	sp|P02768|ALBU_HUMAN	Serum albumin OS=Homo sapiens GN=ALB PE=1 SV=2			0	0	AACLLPK	Carbamidomethyl(C)@3		0.00373668	771.435	386.725	771.431	386.723	2	5	6.1.1.3856.1	1	0.5713	-1	-1
1	543.32	543.32	98.85	94.09	92.94	sp|P02768|ALBU_HUMAN	Serum albumin OS=Homo sapiens GN=ALB PE=1 SV=2			0	0	AACLLPK	Carbamidomethyl(C)@3		0.00477427	771.436	386.725	771.431	386.723	2	5	6.1.1.3916.1	1	0.5798	-1	-1
1	543.32	543.32	98.85	94.09	92.94	sp|P02768|ALBU_HUMAN	Serum albumin OS=Homo sapiens GN=ALB PE=1 SV=2			0	0	AACLLPK	Carbamidomethyl(C)@3		0.00416392	771.435	386.725	771.431	386.723	2	5	6.1.1.3976.1	1	0.5882	-1	-1
1	543.32	543.32	98.85	94.09	92.94	sp|P02768|ALBU_HUMAN	Serum albumin OS=Homo sapiens GN=ALB PE=1 SV=2			0	0	AACLLPK	Carbamidomethyl(C)@3		0.00453013	771.436	386.725	771.431	386.723	2	5	6.1.1.4037.1	1	0.5967	-1	-1
1	543.32	543.32	98.85	94.09	92.94	sp|P02768|ALBU_HUMAN	Serum albumin OS=Homo sapiens GN=ALB PE=1 SV=2			0	0	AACLLPK	Carbamidomethyl(C)@3		0.00312632	771.434	386.724	771.431	386.723	2	5	6.1.1.4135.1	1	0.6101	-1	-1
1	543.32	543.32	98.85	94.09	92.94	sp|P02768|ALBU_HUMAN	Serum albumin OS=Homo sapiens GN=ALB PE=1 SV=2			0	0	AACLLPK	Carbamidomethyl(C)@3		0.00373668	771.435	386.725	771.431	386.723	2	5	6.1.1.4196.1	1	0.6186	-1	-1
1	543.32	543.32	98.85	94.09	92.94	sp|P02768|ALBU_HUMAN	Serum albumin OS=Homo sapiens GN=ALB PE=1 SV=2			0	0	AACLLPK	Carbamidomethyl(C)@3		0.00355357	771.435	386.725	771.431	386.723	2	5	6.1.1.4255.1	1	0.627	-1	-1
1	543.32	543.32	98.85	94.09	92.94	sp|P02768|ALBU_HUMAN	Serum albumin OS=Homo sapiens GN=ALB PE=1 SV=2			0	0	AACLLPK	Carbamidomethyl(C)@3		0.00355357	771.435	386.725	771.431	386.723	2	5	6.1.1.4315.1	1	0.6354	-1	-1
1	543.32	543.32	98.85	94.09	92.94	sp|P02768|ALBU_HUMAN	Serum albumin OS=Homo sapiens GN=ALB PE=1 SV=2			0	0	AACLLPK	Carbamidomethyl(C)@3		0.00355357	771.435	386.725	771.431	386.723	2	5	6.1.1.4374.1	1	0.6439	-1	-1
1	543.32	543.32	98.85	94.09	92.94	sp|P02768|ALBU_HUMAN	Serum albumin OS=Homo sapiens GN=ALB PE=1 SV=2			0	0	AACLLPK	Carbamidomethyl(C)@3		0.00373668	771.435	386.725	771.431	386.723	2	5	6.1.1.4435.1	1	0.6523	-1	-1
1	543.32	543.32	98.85	94.09	92.94	sp|P02768|ALBU_HUMAN	Serum albumin OS=Homo sapiens GN=ALB PE=1 SV=2			0	0	AACLLPK	Carbamidomethyl(C)@3		0.00477427	771.436	386.725	771.431	386.723	2	5	6.1.1.4495.1	1	0.661	-1	-1
1	543.32	543.32	98.85	94.09	92.94	sp|P02768|ALBU_HUMAN	Serum albumin OS=Homo sapiens GN=ALB PE=1 SV=2			0	0	AACLLPK	Carbamidomethyl(C)@3		0.00373668	771.435	386.725	771.431	386.723	2	5	6.1.1.4555.1	1	0.6696	-1	-1
1	543.32	543.32	98.85	94.09	92.94	sp|P02768|ALBU_HUMAN	Serum albumin OS=Homo sapiens GN=ALB PE=1 SV=2			0	0	AACLLPK	Carbamidomethyl(C)@3		0.00416392	771.435	386.725	771.431	386.723	2	5	6.1.1.4615.1	1	0.6781	-1	-1
1	543.32	543.32	98.85	94.09	92.94	sp|P02768|ALBU_HUMAN	Serum albumin OS=Homo sapiens GN=ALB PE=1 SV=2			0	0	AACLLPK	Carbamidomethyl(C)@3		0.00373668	771.435	386.725	771.431	386.723	2	5	6.1.1.4675.1	1	0.6867	-1	-1
1	543.32	543.32	98.85	94.09	92.94	sp|P02768|ALBU_HUMAN	Serum albumin OS=Homo sapiens GN=ALB PE=1 SV=2			0	0	AACLLPK	Carbamidomethyl(C)@3		0.00477427	771.436	386.725	771.431	386.723	2	5	6.1.1.4735.1	1	0.6952	-1	-1
1	543.32	543.32	98.85	94.09	92.94	sp|P02768|ALBU_HUMAN	Serum albumin OS=Homo sapiens GN=ALB PE=1 SV=2			0	0	AACLLPK	Carbamidomethyl(C)@3		0.00373668	771.435	386.725	771.431	386.723	2	5	6.1.1.4794.1	1	0.7037	-1	-1
1	543.32	543.32	98.85	94.09	92.94	sp|P02768|ALBU_HUMAN	Serum albumin OS=Homo sapiens GN=ALB PE=1 SV=2			0	0	AACLLPK	Carbamidomethyl(C)@3		0.00453013	771.436	386.725	771.431	386.723	2	5	6.1.1.4912.1	1	0.7207	-1	-1
1	543.32	543.32	98.85	94.09	92.94	sp|P02768|ALBU_HUMAN	Serum albumin OS=Homo sapiens GN=ALB PE=1 SV=2			0	0	AACLLPK	Carbamidomethyl(C)@3		0.00416392	771.435	386.725	771.431	386.723	2	5	6.1.1.4970.1	1	0.7292	-1	-1
1	543.32	543.32	98.85	94.09	92.94	sp|P02768|ALBU_HUMAN	Serum albumin OS=Homo sapiens GN=ALB PE=1 SV=2			0	0	AACLLPK	Carbamidomethyl(C)@3		0.00373668	771.435	386.725	771.431	386.723	2	5	6.1.1.5029.1	1	0.7376	-1	-1
1	543.32	543.32	98.85	94.09	92.94	sp|P02768|ALBU_HUMAN	Serum albumin OS=Homo sapiens GN=ALB PE=1 SV=2			0	0	AACLLPK	Carbamidomethyl(C)@3		0.00355357	771.435	386.725	771.431	386.723	2	5	6.1.1.5089.1	1	0.7461	-1	-1
1	543.32	543.32	98.85	94.09	92.94	sp|P02768|ALBU_HUMAN	Serum albumin OS=Homo sapiens GN=ALB PE=1 SV=2			0	0	AACLLPK	Carbamidomethyl(C)@3		0.00398082	771.435	386.725	771.431	386.723	2	5	6.1.1.5149.1	1	0.7548	-1	-1
1	543.32	543.32	98.85	94.09	92.94	sp|P02768|ALBU_HUMAN	Serum albumin OS=Homo sapiens GN=ALB PE=1 SV=2			0	0	AACLLPK	Carbamidomethyl(C)@3		0.00355357	771.435	386.725	771.431	386.723	2	5	6.1.1.5268.1	1	0.7717	-1	-1
1	543.32	543.32	98.85	94.09	92.94	sp|P02768|ALBU_HUMAN	Serum albumin OS=Homo sapiens GN=ALB PE=1 SV=2			0	0	AACLLPK	Carbamidomethyl(C)@3		0.00398082	771.435	386.725	771.431	386.723	2	5	6.1.1.5328.1	1	0.7802	-1	-1
1	543.32	543.32	98.85	94.09	92.94	sp|P02768|ALBU_HUMAN	Serum albumin OS=Homo sapiens GN=ALB PE=1 SV=2			0	0	AACLLPK	Carbamidomethyl(C)@3		0.00398082	771.435	386.725	771.431	386.723	2	5	6.1.1.5387.1	1	0.7887	-1	-1
1	543.32	543.32	98.85	94.09	92.94	sp|P02768|ALBU_HUMAN	Serum albumin OS=Homo sapiens GN=ALB PE=1 SV=2			0	0	AACLLPK	Carbamidomethyl(C)@3		0.00434703	771.436	386.725	771.431	386.723	2	4	6.1.1.5510.1	1	0.8057	-1	-1
1	543.32	543.32	98.85	94.09	92.94	sp|P02768|ALBU_HUMAN	Serum albumin OS=Homo sapiens GN=ALB PE=1 SV=2			0	0	AACLLPK	Carbamidomethyl(C)@3		0.00337047	771.435	386.725	771.431	386.723	2	5	6.1.1.5570.1	1	0.8141	-1	-1
1	543.32	543.32	98.85	94.09	92.94	sp|P02768|ALBU_HUMAN	Serum albumin OS=Homo sapiens GN=ALB PE=1 SV=2			0	0	AACLLPK	Carbamidomethyl(C)@3		0.00337047	771.435	386.725	771.431	386.723	2	5	6.1.1.5630.1	1	0.8226	-1	-1
1	543.32	543.32	98.85	94.09	92.94	sp|P02768|ALBU_HUMAN	Serum albumin OS=Homo sapiens GN=ALB PE=1 SV=2			0	0	AACLLPK	Carbamidomethyl(C)@3		0.00373668	771.435	386.725	771.431	386.723	2	5	6.1.1.5688.1	1	0.8311	-1	-1
1	543.32	543.32	98.85	94.09	92.94	sp|P02768|ALBU_HUMAN	Serum albumin OS=Homo sapiens GN=ALB PE=1 SV=2			0	0	AACLLPK	Carbamidomethyl(C)@3		0.00398082	771.435	386.725	771.431	386.723	2	5	6.1.1.5747.1	1	0.8396	-1	-1
1	543.32	543.32	98.85	94.09	92.94	sp|P02768|ALBU_HUMAN	Serum albumin OS=Homo sapiens GN=ALB PE=1 SV=2			0	0	AACLLPK	Carbamidomethyl(C)@3		0.00373668	771.435	386.725	771.431	386.723	2	5	6.1.1.5806.1	1	0.8481	-1	-1
1	543.32	543.32	98.85	94.09	92.94	sp|P02768|ALBU_HUMAN	Serum albumin OS=Homo sapiens GN=ALB PE=1 SV=2			0	0	AACLLPK	Carbamidomethyl(C)@3		0.00337047	771.435	386.725	771.431	386.723	2	5	6.1.1.5865.1	1	0.8567	-1	-1
1	543.32	543.32	98.85	94.09	92.94	sp|P02768|ALBU_HUMAN	Serum albumin OS=Homo sapiens GN=ALB PE=1 SV=2			0	0	AACLLPK	Carbamidomethyl(C)@3		0.00355357	771.435	386.725	771.431	386.723	2	5	6.1.1.5923.1	1	0.8652	-1	-1
1	543.32	543.32	98.85	94.09	92.94	sp|P02768|ALBU_HUMAN	Serum albumin OS=Homo sapiens GN=ALB PE=1 SV=2			0	0	AACLLPK	Carbamidomethyl(C)@3		0.00373668	771.435	386.725	771.431	386.723	2	5	6.1.1.6038.1	1	0.8821	-1	-1
1	543.32	543.32	98.85	94.09	92.94	sp|P02768|ALBU_HUMAN	Serum albumin OS=Homo sapiens GN=ALB PE=1 SV=2			0	0	AACLLPK	Carbamidomethyl(C)@3		0.00416392	771.435	386.725	771.431	386.723	2	5	6.1.1.6095.1	1	0.8906	-1	-1
1	543.32	543.32	98.85	94.09	92.94	sp|P02768|ALBU_HUMAN	Serum albumin OS=Homo sapiens GN=ALB PE=1 SV=2			0	0	AACLLPK	Carbamidomethyl(C)@3		0.00453013	771.436	386.725	771.431	386.723	2	5	6.1.1.6154.1	1	0.8991	-1	-1
1	543.32	543.32	98.85	94.09	92.94	sp|P02768|ALBU_HUMAN	Serum albumin OS=Homo sapiens GN=ALB PE=1 SV=2			0	0	AACLLPK	Carbamidomethyl(C)@3		0.00416392	771.435	386.725	771.431	386.723	2	4	6.1.1.6211.1	1	0.9076	-1	-1
1	543.32	543.32	98.85	94.09	92.94	sp|P02768|ALBU_HUMAN	Serum albumin OS=Homo sapiens GN=ALB PE=1 SV=2			0	0	AACLLPK	Carbamidomethyl(C)@3		0.00337047	771.435	386.725	771.431	386.723	2	5	6.1.1.6268.1	1	0.916	-1	-1
1	543.32	543.32	98.85	94.09	92.94	sp|P02768|ALBU_HUMAN	Serum albumin OS=Homo sapiens GN=ALB PE=1 SV=2			0	0	AACLLPK	Carbamidomethyl(C)@3		0.00398082	771.435	386.725	771.431	386.723	2	5	6.1.1.6326.1	1	0.9244	-1	-1
1	543.32	543.32	98.85	94.09	92.94	sp|P02768|ALBU_HUMAN	Serum albumin OS=Homo sapiens GN=ALB PE=1 SV=2			0	0	AACLLPK	Carbamidomethyl(C)@3		0.00398082	771.435	386.725	771.431	386.723	2	5	6.1.1.6384.1	1	0.933	-1	-1
1	543.32	543.32	98.85	94.09	92.94	sp|P02768|ALBU_HUMAN	Serum albumin OS=Homo sapiens GN=ALB PE=1 SV=2			0	0	AACLLPK	Carbamidomethyl(C)@3		0.00337047	771.435	386.725	771.431	386.723	2	5	6.1.1.6563.1	1	0.9585	-1	-1
1	543.32	543.32	98.85	94.09	92.94	sp|P02768|ALBU_HUMAN	Serum albumin OS=Homo sapiens GN=ALB PE=1 SV=2			0	0	AACLLPK	Carbamidomethyl(C)@3		0.00453013	771.436	386.725	771.431	386.723	2	5	6.1.1.6622.1	1	0.967	-1	-1
1	543.32	543.32	98.85	94.09	92.94	sp|P02768|ALBU_HUMAN	Serum albumin OS=Homo sapiens GN=ALB PE=1 SV=2			0	0	AACLLPK	Carbamidomethyl(C)@3		0.00355357	771.435	386.725	771.431	386.723	2	5	6.1.1.6679.1	1	0.9755	-1	-1
1	543.32	543.32	98.85	94.09	92.94	sp|P02768|ALBU_HUMAN	Serum albumin OS=Homo sapiens GN=ALB PE=1 SV=2			0	0	AACLLPK	Carbamidomethyl(C)@3		0.00355357	771.435	386.725	771.431	386.723	2	5	6.1.1.6794.1	1	0.9923	-1	-1
1	543.32	543.32	98.85	94.09	92.94	sp|P02768|ALBU_HUMAN	Serum albumin OS=Homo sapiens GN=ALB PE=1 SV=2			0	0	AACLLPK	Carbamidomethyl(C)@3		0.00355357	771.435	386.725	771.431	386.723	2	5	6.1.1.6852.1	1	1.0008	-1	-1
1	543.32	543.32	98.85	94.09	92.94	sp|P02768|ALBU_HUMAN	Serum albumin OS=Homo sapiens GN=ALB PE=1 SV=2			0	0	AACLLPK	Carbamidomethyl(C)@3		0.00355357	771.435	386.725	771.431	386.723	2	5	6.1.1.6909.1	1	1.0093	-1	-1
1	543.32	543.32	98.85	94.09	92.94	sp|P02768|ALBU_HUMAN	Serum albumin OS=Homo sapiens GN=ALB PE=1 SV=2			0	0	AACLLPK	Carbamidomethyl(C)@3		0.00355357	771.435	386.725	771.431	386.723	2	5	6.1.1.6967.1	1	1.018	-1	-1
1	543.32	543.32	98.85	94.09	92.94	sp|P02768|ALBU_HUMAN	Serum albumin OS=Homo sapiens GN=ALB PE=1 SV=2			0	0	AACLLPK	Carbamidomethyl(C)@3		0.00416392	771.435	386.725	771.431	386.723	2	5	6.1.1.7024.1	1	1.0264	-1	-1
1	543.32	543.32	98.85	94.09	92.94	sp|P02768|ALBU_HUMAN	Serum albumin OS=Homo sapiens GN=ALB PE=1 SV=2			0	0	AACLLPK	Carbamidomethyl(C)@3		0.00398082	771.435	386.725	771.431	386.723	2	5	6.1.1.7081.1	1	1.0349	-1	-1
1	543.32	543.32	98.85	94.09	92.94	sp|P02768|ALBU_HUMAN	Serum albumin OS=Homo sapiens GN=ALB PE=1 SV=2			0	0	AACLLPK	Carbamidomethyl(C)@3		0.00337047	771.435	386.725	771.431	386.723	2	5	6.1.1.7139.1	1	1.0434	-1	-1
1	543.32	543.32	98.85	94.09	92.94	sp|P02768|ALBU_HUMAN	Serum albumin OS=Homo sapiens GN=ALB PE=1 SV=2			0	0	AACLLPK	Carbamidomethyl(C)@3		0.00416392	771.435	386.725	771.431	386.723	2	5	6.1.1.7196.1	1	1.0519	-1	-1
1	543.32	543.32	98.85	94.09	92.94	sp|P02768|ALBU_HUMAN	Serum albumin OS=Homo sapiens GN=ALB PE=1 SV=2			0	0	AACLLPK	Carbamidomethyl(C)@3		0.00398082	771.435	386.725	771.431	386.723	2	5	6.1.1.7253.1	1	1.0603	-1	-1
1	543.32	543.32	98.85	94.09	92.94	sp|P02768|ALBU_HUMAN	Serum albumin OS=Homo sapiens GN=ALB PE=1 SV=2			0	0	AACLLPK	Carbamidomethyl(C)@3		0.00337047	771.435	386.725	771.431	386.723	2	5	6.1.1.7309.1	1	1.0688	-1	-1
1	543.32	543.32	98.85	94.09	92.94	sp|P02768|ALBU_HUMAN	Serum albumin OS=Homo sapiens GN=ALB PE=1 SV=2			0	0	AACLLPK	Carbamidomethyl(C)@3		0.00373668	771.435	386.725	771.431	386.723	2	5	6.1.1.7485.1	1	1.0948	-1	-1
1	543.32	543.32	98.85	94.09	92.94	sp|P02768|ALBU_HUMAN	Serum albumin OS=Homo sapiens GN=ALB PE=1 SV=2			0	0	AACLLPK	Carbamidomethyl(C)@3		0.00434703	771.436	386.725	771.431	386.723	2	5	6.1.1.7543.1	1	1.1033	-1	-1
1	543.32	543.32	98.85	94.09	92.94	sp|P02768|ALBU_HUMAN	Serum albumin OS=Homo sapiens GN=ALB PE=1 SV=2			0	0	AACLLPK	Carbamidomethyl(C)@3		0.00276011	771.434	386.724	771.431	386.723	2	5	6.1.1.7658.1	1	1.1202	-1	-1
1	543.32	543.32	98.85	94.09	92.94	sp|P02768|ALBU_HUMAN	Serum albumin OS=Homo sapiens GN=ALB PE=1 SV=2			0	0	AACLLPK	Carbamidomethyl(C)@3		0.00172252	771.433	386.724	771.431	386.723	2	6	6.1.1.7902.1	1	1.1541	-1	-1
1	543.32	543.32	98.85	94.09	92.94	sp|P02768|ALBU_HUMAN	Serum albumin OS=Homo sapiens GN=ALB PE=1 SV=2			0	0	AACLLPK	Carbamidomethyl(C)@3		0.00233287	771.434	386.724	771.431	386.723	2	5	6.1.1.7966.1	1	1.1626	-1	-1
1	543.32	543.32	98.85	94.09	92.94	sp|P02768|ALBU_HUMAN	Serum albumin OS=Homo sapiens GN=ALB PE=1 SV=2			0	0	AACLLPK	Carbamidomethyl(C)@3		0.00153941	771.433	386.724	771.431	386.723	2	5	6.1.1.8029.1	1	1.171	-1	-1
1	543.32	543.32	98.85	94.09	92.94	sp|P02768|ALBU_HUMAN	Serum albumin OS=Homo sapiens GN=ALB PE=1 SV=2			0	0	AACLLPK	Carbamidomethyl(C)@3		0.0013563	771.433	386.724	771.431	386.723	2	6	6.1.1.8102.1	1	1.1806	-1	-1
1	543.32	543.32	98.85	94.09	92.94	sp|P02768|ALBU_HUMAN	Serum albumin OS=Homo sapiens GN=ALB PE=1 SV=2			0	0	AACLLPK	Carbamidomethyl(C)@3		0.0011732	771.432	386.724	771.431	386.723	2	5	6.1.1.8338.1	1	1.2116	-1	-1
1	543.32	543.32	98.85	94.09	92.94	sp|P02768|ALBU_HUMAN	Serum albumin OS=Homo sapiens GN=ALB PE=1 SV=2			0	0	AACLLPK	Carbamidomethyl(C)@3		0.0011732	771.432	386.724	771.431	386.723	2	5	6.1.1.8709.1	1	1.2607	-1	-1
1	543.32	543.32	98.85	94.09	92.94	sp|P02768|ALBU_HUMAN	Serum albumin OS=Homo sapiens GN=ALB PE=1 SV=2			0	0	AACLLPK	Carbamidomethyl(C)@3		0.00031135	771.432	386.723	771.431	386.723	2	5	7.1.1.4737.1	1	0.5478	-1	-1
1	543.32	543.32	98.85	94.09	92.94	sp|P02768|ALBU_HUMAN	Serum albumin OS=Homo sapiens GN=ALB PE=1 SV=2			0	0	AACLLPK	Carbamidomethyl(C)@3		-0.000543137	771.431	386.723	771.431	386.723	2	5	7.1.1.6401.1	1	0.7029	-1	-1
1	543.32	543.32	98.85	94.09	92.94	sp|P02768|ALBU_HUMAN	Serum albumin OS=Homo sapiens GN=ALB PE=1 SV=2			0	0	AACLLPK	Carbamidomethyl(C)@3		0.00031135	771.432	386.723	771.431	386.723	2	5	7.1.1.7056.1	1	0.7642	-1	-1
1	543.32	543.32	98.85	94.09	92.94	sp|P02768|ALBU_HUMAN	Serum albumin OS=Homo sapiens GN=ALB PE=1 SV=2			0	0	AACLLPK	Carbamidomethyl(C)@3		6.72111e-05	771.431	386.723	771.431	386.723	2	5	7.1.1.7525.1	1	0.8082	-1	-1
1	543.32	543.32	98.85	94.09	92.94	sp|P02768|ALBU_HUMAN	Serum albumin OS=Homo sapiens GN=ALB PE=1 SV=2			0	0	AACLLPK	Carbamidomethyl(C)@3		0.00031135	771.432	386.723	771.431	386.723	2	5	7.1.1.9603.1	1	1.0056	-1	-1
1	543.32	543.32	98.85	94.09	92.94	sp|P02768|ALBU_HUMAN	Serum albumin OS=Homo sapiens GN=ALB PE=1 SV=2			0	99	AACLLPKLDELR	Carbamidomethyl(C)@3	missed K-L@7	0.00267991	1397.77	466.932	1397.77	466.931	3	13	17.1.1.7480.1	1	0.7358	-1	-1
1	543.32	543.32	98.85	94.09	92.94	sp|P02768|ALBU_HUMAN	Serum albumin OS=Homo sapiens GN=ALB PE=1 SV=2			0	99	AACLLPKLDELR	Carbamidomethyl(C)@3	missed K-L@7	-0.000214942	1397.77	699.892	1397.77	699.892	2	13	17.1.1.7494.1	1	0.7371	-1	-1
1	543.32	543.32	98.85	94.09	92.94	sp|P02768|ALBU_HUMAN	Serum albumin OS=Homo sapiens GN=ALB PE=1 SV=2			0	99	AACLLPKLDELR	Carbamidomethyl(C)@3	missed K-L@7	0.000395407	1397.77	699.893	1397.77	699.892	2	14	17.1.1.7555.1	1	0.7428	-1	-1
1	543.32	543.32	98.85	94.09	92.94	sp|P02768|ALBU_HUMAN	Serum albumin OS=Homo sapiens GN=ALB PE=1 SV=2			0	99	AACLLPKLDELR	Carbamidomethyl(C)@3	missed K-L@7	0.00167135	1397.77	699.893	1397.77	699.892	2	13	18.1.1.7601.1	1	0.7375	-1	-1
1	543.32	543.32	98.85	94.09	92.94	sp|P02768|ALBU_HUMAN	Serum albumin OS=Homo sapiens GN=ALB PE=1 SV=2			0	99	AACLLPKLDELR	Carbamidomethyl(C)@3	missed K-L@7	0.00118307	1397.77	699.893	1397.77	699.892	2	13	18.1.1.7667.1	1	0.7437	-1	-1
1	543.32	543.32	98.85	94.09	92.94	sp|P02768|ALBU_HUMAN	Serum albumin OS=Homo sapiens GN=ALB PE=1 SV=2			0	99	AACLLPKLDELR	Carbamidomethyl(C)@3	missed K-L@7	0.000427638	1397.77	466.931	1397.77	466.931	3	12	10.1.1.7546.1	1	0.7701	-1	-1
1	543.32	543.32	98.85	94.09	92.94	sp|P02768|ALBU_HUMAN	Serum albumin OS=Homo sapiens GN=ALB PE=1 SV=2			0	99	AACLLPKLDELR	Carbamidomethyl(C)@3	missed K-L@7	0.00199407	1397.77	466.931	1397.77	466.931	3	12	15.1.1.7509.1	1	0.7377	-1	-1
1	543.32	543.32	98.85	94.09	92.94	sp|P02768|ALBU_HUMAN	Serum albumin OS=Homo sapiens GN=ALB PE=1 SV=2			0	99	AACLLPKLDELR	Carbamidomethyl(C)@3	missed K-L@7	0.00423629	1397.77	466.932	1397.77	466.931	3	11	17.1.1.7541.1	1	0.7416	-1	-1
1	543.32	543.32	98.85	94.09	92.94	sp|P02768|ALBU_HUMAN	Serum albumin OS=Homo sapiens GN=ALB PE=1 SV=2			0	99	AACLLPKLDELR	Carbamidomethyl(C)@3	missed K-L@7	0.00249984	1397.77	466.932	1397.77	466.931	3	11	18.1.1.7624.1	1	0.7397	-1	-1
1	543.32	543.32	98.85	94.09	92.94	sp|P02768|ALBU_HUMAN	Serum albumin OS=Homo sapiens GN=ALB PE=1 SV=2			0	99	AACLLPKLDELR	Carbamidomethyl(C)@3	missed K-L@7	0.00144476	1397.77	466.931	1397.77	466.931	3	11	15.1.1.7570.1	1	0.7434	-1	-1
1	543.32	543.32	98.85	94.09	92.94	sp|P02768|ALBU_HUMAN	Serum albumin OS=Homo sapiens GN=ALB PE=1 SV=2			0	99	AACLLPKLDELR	Carbamidomethyl(C)@3	missed K-L@7	0.00222518	1397.77	466.931	1397.77	466.931	3	10	18.1.1.7559.1	1	0.7336	-1	-1
1	543.32	543.32	98.85	94.09	92.94	sp|P02768|ALBU_HUMAN	Serum albumin OS=Homo sapiens GN=ALB PE=1 SV=2			0	99	AACLLPKLDELR	Carbamidomethyl(C)@3	missed K-L@7	0.00332077	1397.77	466.932	1397.77	466.931	3	10	17.1.1.7607.1	1	0.7477	-1	-1
1	543.32	543.32	98.85	94.09	92.94	sp|P02768|ALBU_HUMAN	Serum albumin OS=Homo sapiens GN=ALB PE=1 SV=2			0	99	AACLLPKLDELR	Carbamidomethyl(C)@3	missed K-L@7	0.000252711	1397.77	466.931	1397.77	466.931	3	10	7.1.1.7267.1	1	0.784	-1	-1
1	543.32	543.32	98.85	94.09	92.94	sp|P02768|ALBU_HUMAN	Serum albumin OS=Homo sapiens GN=ALB PE=1 SV=2			0	99	AACLLPKLDELR	Carbamidomethyl(C)@3	missed K-L@7	-0.0033016	1397.77	466.93	1397.77	466.931	3	11	14.1.1.7402.1	1	0.7496	-1	-1
1	543.32	543.32	98.85	94.09	92.94	sp|P02768|ALBU_HUMAN	Serum albumin OS=Homo sapiens GN=ALB PE=1 SV=2			0	99	AACLLPKLDELR	Carbamidomethyl(C)@3	missed K-L@7	0.00229956	1397.77	466.931	1397.77	466.931	3	11	18.1.1.7687.1	1	0.7455	-1	-1
1	543.32	543.32	98.85	94.09	92.94	sp|P02768|ALBU_HUMAN	Serum albumin OS=Homo sapiens GN=ALB PE=1 SV=2			0	99	AACLLPKLDELR	Carbamidomethyl(C)@3	missed K-L@7	-0.00053122	1397.77	466.93	1397.77	466.931	3	11	16.1.1.7415.1	1	0.7357	-1	-1
1	543.32	543.32	98.85	94.09	92.94	sp|P02768|ALBU_HUMAN	Serum albumin OS=Homo sapiens GN=ALB PE=1 SV=2			0	99	AACLLPKLDELR	Carbamidomethyl(C)@3	missed K-L@7	0.000968962	1397.77	466.931	1397.77	466.931	3	10	8.1.1.7594.1	1	0.7864	-1	-1
1	543.32	543.32	98.85	94.09	92.94	sp|P02768|ALBU_HUMAN	Serum albumin OS=Homo sapiens GN=ALB PE=1 SV=2			0	98.2	AACLLPKLDELR	Carbamidomethyl(C)@3	missed K-L@7	0.000317515	1397.77	466.931	1397.77	466.931	3	10	13.1.1.7383.1	1	0.7522	-1	-1
1	543.32	543.32	98.85	94.09	92.94	sp|P02768|ALBU_HUMAN	Serum albumin OS=Homo sapiens GN=ALB PE=1 SV=2			0	98.04	AACLLPKLDELR	Carbamidomethyl(C)@3	missed K-L@7	0.000658961	1397.77	466.931	1397.77	466.931	3	10	16.1.1.7351.1	1	0.7298	-1	-1
1	543.32	543.32	98.85	94.09	92.94	sp|P02768|ALBU_HUMAN	Serum albumin OS=Homo sapiens GN=ALB PE=1 SV=2			0	97.36	AACLLPKLDELR	Carbamidomethyl(C)@3	missed K-L@7	0.00083472	1397.77	466.931	1397.77	466.931	3	10	18.1.1.6705.1	1	0.6546	-1	-1
1	543.32	543.32	98.85	94.09	92.94	sp|P02768|ALBU_HUMAN	Serum albumin OS=Homo sapiens GN=ALB PE=1 SV=2			0	49.28	AACLLPKLDELR	Carbamidomethyl(C)@3	missed K-L@7	-0.028422	1397.74	699.878	1397.77	699.892	2	6	18.1.1.10485.1	1	1.0062	-1	-1
1	543.32	543.32	98.85	94.09	92.94	sp|P02768|ALBU_HUMAN	Serum albumin OS=Homo sapiens GN=ALB PE=1 SV=2			0	99	AACLLPKLDELRDEGK	Carbamidomethyl(C)@3	missed K-L@7; missed R-D@12	0.000130421	1826.96	457.746	1826.96	457.746	4	13	15.1.1.6852.1	1	0.677	-1	-1
1	543.32	543.32	98.85	94.09	92.94	sp|P02768|ALBU_HUMAN	Serum albumin OS=Homo sapiens GN=ALB PE=1 SV=2			0	99	AACLLPKLDELRDEGK	Carbamidomethyl(C)@3	missed K-L@7; missed R-D@12	0.00166179	1826.96	457.747	1826.96	457.746	4	12	17.1.1.6717.1	1	0.6648	-1	-1
1	543.32	543.32	98.85	94.09	92.94	sp|P02768|ALBU_HUMAN	Serum albumin OS=Homo sapiens GN=ALB PE=1 SV=2			0	99	AACLLPKLDELRDEGK	Carbamidomethyl(C)@3	missed K-L@7; missed R-D@12	0.000851442	1826.96	457.747	1826.96	457.746	4	13	8.1.1.6851.1	1	0.717	-1	-1
1	543.32	543.32	98.85	94.09	92.94	sp|P02768|ALBU_HUMAN	Serum albumin OS=Homo sapiens GN=ALB PE=1 SV=2			0	99	AACLLPKLDELRDEGK	Carbamidomethyl(C)@3	missed K-L@7; missed R-D@12	-0.000520764	1826.96	457.746	1826.96	457.746	4	12	18.1.1.6905.1	1	0.6731	-1	-1
1	543.32	543.32	98.85	94.09	92.94	sp|P02768|ALBU_HUMAN	Serum albumin OS=Homo sapiens GN=ALB PE=1 SV=2			0	99	AACLLPKLDELRDEGK	Carbamidomethyl(C)@3	missed K-L@7; missed R-D@12	-0.0015457	1826.95	609.992	1826.96	609.993	3	12	18.1.1.6922.1	1	0.6747	-1	-1
1	543.32	543.32	98.85	94.09	92.94	sp|P02768|ALBU_HUMAN	Serum albumin OS=Homo sapiens GN=ALB PE=1 SV=2			0	99	AACLLPKLDELRDEGK	Carbamidomethyl(C)@3	missed K-L@7; missed R-D@12	-0.00051374	1826.96	457.746	1826.96	457.746	4	11	9.1.1.6890.1	1	0.7153	-1	-1
1	543.32	543.32	98.85	94.09	92.94	sp|P02768|ALBU_HUMAN	Serum albumin OS=Homo sapiens GN=ALB PE=1 SV=2			0	93.49	AACLLPKLDELRDEGK	Carbamidomethyl(C)@3	missed K-L@7; missed R-D@12	0.0020689	1826.96	457.747	1826.96	457.746	4	9	13.1.1.6711.1	1	0.6891	-1	-1
1	543.32	543.32	98.85	94.09	92.94	sp|P02768|ALBU_HUMAN	Serum albumin OS=Homo sapiens GN=ALB PE=1 SV=2			0	96.09	AACLLPKLDELRDEGKASSAK	Carbamidomethyl(C)@3	missed K-L@7; missed R-D@12; missed K-A@16	-0.00240896	2271.19	568.804	2271.19	568.805	4	10	18.1.1.6429.1	1	0.6292	-1	-1
1	543.32	543.32	98.85	94.09	92.94	sp|P02768|ALBU_HUMAN	Serum albumin OS=Homo sapiens GN=ALB PE=1 SV=2			0	46.24	AACLLPKLDELRDEGKASSAK	Carbamidomethyl(C)@3	missed K-L@7; missed R-D@12; missed K-A@16	-0.00207814	2271.19	455.245	2271.19	455.245	5	8	18.1.1.6415.1	1	0.628	-1	-1
1	543.32	543.32	98.85	94.09	92.94	sp|P02768|ALBU_HUMAN	Serum albumin OS=Homo sapiens GN=ALB PE=1 SV=2			0	20.75	AACLLPKLDELRDEGKASSAK	Carbamidomethyl(C)@3	missed K-L@7; missed R-D@12; missed K-A@16	-0.000552263	2271.19	455.245	2271.19	455.245	5	7	18.1.1.6348.1	1	0.6218	-1	-1
1	543.32	543.32	98.85	94.09	92.94	sp|P02768|ALBU_HUMAN	Serum albumin OS=Homo sapiens GN=ALB PE=1 SV=2			0	68.15	AADFVESK		cleaved L-A@N-term	-0.00377045	865.414	433.714	865.418	433.716	2	6	9.1.1.2326.1	1	0.293	-1	-1
1	543.32	543.32	98.85	94.09	92.94	sp|P02768|ALBU_HUMAN	Serum albumin OS=Homo sapiens GN=ALB PE=1 SV=2			0	99	AADPHECYAK	Carbamidomethyl(C)@7	cleaved A-A@N-term	-0.00189664	1160.49	581.252	1160.49	581.253	2	13	17.1.1.1599.1	1	0.1921	-1	-1
1	543.32	543.32	98.85	94.09	92.94	sp|P02768|ALBU_HUMAN	Serum albumin OS=Homo sapiens GN=ALB PE=1 SV=2			0	99	AADPHECYAK	Carbamidomethyl(C)@7; Methyl(K)@10	cleaved A-A@N-term	-0.00235956	1174.51	588.26	1174.51	588.261	2	12	15.1.1.1636.1	1	0.1995	-1	-1
1	543.32	543.32	98.85	94.09	92.94	sp|P02768|ALBU_HUMAN	Serum albumin OS=Homo sapiens GN=ALB PE=1 SV=2			0	98.62	AADPHECYAK	Carbamidomethyl(C)@7	cleaved A-A@N-term	-0.0012863	1160.49	581.253	1160.49	581.253	2	10	17.1.1.1665.1	0	0.1977	-1	-1
1	543.32	543.32	98.85	94.09	92.94	sp|P02768|ALBU_HUMAN	Serum albumin OS=Homo sapiens GN=ALB PE=1 SV=2			0	92.31	AADPHECYAK	Carbamidomethyl(C)@7	cleaved A-A@N-term	0.000798962	1160.49	387.838	1160.49	387.838	3	8	15.1.1.1584.1	1	0.1948	-1	-1
1	543.32	543.32	98.85	94.09	92.94	sp|P02768|ALBU_HUMAN	Serum albumin OS=Homo sapiens GN=ALB PE=1 SV=2			0	90.42	AADPHECYAK	Carbamidomethyl(C)@7	cleaved A-A@N-term	-5.58943e-05	1160.49	387.838	1160.49	387.838	3	8	17.1.1.1592.1	1	0.1915	-1	-1
1	543.32	543.32	98.85	94.09	92.94	sp|P02768|ALBU_HUMAN	Serum albumin OS=Homo sapiens GN=ALB PE=1 SV=2			0	99	AAFTECCQAADK	Carbamidomethyl(C)@6; Carbamidomethyl(C)@7; Methyl(D)@11		-0.000734906	1384.57	693.294	1384.58	693.295	2	11	3.1.1.2112.1	1	0.3174	-1	-1
1	543.32	543.32	98.85	94.09	92.94	sp|P02768|ALBU_HUMAN	Serum albumin OS=Homo sapiens GN=ALB PE=1 SV=2			0	99	AAFTECCQAADK	Carbamidomethyl(C)@6; Carbamidomethyl(C)@7		-0.00211559	1370.56	686.286	1370.56	686.287	2	12	7.1.1.2398.1	1	0.3212	-1	-1
1	543.32	543.32	98.85	94.09	92.94	sp|P02768|ALBU_HUMAN	Serum albumin OS=Homo sapiens GN=ALB PE=1 SV=2			0	99	AAFTECCQAADK	Carbamidomethyl(C)@6; Carbamidomethyl(C)@7		-0.00262077	1370.56	686.286	1370.56	686.287	2	12	12.1.1.2280.1	1	0.2735	-1	-1
1	543.32	543.32	98.85	94.09	92.94	sp|P02768|ALBU_HUMAN	Serum albumin OS=Homo sapiens GN=ALB PE=1 SV=2			0	99	AAFTECCQAADK	Carbamidomethyl(C)@6; Carbamidomethyl(C)@7		-0.00677114	1370.55	686.284	1370.56	686.287	2	12	12.1.1.2342.1	1	0.279	-1	-1
1	543.32	543.32	98.85	94.09	92.94	sp|P02768|ALBU_HUMAN	Serum albumin OS=Homo sapiens GN=ALB PE=1 SV=2			0	99	AAFTECCQAADK	Carbamidomethyl(C)@6; Carbamidomethyl(C)@7		-0.00478931	1370.55	686.285	1370.56	686.287	2	12	15.1.1.2638.1	1	0.2869	-1	-1
1	543.32	543.32	98.85	94.09	92.94	sp|P02768|ALBU_HUMAN	Serum albumin OS=Homo sapiens GN=ALB PE=1 SV=2			0	99	AAFTECCQAADK	Carbamidomethyl(C)@6; Carbamidomethyl(C)@7		-0.00393482	1370.56	686.285	1370.56	686.287	2	12	15.1.1.2705.1	1	0.2933	-1	-1
1	543.32	543.32	98.85	94.09	92.94	sp|P02768|ALBU_HUMAN	Serum albumin OS=Homo sapiens GN=ALB PE=1 SV=2			0	99	AAFTECCQAADK	Cation:Na(E)@5; Carbamidomethyl(C)@6; Carbamidomethyl(C)@7		-0.00678817	1392.53	697.275	1392.54	697.278	2	15	16.1.1.2508.1	1	0.2817	-1	-1
1	543.32	543.32	98.85	94.09	92.94	sp|P02768|ALBU_HUMAN	Serum albumin OS=Homo sapiens GN=ALB PE=1 SV=2			0	99	AAFTECCQAADK	Carbamidomethyl(C)@6; Carbamidomethyl(C)@7; Methyl(D)@11		-0.00274305	1384.57	693.293	1384.58	693.295	2	12	16.1.1.2586.1	1	0.2889	-1	-1
1	543.32	543.32	98.85	94.09	92.94	sp|P02768|ALBU_HUMAN	Serum albumin OS=Homo sapiens GN=ALB PE=1 SV=2			0	99	AAFTECCQAADK	Carbamidomethyl(C)@6; Carbamidomethyl(C)@7; Dehydrated(D)@11		-0.00106429	1352.55	677.281	1352.55	677.282	2	12	16.1.1.2596.1	1	0.2898	-1	-1
1	543.32	543.32	98.85	94.09	92.94	sp|P02768|ALBU_HUMAN	Serum albumin OS=Homo sapiens GN=ALB PE=1 SV=2			0	99	AAFTECCQAADK	Carbamidomethyl(C)@6; Carbamidomethyl(C)@7		2.14137	1372.7	687.358	1370.56	686.287	2	12	16.1.1.10384.1	1	1.007	-1	-1
1	543.32	543.32	98.85	94.09	92.94	sp|P02768|ALBU_HUMAN	Serum albumin OS=Homo sapiens GN=ALB PE=1 SV=2			0	99	AAFTECCQAADK	Carbamidomethyl(C)@6; Carbamidomethyl(C)@7; Deamidated(Q)@8		0.000217299	1371.54	686.779	1371.54	686.779	2	12	17.1.1.2729.1	1	0.2919	-1	-1
1	543.32	543.32	98.85	94.09	92.94	sp|P02768|ALBU_HUMAN	Serum albumin OS=Homo sapiens GN=ALB PE=1 SV=2			0	99	AAFTECCQAADK	Carbamidomethyl(C)@6; Carbamidomethyl(C)@7		-0.00278256	1370.56	686.286	1370.56	686.287	2	12	18.1.1.2588.1	1	0.2732	-1	-1
1	543.32	543.32	98.85	94.09	92.94	sp|P02768|ALBU_HUMAN	Serum albumin OS=Homo sapiens GN=ALB PE=1 SV=2			0	99	AAFTECCQAADK	Carbamidomethyl(C)@6; Carbamidomethyl(C)@7		-0.000855975	1370.56	686.287	1370.56	686.287	2	12	10.1.1.2496.1	1	0.306	-1	-1
1	543.32	543.32	98.85	94.09	92.94	sp|P02768|ALBU_HUMAN	Serum albumin OS=Homo sapiens GN=ALB PE=1 SV=2			0	99	AAFTECCQAADK	Carbamidomethyl(C)@6; Carbamidomethyl(C)@7		0.00162596	1370.56	686.288	1370.56	686.287	2	12	13.1.1.2187.1	1	0.2678	-1	-1
1	543.32	543.32	98.85	94.09	92.94	sp|P02768|ALBU_HUMAN	Serum albumin OS=Homo sapiens GN=ALB PE=1 SV=2			0	99	AAFTECCQAADK	Carbamidomethyl(C)@6; Carbamidomethyl(C)@7		-0.0158903	1370.54	686.279	1370.56	686.287	2	12	15.1.1.2575.1	1	0.2811	-1	-1
1	543.32	543.32	98.85	94.09	92.94	sp|P02768|ALBU_HUMAN	Serum albumin OS=Homo sapiens GN=ALB PE=1 SV=2			0	99	AAFTECCQAADK	No Carbamidomethyl(C)@6; Carbamidomethyl(C)@7		0.00254087	1313.54	657.778	1313.54	657.776	2	12	16.1.1.2438.1	1	0.2753	-1	-1
1	543.32	543.32	98.85	94.09	92.94	sp|P02768|ALBU_HUMAN	Serum albumin OS=Homo sapiens GN=ALB PE=1 SV=2			0	99	AAFTECCQAADK	Carbamidomethyl(C)@6; Carbamidomethyl(C)@7		-0.00425412	1370.56	686.285	1370.56	686.287	2	12	16.1.1.2297.1	1	0.2629	-1	-1
1	543.32	543.32	98.85	94.09	92.94	sp|P02768|ALBU_HUMAN	Serum albumin OS=Homo sapiens GN=ALB PE=1 SV=2			0	99	AAFTECCQAADK	Carbamidomethyl(C)@6; Carbamidomethyl(C)@7		-0.00266721	1370.56	686.286	1370.56	686.287	2	12	16.1.1.2360.1	1	0.2683	-1	-1
1	543.32	543.32	98.85	94.09	92.94	sp|P02768|ALBU_HUMAN	Serum albumin OS=Homo sapiens GN=ALB PE=1 SV=2			0	99	AAFTECCQAADK	Carbamidomethyl(C)@6; Carbamidomethyl(C)@7		-0.00169065	1370.56	686.286	1370.56	686.287	2	12	16.1.1.2969.1	1	0.3238	-1	-1
1	543.32	543.32	98.85	94.09	92.94	sp|P02768|ALBU_HUMAN	Serum albumin OS=Homo sapiens GN=ALB PE=1 SV=2			0	99	AAFTECCQAADK	Carbamidomethyl(C)@6; Carbamidomethyl(C)@7		-0.00242307	1370.56	686.286	1370.56	686.287	2	12	16.1.1.2423.1	1	0.274	-1	-1
1	543.32	543.32	98.85	94.09	92.94	sp|P02768|ALBU_HUMAN	Serum albumin OS=Homo sapiens GN=ALB PE=1 SV=2			0	99	AAFTECCQAADK	Carbamidomethyl(C)@6; Carbamidomethyl(C)@7		-0.00449826	1370.56	686.285	1370.56	686.287	2	12	16.1.1.2845.1	1	0.3123	-1	-1
1	543.32	543.32	98.85	94.09	92.94	sp|P02768|ALBU_HUMAN	Serum albumin OS=Homo sapiens GN=ALB PE=1 SV=2			0	99	AAFTECCQAADK	Carbamidomethyl(C)@6; Carbamidomethyl(C)@7		-0.0010803	1370.56	686.287	1370.56	686.287	2	12	16.1.1.2908.1	1	0.3181	-1	-1
1	543.32	543.32	98.85	94.09	92.94	sp|P02768|ALBU_HUMAN	Serum albumin OS=Homo sapiens GN=ALB PE=1 SV=2			0	99	AAFTECCQAADK	Carbamidomethyl(C)@6; Carbamidomethyl(C)@7		0.00477905	1370.56	686.289	1370.56	686.287	2	12	16.1.1.3183.1	1	0.3432	-1	-1
1	543.32	543.32	98.85	94.09	92.94	sp|P02768|ALBU_HUMAN	Serum albumin OS=Homo sapiens GN=ALB PE=1 SV=2			0	99	AAFTECCQAADK	Carbamidomethyl(C)@6; Carbamidomethyl(C)@7		-0.00144651	1370.56	686.286	1370.56	686.287	2	12	16.1.1.3838.1	1	0.4028	-1	-1
1	543.32	543.32	98.85	94.09	92.94	sp|P02768|ALBU_HUMAN	Serum albumin OS=Homo sapiens GN=ALB PE=1 SV=2			0	99	AAFTECCQAADK	Carbamidomethyl(C)@6; Carbamidomethyl(C)@7		-0.002301	1370.56	686.286	1370.56	686.287	2	12	16.1.1.3936.1	1	0.4119	-1	-1
1	543.32	543.32	98.85	94.09	92.94	sp|P02768|ALBU_HUMAN	Serum albumin OS=Homo sapiens GN=ALB PE=1 SV=2			0	99	AAFTECCQAADK	Carbamidomethyl(C)@6; Carbamidomethyl(C)@7		-0.0010803	1370.56	686.287	1370.56	686.287	2	12	16.1.1.5972.1	1	0.6021	-1	-1
1	543.32	543.32	98.85	94.09	92.94	sp|P02768|ALBU_HUMAN	Serum albumin OS=Homo sapiens GN=ALB PE=1 SV=2			0	99	AAFTECCQAADK	Carbamidomethyl(C)@6; Carbamidomethyl(C)@7		0.00111695	1370.56	686.288	1370.56	686.287	2	12	16.1.1.6231.1	1	0.6263	-1	-1
1	543.32	543.32	98.85	94.09	92.94	sp|P02768|ALBU_HUMAN	Serum albumin OS=Homo sapiens GN=ALB PE=1 SV=2			0	99	AAFTECCQAADK	Carbamidomethyl(C)@6; Carbamidomethyl(C)@7		0.000384535	1370.56	686.287	1370.56	686.287	2	12	16.1.1.6360.1	1	0.6383	-1	-1
1	543.32	543.32	98.85	94.09	92.94	sp|P02768|ALBU_HUMAN	Serum albumin OS=Homo sapiens GN=ALB PE=1 SV=2			0	99	AAFTECCQAADK	Carbamidomethyl(C)@6; Carbamidomethyl(C)@7		-0.000592024	1370.56	686.287	1370.56	686.287	2	12	16.1.1.6424.1	1	0.6442	-1	-1
1	543.32	543.32	98.85	94.09	92.94	sp|P02768|ALBU_HUMAN	Serum albumin OS=Homo sapiens GN=ALB PE=1 SV=2			0	99	AAFTECCQAADK	Carbamidomethyl(C)@6; Carbamidomethyl(C)@7		0.00111695	1370.56	686.288	1370.56	686.287	2	12	16.1.1.8497.1	1	0.8341	-1	-1
1	543.32	543.32	98.85	94.09	92.94	sp|P02768|ALBU_HUMAN	Serum albumin OS=Homo sapiens GN=ALB PE=1 SV=2			0	99	AAFTECCQAADK	Carbamidomethyl(C)@6; Carbamidomethyl(C)@7		-0.000836164	1370.56	686.287	1370.56	686.287	2	12	16.1.1.9858.1	1	0.9583	-1	-1
1	543.32	543.32	98.85	94.09	92.94	sp|P02768|ALBU_HUMAN	Serum albumin OS=Homo sapiens GN=ALB PE=1 SV=2			0	99	AAFTECCQAADK	Carbamidomethyl(C)@6; Carbamidomethyl(C)@7		0.0041687	1370.56	686.289	1370.56	686.287	2	12	16.1.1.10405.1	1	1.0089	-1	-1
1	543.32	543.32	98.85	94.09	92.94	sp|P02768|ALBU_HUMAN	Serum albumin OS=Homo sapiens GN=ALB PE=1 SV=2			0	99	AAFTECCQAADK	Carbamidomethyl(C)@6; Carbamidomethyl(C)@7		-0.00266721	1370.56	686.286	1370.56	686.287	2	12	16.1.1.10783.1	1	1.0443	-1	-1
1	543.32	543.32	98.85	94.09	92.94	sp|P02768|ALBU_HUMAN	Serum albumin OS=Homo sapiens GN=ALB PE=1 SV=2			0	99	AAFTECCQAADK	Carbamidomethyl(C)@6; Carbamidomethyl(C)@7		-0.00181272	1370.56	686.286	1370.56	686.287	2	12	16.1.1.11514.1	1	1.1138	-1	-1
1	543.32	543.32	98.85	94.09	92.94	sp|P02768|ALBU_HUMAN	Serum albumin OS=Homo sapiens GN=ALB PE=1 SV=2			0	99	AAFTECCQAADK	Carbamidomethyl(C)@6; Carbamidomethyl(C)@7		-0.000103745	1370.56	686.287	1370.56	686.287	2	12	16.1.1.11829.1	1	1.1434	-1	-1
1	543.32	543.32	98.85	94.09	92.94	sp|P02768|ALBU_HUMAN	Serum albumin OS=Homo sapiens GN=ALB PE=1 SV=2			0	99	AAFTECCQAADK	Carbamidomethyl(C)@6; Carbamidomethyl(C)@7		-0.00169065	1370.56	686.286	1370.56	686.287	2	12	16.1.1.12332.1	1	1.2033	-1	-1
1	543.32	543.32	98.85	94.09	92.94	sp|P02768|ALBU_HUMAN	Serum albumin OS=Homo sapiens GN=ALB PE=1 SV=2			0	99	AAFTECCQAADK	Carbamidomethyl(C)@6; Carbamidomethyl(C)@7; Deamidated(Q)@8		-0.00393307	1371.54	686.777	1371.54	686.779	2	11	17.1.1.2661.1	1	0.2855	-1	-1
1	543.32	543.32	98.85	94.09	92.94	sp|P02768|ALBU_HUMAN	Serum albumin OS=Homo sapiens GN=ALB PE=1 SV=2			0	99	AAFTECCQAADK	Cation:Na(E)@5; Carbamidomethyl(C)@6; Carbamidomethyl(C)@7		-0.00497596	1392.54	697.275	1392.54	697.278	2	12	14.1.1.2385.1	1	0.2813	-1	-1
1	543.32	543.32	98.85	94.09	92.94	sp|P02768|ALBU_HUMAN	Serum albumin OS=Homo sapiens GN=ALB PE=1 SV=2			0	99	AAFTECCQAADK	Carbamidomethyl(C)@6; Carbamidomethyl(C)@7		-0.00177518	1370.56	686.286	1370.56	686.287	2	12	9.1.1.2558.1	1	0.3157	-1	-1
1	543.32	543.32	98.85	94.09	92.94	sp|P02768|ALBU_HUMAN	Serum albumin OS=Homo sapiens GN=ALB PE=1 SV=2			0	99	AAFTECCQAADK	Carbamidomethyl(C)@6; Carbamidomethyl(C)@7; Methyl(D)@11		-0.00354252	1384.57	693.293	1384.58	693.295	2	10	3.1.1.2055.1	1	0.3084	-1	-1
1	543.32	543.32	98.85	94.09	92.94	sp|P02768|ALBU_HUMAN	Serum albumin OS=Homo sapiens GN=ALB PE=1 SV=2			0	99	AAFTECCQAADK	Methyl(E)@5; Carbamidomethyl(C)@6; Carbamidomethyl(C)@7		0.00195064	1384.58	693.296	1384.58	693.295	2	10	3.1.1.2240.1	1	0.3368	-1	-1
1	543.32	543.32	98.85	94.09	92.94	sp|P02768|ALBU_HUMAN	Serum albumin OS=Homo sapiens GN=ALB PE=1 SV=2			0	99	AAFTECCQAADK	Cation:Na(E)@5; Carbamidomethyl(C)@6; Carbamidomethyl(C)@7		-0.00922957	1392.53	697.273	1392.54	697.278	2	11	16.1.1.2445.1	1	0.276	-1	-1
1	543.32	543.32	98.85	94.09	92.94	sp|P02768|ALBU_HUMAN	Serum albumin OS=Homo sapiens GN=ALB PE=1 SV=2			0	99	AAFTECCQAADK	Carbamidomethyl(C)@6; Carbamidomethyl(C)@7		0.000287935	1370.56	686.287	1370.56	686.287	2	12	14.1.1.2363.1	1	0.2794	-1	-1
1	543.32	543.32	98.85	94.09	92.94	sp|P02768|ALBU_HUMAN	Serum albumin OS=Homo sapiens GN=ALB PE=1 SV=2			0	99	AAFTECCQAADK	Carbamidomethyl(C)@6; Carbamidomethyl(C)@7		-0.00705832	1370.55	686.284	1370.56	686.287	2	12	16.1.1.2173.1	1	0.2524	-1	-1
1	543.32	543.32	98.85	94.09	92.94	sp|P02768|ALBU_HUMAN	Serum albumin OS=Homo sapiens GN=ALB PE=1 SV=2			0	99	AAFTECCQAADK	Carbamidomethyl(C)@6; Carbamidomethyl(C)@7		-0.000222405	1370.56	686.287	1370.56	686.287	2	12	16.1.1.2486.1	1	0.2797	-1	-1
1	543.32	543.32	98.85	94.09	92.94	sp|P02768|ALBU_HUMAN	Serum albumin OS=Homo sapiens GN=ALB PE=1 SV=2			0	99	AAFTECCQAADK	Carbamidomethyl(C)@6; Carbamidomethyl(C)@7		0.000632084	1370.56	686.287	1370.56	686.287	2	12	16.1.1.2549.1	1	0.2855	-1	-1
1	543.32	543.32	98.85	94.09	92.94	sp|P02768|ALBU_HUMAN	Serum albumin OS=Homo sapiens GN=ALB PE=1 SV=2			0	99	AAFTECCQAADK	Carbamidomethyl(C)@6; Carbamidomethyl(C)@7		-0.00156517	1370.56	686.286	1370.56	686.287	2	12	16.1.1.2710.1	1	0.3003	-1	-1
1	543.32	543.32	98.85	94.09	92.94	sp|P02768|ALBU_HUMAN	Serum albumin OS=Homo sapiens GN=ALB PE=1 SV=2			0	99	AAFTECCQAADK	Carbamidomethyl(C)@6; Carbamidomethyl(C)@7		-0.000344475	1370.56	686.287	1370.56	686.287	2	12	16.1.1.3033.1	1	0.3298	-1	-1
1	543.32	543.32	98.85	94.09	92.94	sp|P02768|ALBU_HUMAN	Serum albumin OS=Homo sapiens GN=ALB PE=1 SV=2			0	99	AAFTECCQAADK	Carbamidomethyl(C)@6; Carbamidomethyl(C)@7		-0.0014431	1370.56	686.286	1370.56	686.287	2	12	16.1.1.3096.1	1	0.3356	-1	-1
1	543.32	543.32	98.85	94.09	92.94	sp|P02768|ALBU_HUMAN	Serum albumin OS=Homo sapiens GN=ALB PE=1 SV=2			0	99	AAFTECCQAADK	Carbamidomethyl(C)@6; Carbamidomethyl(C)@7		0.000632084	1370.56	686.287	1370.56	686.287	2	12	16.1.1.3650.1	1	0.3852	-1	-1
1	543.32	543.32	98.85	94.09	92.94	sp|P02768|ALBU_HUMAN	Serum albumin OS=Homo sapiens GN=ALB PE=1 SV=2			0	99	AAFTECCQAADK	Carbamidomethyl(C)@6; Carbamidomethyl(C)@7		-0.000588615	1370.56	686.287	1370.56	686.287	2	12	16.1.1.3711.1	1	0.3909	-1	-1
1	543.32	543.32	98.85	94.09	92.94	sp|P02768|ALBU_HUMAN	Serum albumin OS=Homo sapiens GN=ALB PE=1 SV=2			0	99	AAFTECCQAADK	Carbamidomethyl(C)@6; Carbamidomethyl(C)@7		-0.000588615	1370.56	686.287	1370.56	686.287	2	12	16.1.1.4020.1	1	0.4198	-1	-1
1	543.32	543.32	98.85	94.09	92.94	sp|P02768|ALBU_HUMAN	Serum albumin OS=Homo sapiens GN=ALB PE=1 SV=2			0	99	AAFTECCQAADK	Carbamidomethyl(C)@6; Carbamidomethyl(C)@7		-0.00815694	1370.55	686.283	1370.56	686.287	2	12	16.1.1.4642.1	1	0.4782	-1	-1
1	543.32	543.32	98.85	94.09	92.94	sp|P02768|ALBU_HUMAN	Serum albumin OS=Homo sapiens GN=ALB PE=1 SV=2			0	99	AAFTECCQAADK	Carbamidomethyl(C)@6; Carbamidomethyl(C)@7		-0.000222405	1370.56	686.287	1370.56	686.287	2	12	16.1.1.4895.1	1	0.5017	-1	-1
1	543.32	543.32	98.85	94.09	92.94	sp|P02768|ALBU_HUMAN	Serum albumin OS=Homo sapiens GN=ALB PE=1 SV=2			0	99	AAFTECCQAADK	Carbamidomethyl(C)@6; Carbamidomethyl(C)@7		-0.00205345	1370.56	686.286	1370.56	686.287	2	12	16.1.1.9175.1	1	0.8959	-1	-1
1	543.32	543.32	98.85	94.09	92.94	sp|P02768|ALBU_HUMAN	Serum albumin OS=Homo sapiens GN=ALB PE=1 SV=2			0	99	AAFTECCQAADK	Carbamidomethyl(C)@6; Carbamidomethyl(C)@7		0.000387944	1370.56	686.287	1370.56	686.287	2	12	16.1.1.9925.1	1	0.9644	-1	-1
1	543.32	543.32	98.85	94.09	92.94	sp|P02768|ALBU_HUMAN	Serum albumin OS=Homo sapiens GN=ALB PE=1 SV=2			0	99	AAFTECCQAADK	Carbamidomethyl(C)@6; Carbamidomethyl(C)@7		0.00234106	1370.56	686.288	1370.56	686.287	2	12	16.1.1.10064.1	1	0.9771	-1	-1
1	543.32	543.32	98.85	94.09	92.94	sp|P02768|ALBU_HUMAN	Serum albumin OS=Homo sapiens GN=ALB PE=1 SV=2			0	99	AAFTECCQAADK	Carbamidomethyl(C)@6; Carbamidomethyl(C)@7		0.00234106	1370.56	686.288	1370.56	686.287	2	12	16.1.1.10719.1	1	1.0383	-1	-1
1	543.32	543.32	98.85	94.09	92.94	sp|P02768|ALBU_HUMAN	Serum albumin OS=Homo sapiens GN=ALB PE=1 SV=2			0	99	AAFTECCQAADK	Carbamidomethyl(C)@6; Carbamidomethyl(C)@7		0.00343969	1370.56	686.289	1370.56	686.287	2	12	16.1.1.10908.1	1	1.0561	-1	-1
1	543.32	543.32	98.85	94.09	92.94	sp|P02768|ALBU_HUMAN	Serum albumin OS=Homo sapiens GN=ALB PE=1 SV=2			0	99	AAFTECCQAADK	Carbamidomethyl(C)@6; Carbamidomethyl(C)@7		0.00124243	1370.56	686.288	1370.56	686.287	2	12	16.1.1.11704.1	1	1.1315	-1	-1
1	543.32	543.32	98.85	94.09	92.94	sp|P02768|ALBU_HUMAN	Serum albumin OS=Homo sapiens GN=ALB PE=1 SV=2			0	99	AAFTECCQAADK	Carbamidomethyl(C)@6; Carbamidomethyl(C)@7		-0.0014431	1370.56	686.286	1370.56	686.287	2	12	16.1.1.11992.1	1	1.1606	-1	-1
1	543.32	543.32	98.85	94.09	92.94	sp|P02768|ALBU_HUMAN	Serum albumin OS=Homo sapiens GN=ALB PE=1 SV=2			0	99	AAFTECCQAADK	Carbamidomethyl(C)@6; Carbamidomethyl(C)@7		0.000143804	1370.56	686.287	1370.56	686.287	2	12	16.1.1.12133.1	1	1.1778	-1	-1
1	543.32	543.32	98.85	94.09	92.94	sp|P02768|ALBU_HUMAN	Serum albumin OS=Homo sapiens GN=ALB PE=1 SV=2			0	99	AAFTECCQAADK	Carbamidomethyl(C)@6; Carbamidomethyl(C)@7		-0.0014431	1370.56	686.286	1370.56	686.287	2	12	16.1.1.12398.1	1	1.2118	-1	-1
1	543.32	543.32	98.85	94.09	92.94	sp|P02768|ALBU_HUMAN	Serum albumin OS=Homo sapiens GN=ALB PE=1 SV=2			0	99	AAFTECCQAADK	Carbamidomethyl(C)@6; Carbamidomethyl(C)@7		-0.00364036	1370.56	686.285	1370.56	686.287	2	12	16.1.1.2234.1	1	0.2575	-1	-1
1	543.32	543.32	98.85	94.09	92.94	sp|P02768|ALBU_HUMAN	Serum albumin OS=Homo sapiens GN=ALB PE=1 SV=2			0	99	AAFTECCQAADK	Carbamidomethyl(C)@6; Carbamidomethyl(C)@7		-0.00498313	1370.55	686.284	1370.56	686.287	2	12	16.1.1.6695.1	1	0.6693	-1	-1
1	543.32	543.32	98.85	94.09	92.94	sp|P02768|ALBU_HUMAN	Serum albumin OS=Homo sapiens GN=ALB PE=1 SV=2			0	99	AAFTECCQAADK	Carbamidomethyl(C)@6; Carbamidomethyl(C)@7		0.000754153	1370.56	686.287	1370.56	686.287	2	12	16.1.1.7991.1	1	0.788	-1	-1
1	543.32	543.32	98.85	94.09	92.94	sp|P02768|ALBU_HUMAN	Serum albumin OS=Homo sapiens GN=ALB PE=1 SV=2			0	99	AAFTECCQAADK	Carbamidomethyl(C)@6; Carbamidomethyl(C)@7		2.17343e-05	1370.56	686.287	1370.56	686.287	2	12	16.1.1.11353.1	1	1.0986	-1	-1
1	543.32	543.32	98.85	94.09	92.94	sp|P02768|ALBU_HUMAN	Serum albumin OS=Homo sapiens GN=ALB PE=1 SV=2			0	99	AAFTECCQAADK	Carbamidomethyl(C)@6; Carbamidomethyl(C)@7		-0.00376243	1370.56	686.285	1370.56	686.287	2	12	16.1.1.2647.1	1	0.2945	-1	-1
1	543.32	543.32	98.85	94.09	92.94	sp|P02768|ALBU_HUMAN	Serum albumin OS=Homo sapiens GN=ALB PE=1 SV=2			0	99	AAFTECCQAADK	Carbamidomethyl(C)@6; Carbamidomethyl(C)@7		-0.00303001	1370.56	686.285	1370.56	686.287	2	12	16.1.1.4082.1	1	0.4256	-1	-1
1	543.32	543.32	98.85	94.09	92.94	sp|P02768|ALBU_HUMAN	Serum albumin OS=Homo sapiens GN=ALB PE=1 SV=2			0	99	AAFTECCQAADK	Carbamidomethyl(C)@6; Carbamidomethyl(C)@7		-0.000954824	1370.56	686.287	1370.56	686.287	2	12	16.1.1.4834.1	1	0.496	-1	-1
1	543.32	543.32	98.85	94.09	92.94	sp|P02768|ALBU_HUMAN	Serum albumin OS=Homo sapiens GN=ALB PE=1 SV=2			0	99	AAFTECCQAADK	Carbamidomethyl(C)@6; Carbamidomethyl(C)@7		0.00221899	1370.56	686.288	1370.56	686.287	2	12	16.1.1.7486.1	1	0.7421	-1	-1
1	543.32	543.32	98.85	94.09	92.94	sp|P02768|ALBU_HUMAN	Serum albumin OS=Homo sapiens GN=ALB PE=1 SV=2			0	99	AAFTECCQAADK	Carbamidomethyl(C)@6; Carbamidomethyl(C)@7		-0.00646732	1370.55	686.284	1370.56	686.287	2	12	11.1.1.2425.1	1	0.2946	-1	-1
1	543.32	543.32	98.85	94.09	92.94	sp|P02768|ALBU_HUMAN	Serum albumin OS=Homo sapiens GN=ALB PE=1 SV=2			0	99	AAFTECCQAADK	Carbamidomethyl(C)@6; Carbamidomethyl(C)@7		0.995237	1371.55	686.785	1370.56	686.287	2	12	11.1.1.2360.1	1	0.2887	-1	-1
1	543.32	543.32	98.85	94.09	92.94	sp|P02768|ALBU_HUMAN	Serum albumin OS=Homo sapiens GN=ALB PE=1 SV=2			0	99	AAFTECCQAADK	Carbamidomethyl(C)@6; Carbamidomethyl(C)@7		0.00107739	1370.56	686.288	1370.56	686.287	2	9	15.1.1.11872.1	1	1.1429	-1	-1
1	543.32	543.32	98.85	94.09	92.94	sp|P02768|ALBU_HUMAN	Serum albumin OS=Homo sapiens GN=ALB PE=1 SV=2			0	99	AAFTECCQAADK	Carbamidomethyl(C)@6; Carbamidomethyl(C)@7		0.00319214	1370.56	686.289	1370.56	686.287	2	11	16.1.1.7548.1	1	0.7478	-1	-1
1	543.32	543.32	98.85	94.09	92.94	sp|P02768|ALBU_HUMAN	Serum albumin OS=Homo sapiens GN=ALB PE=1 SV=2			0	99	AAFTECCQAADK	Carbamidomethyl(C)@6; Carbamidomethyl(C)@7		-0.00388791	1370.56	686.285	1370.56	686.287	2	11	16.1.1.10844.1	1	1.05	-1	-1
1	543.32	543.32	98.85	94.09	92.94	sp|P02768|ALBU_HUMAN	Serum albumin OS=Homo sapiens GN=ALB PE=1 SV=2			0	99	AAFTECCQAADK	Carbamidomethyl(C)@6; Carbamidomethyl(C)@7		-0.00986933	1370.55	686.282	1370.56	686.287	2	11	16.1.1.11098.1	1	1.0741	-1	-1
1	543.32	543.32	98.85	94.09	92.94	sp|P02768|ALBU_HUMAN	Serum albumin OS=Homo sapiens GN=ALB PE=1 SV=2			0	99	AAFTECCQAADK	Carbamidomethyl(C)@6; Carbamidomethyl(C)@7		-0.00181272	1370.56	686.286	1370.56	686.287	2	11	16.1.1.11230.1	1	1.0868	-1	-1
1	543.32	543.32	98.85	94.09	92.94	sp|P02768|ALBU_HUMAN	Serum albumin OS=Homo sapiens GN=ALB PE=1 SV=2			0	99	AAFTECCQAADK	Carbamidomethyl(C)@6; Carbamidomethyl(C)@7		-0.002301	1370.56	686.286	1370.56	686.287	2	11	16.1.1.12069.1	1	1.1694	-1	-1
1	543.32	543.32	98.85	94.09	92.94	sp|P02768|ALBU_HUMAN	Serum albumin OS=Homo sapiens GN=ALB PE=1 SV=2			0	99	AAFTECCQAADK	Carbamidomethyl(C)@6; Carbamidomethyl(C)@7		-0.00144651	1370.56	686.286	1370.56	686.287	2	11	16.1.1.12199.1	1	1.1863	-1	-1
1	543.32	543.32	98.85	94.09	92.94	sp|P02768|ALBU_HUMAN	Serum albumin OS=Homo sapiens GN=ALB PE=1 SV=2			0	99	AAFTECCQAADK	Carbamidomethyl(C)@6; Carbamidomethyl(C)@7		-0.00169065	1370.56	686.286	1370.56	686.287	2	11	16.1.1.12463.1	1	1.2202	-1	-1
1	543.32	543.32	98.85	94.09	92.94	sp|P02768|ALBU_HUMAN	Serum albumin OS=Homo sapiens GN=ALB PE=1 SV=2			0	99	AAFTECCQAADK	Carbamidomethyl(C)@6; Carbamidomethyl(C)@7		0.00331421	1370.56	686.289	1370.56	686.287	2	11	16.1.1.10594.1	1	1.0265	-1	-1
1	543.32	543.32	98.85	94.09	92.94	sp|P02768|ALBU_HUMAN	Serum albumin OS=Homo sapiens GN=ALB PE=1 SV=2			0	99	AAFTECCQAADK	Carbamidomethyl(C)@6; Carbamidomethyl(C)@7		0.002948	1370.56	686.288	1370.56	686.287	2	11	16.1.1.11452.1	1	1.1079	-1	-1
1	543.32	543.32	98.85	94.09	92.94	sp|P02768|ALBU_HUMAN	Serum albumin OS=Homo sapiens GN=ALB PE=1 SV=2			0	99	AAFTECCQAADK	Carbamidomethyl(C)@6; Carbamidomethyl(C)@7		0.00160523	1370.56	686.288	1370.56	686.287	2	11	16.1.1.11768.1	1	1.1375	-1	-1
1	543.32	543.32	98.85	94.09	92.94	sp|P02768|ALBU_HUMAN	Serum albumin OS=Homo sapiens GN=ALB PE=1 SV=2			0	99	AAFTECCQAADK	Carbamidomethyl(C)@6; Carbamidomethyl(C)@7		-0.00144651	1370.56	686.286	1370.56	686.287	2	11	16.1.1.5083.1	1	0.5193	-1	-1
1	543.32	543.32	98.85	94.09	92.94	sp|P02768|ALBU_HUMAN	Serum albumin OS=Homo sapiens GN=ALB PE=1 SV=2			0	99	AAFTECCQAADK	Carbamidomethyl(C)@6; Carbamidomethyl(C)@7		-0.000225815	1370.56	686.287	1370.56	686.287	2	11	16.1.1.5211.1	1	0.5312	-1	-1
1	543.32	543.32	98.85	94.09	92.94	sp|P02768|ALBU_HUMAN	Serum albumin OS=Homo sapiens GN=ALB PE=1 SV=2			0	99	AAFTECCQAADK	Carbamidomethyl(C)@6; Carbamidomethyl(C)@7		-0.00181272	1370.56	686.286	1370.56	686.287	2	11	16.1.1.5413.1	1	0.5503	-1	-1
1	543.32	543.32	98.85	94.09	92.94	sp|P02768|ALBU_HUMAN	Serum albumin OS=Homo sapiens GN=ALB PE=1 SV=2			0	99	AAFTECCQAADK	Carbamidomethyl(C)@6; Carbamidomethyl(C)@7		-0.002301	1370.56	686.286	1370.56	686.287	2	11	16.1.1.6296.1	1	0.6324	-1	-1
1	543.32	543.32	98.85	94.09	92.94	sp|P02768|ALBU_HUMAN	Serum albumin OS=Homo sapiens GN=ALB PE=1 SV=2			0	99	AAFTECCQAADK	Carbamidomethyl(C)@6; Carbamidomethyl(C)@7		-0.000836164	1370.56	686.287	1370.56	686.287	2	11	16.1.1.8929.1	1	0.8734	-1	-1
1	543.32	543.32	98.85	94.09	92.94	sp|P02768|ALBU_HUMAN	Serum albumin OS=Homo sapiens GN=ALB PE=1 SV=2			0	99	AAFTECCQAADK	Carbamidomethyl(C)@6; Carbamidomethyl(C)@7		0.000750744	1370.56	686.287	1370.56	686.287	2	11	16.1.1.9994.1	1	0.9707	-1	-1
1	543.32	543.32	98.85	94.09	92.94	sp|P02768|ALBU_HUMAN	Serum albumin OS=Homo sapiens GN=ALB PE=1 SV=2			0	99	AAFTECCQAADK	Carbamidomethyl(C)@6; Carbamidomethyl(C)@7		-0.0043407	1370.56	686.285	1370.56	686.287	2	11	8.1.1.2463.1	1	0.3105	-1	-1
1	543.32	543.32	98.85	94.09	92.94	sp|P02768|ALBU_HUMAN	Serum albumin OS=Homo sapiens GN=ALB PE=1 SV=2			0	99	AAFTECCQAADK	Carbamidomethyl(C)@6; Carbamidomethyl(C)@7		-0.00128895	1370.56	686.286	1370.56	686.287	2	11	8.1.1.2530.1	1	0.3168	-1	-1
1	543.32	543.32	98.85	94.09	92.94	sp|P02768|ALBU_HUMAN	Serum albumin OS=Homo sapiens GN=ALB PE=1 SV=2			0	99	AAFTECCQAADK	Carbamidomethyl(C)@6; Carbamidomethyl(C)@7		-0.00447278	1370.56	686.285	1370.56	686.287	2	11	14.1.1.2297.1	1	0.2732	-1	-1
1	543.32	543.32	98.85	94.09	92.94	sp|P02768|ALBU_HUMAN	Serum albumin OS=Homo sapiens GN=ALB PE=1 SV=2			0	99	AAFTECCQAADK	Cation:Na(E)@5; Carbamidomethyl(C)@6; Carbamidomethyl(C)@7		-0.00668494	1392.53	697.275	1392.54	697.278	2	11	14.1.1.2318.1	1	0.2752	-1	-1
1	543.32	543.32	98.85	94.09	92.94	sp|P02768|ALBU_HUMAN	Serum albumin OS=Homo sapiens GN=ALB PE=1 SV=2			0	99	AAFTECCQAADK	Arg-add@N-term; Carbamidomethyl(C)@6; Carbamidomethyl(C)@7		-0.00833334	1526.65	764.333	1526.66	764.338	2	11	14.1.1.1983.1	1	0.2443	-1	-1
1	543.32	543.32	98.85	94.09	92.94	sp|P02768|ALBU_HUMAN	Serum albumin OS=Homo sapiens GN=ALB PE=1 SV=2			0	99	AAFTECCQAADK	Carbamidomethyl(C)@6; Carbamidomethyl(C)@7		0.000998293	1370.56	686.288	1370.56	686.287	2	11	16.1.1.3774.1	1	0.3968	-1	-1
1	543.32	543.32	98.85	94.09	92.94	sp|P02768|ALBU_HUMAN	Serum albumin OS=Homo sapiens GN=ALB PE=1 SV=2			0	99	AAFTECCQAADK	Carbamidomethyl(C)@6; Carbamidomethyl(C)@7		-0.000588615	1370.56	686.287	1370.56	686.287	2	11	16.1.1.4960.1	1	0.5077	-1	-1
1	543.32	543.32	98.85	94.09	92.94	sp|P02768|ALBU_HUMAN	Serum albumin OS=Homo sapiens GN=ALB PE=1 SV=2			0	99	AAFTECCQAADK	Carbamidomethyl(C)@6; Carbamidomethyl(C)@7		-0.00339622	1370.56	686.285	1370.56	686.287	2	11	16.1.1.5021.1	1	0.5135	-1	-1
1	543.32	543.32	98.85	94.09	92.94	sp|P02768|ALBU_HUMAN	Serum albumin OS=Homo sapiens GN=ALB PE=1 SV=2			0	99	AAFTECCQAADK	Carbamidomethyl(C)@6; Carbamidomethyl(C)@7		-0.00241966	1370.56	686.286	1370.56	686.287	2	11	16.1.1.10971.1	1	1.062	-1	-1
1	543.32	543.32	98.85	94.09	92.94	sp|P02768|ALBU_HUMAN	Serum albumin OS=Homo sapiens GN=ALB PE=1 SV=2			0	99	AAFTECCQAADK	Carbamidomethyl(C)@6; Carbamidomethyl(C)@7		0.000998293	1370.56	686.288	1370.56	686.287	2	11	16.1.1.11035.1	1	1.0681	-1	-1
1	543.32	543.32	98.85	94.09	92.94	sp|P02768|ALBU_HUMAN	Serum albumin OS=Homo sapiens GN=ALB PE=1 SV=2			0	99	AAFTECCQAADK	Carbamidomethyl(C)@6; Carbamidomethyl(C)@7		0.00295141	1370.56	686.288	1370.56	686.287	2	11	16.1.1.11293.1	1	1.0929	-1	-1
1	543.32	543.32	98.85	94.09	92.94	sp|P02768|ALBU_HUMAN	Serum albumin OS=Homo sapiens GN=ALB PE=1 SV=2			0	99	AAFTECCQAADK	Carbamidomethyl(C)@6; Carbamidomethyl(C)@7		-0.0014431	1370.56	686.286	1370.56	686.287	2	11	16.1.1.11923.1	1	1.1522	-1	-1
1	543.32	543.32	98.85	94.09	92.94	sp|P02768|ALBU_HUMAN	Serum albumin OS=Homo sapiens GN=ALB PE=1 SV=2			0	99	AAFTECCQAADK	Carbamidomethyl(C)@6; Carbamidomethyl(C)@7		-0.00119896	1370.56	686.286	1370.56	686.287	2	11	16.1.1.12266.1	1	1.1949	-1	-1
1	543.32	543.32	98.85	94.09	92.94	sp|P02768|ALBU_HUMAN	Serum albumin OS=Homo sapiens GN=ALB PE=1 SV=2			0	99	AAFTECCQAADK	Carbamidomethyl(C)@6; Carbamidomethyl(C)@7		-0.0014431	1370.56	686.286	1370.56	686.287	2	11	16.1.1.5912.1	1	0.5965	-1	-1
1	543.32	543.32	98.85	94.09	92.94	sp|P02768|ALBU_HUMAN	Serum albumin OS=Homo sapiens GN=ALB PE=1 SV=2			0	99	AAFTECCQAADK	Carbamidomethyl(C)@6; Carbamidomethyl(C)@7		-0.000954824	1370.56	686.287	1370.56	686.287	2	11	16.1.1.7419.1	1	0.736	-1	-1
1	543.32	543.32	98.85	94.09	92.94	sp|P02768|ALBU_HUMAN	Serum albumin OS=Homo sapiens GN=ALB PE=1 SV=2			0	99	AAFTECCQAADK	Carbamidomethyl(C)@6; Carbamidomethyl(C)@7		0.00124243	1370.56	686.288	1370.56	686.287	2	11	16.1.1.11164.1	1	1.0805	-1	-1
1	543.32	543.32	98.85	94.09	92.94	sp|P02768|ALBU_HUMAN	Serum albumin OS=Homo sapiens GN=ALB PE=1 SV=2			0	99	AAFTECCQAADK	Carbamidomethyl(C)@6; Carbamidomethyl(C)@7		0.000754153	1370.56	686.287	1370.56	686.287	2	11	16.1.1.6892.1	1	0.6876	-1	-1
1	543.32	543.32	98.85	94.09	92.94	sp|P02768|ALBU_HUMAN	Serum albumin OS=Homo sapiens GN=ALB PE=1 SV=2			0	99	AAFTECCQAADK	Carbamidomethyl(C)@6; Carbamidomethyl(C)@7		0.00185278	1370.56	686.288	1370.56	686.287	2	11	16.1.1.9792.1	1	0.9522	-1	-1
1	543.32	543.32	98.85	94.09	92.94	sp|P02768|ALBU_HUMAN	Serum albumin OS=Homo sapiens GN=ALB PE=1 SV=2			0	99	AAFTECCQAADK	Carbamidomethyl(C)@6; Carbamidomethyl(C)@7		0.000143804	1370.56	686.287	1370.56	686.287	2	11	16.1.1.10529.1	1	1.0205	-1	-1
1	543.32	543.32	98.85	94.09	92.94	sp|P02768|ALBU_HUMAN	Serum albumin OS=Homo sapiens GN=ALB PE=1 SV=2			0	99	AAFTECCQAADK	Carbamidomethyl(C)@6; Carbamidomethyl(C)@7		-0.000832755	1370.56	686.287	1370.56	686.287	2	11	16.1.1.12528.1	1	1.2287	-1	-1
1	543.32	543.32	98.85	94.09	92.94	sp|P02768|ALBU_HUMAN	Serum albumin OS=Homo sapiens GN=ALB PE=1 SV=2			0	99	AAFTECCQAADK	Carbamyl@N-term; Carbamidomethyl(C)@6; Carbamidomethyl(C)@7		-0.00144933	1413.56	707.789	1413.57	707.79	2	10	16.1.1.3788.1	1	0.3981	-1	-1
1	543.32	543.32	98.85	94.09	92.94	sp|P02768|ALBU_HUMAN	Serum albumin OS=Homo sapiens GN=ALB PE=1 SV=2			0	99	AAFTECCQAADK	Carbamidomethyl(C)@6; Carbamidomethyl(C)@7		-0.000432412	1370.56	686.287	1370.56	686.287	2	10	9.1.1.2496.1	1	0.31	-1	-1
1	543.32	543.32	98.85	94.09	92.94	sp|P02768|ALBU_HUMAN	Serum albumin OS=Homo sapiens GN=ALB PE=1 SV=2			0	98.97	AAFTECCQAADK	Carbamidomethyl(C)@6; No Carbamidomethyl(C)@7		-0.00221752	1313.54	657.775	1313.54	657.776	2	11	16.1.1.2391.1	1	0.271	-1	-1
1	543.32	543.32	98.85	94.09	92.94	sp|P02768|ALBU_HUMAN	Serum albumin OS=Homo sapiens GN=ALB PE=1 SV=2			0	98.95	AAFTECCQAADK	Carbamidomethyl(C)@6; Carbamidomethyl(C)@7		-0.000592024	1370.56	686.287	1370.56	686.287	2	10	16.1.1.9645.1	1	0.9386	-1	-1
1	543.32	543.32	98.85	94.09	92.94	sp|P02768|ALBU_HUMAN	Serum albumin OS=Homo sapiens GN=ALB PE=1 SV=2			0	98.92	AAFTECCQAADK	Carbamidomethyl(C)@6; Carbamidomethyl(C)@7		-0.000103745	1370.56	686.287	1370.56	686.287	2	10	16.1.1.11640.1	1	1.1255	-1	-1
1	543.32	543.32	98.85	94.09	92.94	sp|P02768|ALBU_HUMAN	Serum albumin OS=Homo sapiens GN=ALB PE=1 SV=2			0	98.9	AAFTECCQAADK	Dehydrated(T)@4; Carbamidomethyl(C)@6; Carbamidomethyl(C)@7		0.00235367	1352.55	677.283	1352.55	677.282	2	10	16.1.1.2454.1	1	0.2767	-1	-1
1	543.32	543.32	98.85	94.09	92.94	sp|P02768|ALBU_HUMAN	Serum albumin OS=Homo sapiens GN=ALB PE=1 SV=2			0	98.9	AAFTECCQAADK	Carbamidomethyl(C)@6; Carbamidomethyl(C)@7		0.000994884	1370.56	686.288	1370.56	686.287	2	10	16.1.1.3588.1	1	0.3795	-1	-1
1	543.32	543.32	98.85	94.09	92.94	sp|P02768|ALBU_HUMAN	Serum albumin OS=Homo sapiens GN=ALB PE=1 SV=2			0	98.9	AAFTECCQAADK	Carbamidomethyl(C)@6; Carbamidomethyl(C)@7		-0.00169065	1370.56	686.286	1370.56	686.287	2	10	16.1.1.5273.1	1	0.5371	-1	-1
1	543.32	543.32	98.85	94.09	92.94	sp|P02768|ALBU_HUMAN	Serum albumin OS=Homo sapiens GN=ALB PE=1 SV=2			0	98.9	AAFTECCQAADK	Carbamidomethyl(C)@6; Carbamidomethyl(C)@7		-0.00510861	1370.55	686.284	1370.56	686.287	2	10	16.1.1.5549.1	1	0.563	-1	-1
1	543.32	543.32	98.85	94.09	92.94	sp|P02768|ALBU_HUMAN	Serum albumin OS=Homo sapiens GN=ALB PE=1 SV=2			0	98.9	AAFTECCQAADK	Carbamidomethyl(C)@6; Carbamidomethyl(C)@7		0.000384535	1370.56	686.287	1370.56	686.287	2	10	16.1.1.6039.1	1	0.6084	-1	-1
1	543.32	543.32	98.85	94.09	92.94	sp|P02768|ALBU_HUMAN	Serum albumin OS=Homo sapiens GN=ALB PE=1 SV=2			0	98.9	AAFTECCQAADK	Carbamidomethyl(C)@6; Carbamidomethyl(C)@7		-0.00120237	1370.56	686.286	1370.56	686.287	2	10	16.1.1.12659.1	1	1.2456	-1	-1
1	543.32	543.32	98.85	94.09	92.94	sp|P02768|ALBU_HUMAN	Serum albumin OS=Homo sapiens GN=ALB PE=1 SV=2			0	98.88	AAFTECCQAADK	Carbamidomethyl(C)@6; Carbamidomethyl(C)@7		-0.00620724	1370.55	686.284	1370.56	686.287	2	10	16.1.1.5479.1	1	0.5565	-1	-1
1	543.32	543.32	98.85	94.09	92.94	sp|P02768|ALBU_HUMAN	Serum albumin OS=Homo sapiens GN=ALB PE=1 SV=2			0	98.61	AAFTECCQAADK	Carbamidomethyl(C)@6; Carbamidomethyl(C)@7		-0.0097632	1370.55	686.282	1370.56	686.287	2	10	11.1.1.2363.1	1	0.289	-1	-1
1	543.32	543.32	98.85	94.09	92.94	sp|P02768|ALBU_HUMAN	Serum albumin OS=Homo sapiens GN=ALB PE=1 SV=2			0	98.17	AAFTECCQAADK	Carbamidomethyl(C)@6; Carbamidomethyl(C)@7		0.00234106	1370.56	686.288	1370.56	686.287	2	10	16.1.1.12982.1	1	1.2882	-1	-1
1	543.32	543.32	98.85	94.09	92.94	sp|P02768|ALBU_HUMAN	Serum albumin OS=Homo sapiens GN=ALB PE=1 SV=2			0	98.12	AAFTECCQAADK	Carbamidomethyl(C)@6; Carbamidomethyl(C)@7		-0.000832755	1370.56	686.287	1370.56	686.287	2	10	16.1.1.4218.1	1	0.4384	-1	-1
1	543.32	543.32	98.85	94.09	92.94	sp|P02768|ALBU_HUMAN	Serum albumin OS=Homo sapiens GN=ALB PE=1 SV=2			0	98.07	AAFTECCQAADK	Carbamidomethyl(C)@6; Carbamidomethyl(C)@7		-0.00437278	1370.56	686.285	1370.56	686.287	2	10	16.1.1.2781.1	1	0.3065	-1	-1
1	543.32	543.32	98.85	94.09	92.94	sp|P02768|ALBU_HUMAN	Serum albumin OS=Homo sapiens GN=ALB PE=1 SV=2			0	98.07	AAFTECCQAADK	Carbamidomethyl(C)@6; Carbamidomethyl(C)@7		-0.00315208	1370.56	686.285	1370.56	686.287	2	10	16.1.1.5735.1	1	0.5803	-1	-1
1	543.32	543.32	98.85	94.09	92.94	sp|P02768|ALBU_HUMAN	Serum albumin OS=Homo sapiens GN=ALB PE=1 SV=2			0	98.07	AAFTECCQAADK	Carbamidomethyl(C)@6; Carbamidomethyl(C)@7		-0.00254173	1370.56	686.286	1370.56	686.287	2	10	16.1.1.11579.1	1	1.1197	-1	-1
1	543.32	543.32	98.85	94.09	92.94	sp|P02768|ALBU_HUMAN	Serum albumin OS=Homo sapiens GN=ALB PE=1 SV=2			0	98.04	AAFTECCQAADK	Carbamidomethyl(C)@6; Carbamidomethyl(C)@7		-0.00559348	1370.55	686.284	1370.56	686.287	2	10	16.1.1.8426.1	1	0.8277	-1	-1
1	543.32	543.32	98.85	94.09	92.94	sp|P02768|ALBU_HUMAN	Serum albumin OS=Homo sapiens GN=ALB PE=1 SV=2			0	98.04	AAFTECCQAADK	Carbamidomethyl(C)@6; Carbamidomethyl(C)@7		-0.00303001	1370.56	686.285	1370.56	686.287	2	10	16.1.1.10197.1	1	0.9895	-1	-1
1	543.32	543.32	98.85	94.09	92.94	sp|P02768|ALBU_HUMAN	Serum albumin OS=Homo sapiens GN=ALB PE=1 SV=2			0	97.92	AAFTECCQAADK	Carbamidomethyl(C)@6; Carbamidomethyl(C)@7		-0.0010803	1370.56	686.287	1370.56	686.287	2	9	16.1.1.12593.1	1	1.2371	-1	-1
1	543.32	543.32	98.85	94.09	92.94	sp|P02768|ALBU_HUMAN	Serum albumin OS=Homo sapiens GN=ALB PE=1 SV=2			0	96.81	AAFTECCQAADK	Carbamidomethyl@N-term; Carbamidomethyl(C)@6; Carbamidomethyl(C)@7		-0.00409346	1427.58	714.796	1427.58	714.798	2	9	16.1.1.2528.1	1	0.2835	-1	-1
1	543.32	543.32	98.85	94.09	92.94	sp|P02768|ALBU_HUMAN	Serum albumin OS=Homo sapiens GN=ALB PE=1 SV=2			0	96.63	AAFTECCQAADK	Carbamidomethyl(C)@6; Carbamidomethyl(C)@7		-0.00185228	1370.56	686.286	1370.56	686.287	2	8	15.1.1.12303.1	1	1.1928	-1	-1
1	543.32	543.32	98.85	94.09	92.94	sp|P02768|ALBU_HUMAN	Serum albumin OS=Homo sapiens GN=ALB PE=1 SV=2			0	96.28	AAFTECCQAADK	Carbamidomethyl(C)@6; Carbamidomethyl(C)@7		-0.00394556	1370.56	686.285	1370.56	686.287	2	9	2.1.1.1607.1	1	0.2358	-1	-1
1	543.32	543.32	98.85	94.09	92.94	sp|P02768|ALBU_HUMAN	Serum albumin OS=Homo sapiens GN=ALB PE=1 SV=2			0	95.78	AAFTECCQAADK	Carbamidomethyl(C)@6; Carbamidomethyl(C)@7		0.000750744	1370.56	686.287	1370.56	686.287	2	9	16.1.1.12917.1	1	1.2796	-1	-1
1	543.32	543.32	98.85	94.09	92.94	sp|P02768|ALBU_HUMAN	Serum albumin OS=Homo sapiens GN=ALB PE=1 SV=2			0	95.77	AAFTECCQAADK	Carbamidomethyl(C)@6; Carbamidomethyl(C)@7; Deamidated(Q)@8		0.000290702	1371.54	686.779	1371.54	686.779	2	10	18.1.1.3070.1	1	0.3173	-1	-1
1	543.32	543.32	98.85	94.09	92.94	sp|P02768|ALBU_HUMAN	Serum albumin OS=Homo sapiens GN=ALB PE=1 SV=2			0	95.74	AAFTECCQAADK	Carbamidomethyl(C)@6; Carbamidomethyl(C)@7; Deamidated(Q)@8		-0.00166242	1371.54	686.778	1371.54	686.779	2	10	18.1.1.3004.1	1	0.3111	-1	-1
1	543.32	543.32	98.85	94.09	92.94	sp|P02768|ALBU_HUMAN	Serum albumin OS=Homo sapiens GN=ALB PE=1 SV=2			0	95.07	AAFTECCQAADK	Carbamidomethyl(C)@6; Carbamidomethyl(C)@7		0.00160523	1370.56	686.288	1370.56	686.287	2	9	16.1.1.13046.1	1	1.2966	-1	-1
1	543.32	543.32	98.85	94.09	92.94	sp|P02768|ALBU_HUMAN	Serum albumin OS=Homo sapiens GN=ALB PE=1 SV=2			0	94.9	AAFTECCQAADK	Carbamidomethyl(C)@6; Carbamidomethyl(C)@7		-0.000225815	1370.56	686.287	1370.56	686.287	2	9	16.1.1.6170.1	1	0.6206	-1	-1
1	543.32	543.32	98.85	94.09	92.94	sp|P02768|ALBU_HUMAN	Serum albumin OS=Homo sapiens GN=ALB PE=1 SV=2			0	94.53	AAFTECCQAADK	Carbamidomethyl(C)@6; Carbamidomethyl(C)@7		-0.000836164	1370.56	686.287	1370.56	686.287	2	9	16.1.1.7339.1	1	0.7287	-1	-1
1	543.32	543.32	98.85	94.09	92.94	sp|P02768|ALBU_HUMAN	Serum albumin OS=Homo sapiens GN=ALB PE=1 SV=2			0	94.44	AAFTECCQAADK	Carbamidomethyl(C)@6; Carbamidomethyl(C)@7		-0.000836164	1370.56	686.287	1370.56	686.287	2	9	16.1.1.5338.1	1	0.5432	-1	-1
1	543.32	543.32	98.85	94.09	92.94	sp|P02768|ALBU_HUMAN	Serum albumin OS=Homo sapiens GN=ALB PE=1 SV=2			0	94.44	AAFTECCQAADK	Carbamidomethyl(C)@6; Carbamidomethyl(C)@7		-0.00339963	1370.56	686.285	1370.56	686.287	2	9	16.1.1.5633.1	1	0.5708	-1	-1
1	543.32	543.32	98.85	94.09	92.94	sp|P02768|ALBU_HUMAN	Serum albumin OS=Homo sapiens GN=ALB PE=1 SV=2			0	94.44	AAFTECCQAADK	Carbamidomethyl(C)@6; Carbamidomethyl(C)@7		-0.0010803	1370.56	686.287	1370.56	686.287	2	9	16.1.1.7260.1	1	0.7215	-1	-1
1	543.32	543.32	98.85	94.09	92.94	sp|P02768|ALBU_HUMAN	Serum albumin OS=Homo sapiens GN=ALB PE=1 SV=2			0	94.44	AAFTECCQAADK	Carbamidomethyl(C)@6; Carbamidomethyl(C)@7		-0.00144651	1370.56	686.286	1370.56	686.287	2	9	16.1.1.8140.1	1	0.8018	-1	-1
1	543.32	543.32	98.85	94.09	92.94	sp|P02768|ALBU_HUMAN	Serum albumin OS=Homo sapiens GN=ALB PE=1 SV=2			0	92.93	AAFTECCQAADK	Carbamidomethyl(C)@6; Carbamidomethyl(C)@7		-0.00534934	1370.55	686.284	1370.56	686.287	2	9	16.1.1.4353.1	1	0.4509	-1	-1
1	543.32	543.32	98.85	94.09	92.94	sp|P02768|ALBU_HUMAN	Serum albumin OS=Homo sapiens GN=ALB PE=1 SV=2			0	92.84	AAFTECCQAADK	Carbamidomethyl(C)@6; Carbamidomethyl(C)@7		0.000632084	1370.56	686.287	1370.56	686.287	2	9	16.1.1.10469.1	1	1.0148	-1	-1
1	543.32	543.32	98.85	94.09	92.94	sp|P02768|ALBU_HUMAN	Serum albumin OS=Homo sapiens GN=ALB PE=1 SV=2			0	92.64	AAFTECCQAADK	Carbamidomethyl(C)@6; Carbamidomethyl(C)@7		-0.00205345	1370.56	686.286	1370.56	686.287	2	9	16.1.1.6756.1	1	0.6749	-1	-1
1	543.32	543.32	98.85	94.09	92.94	sp|P02768|ALBU_HUMAN	Serum albumin OS=Homo sapiens GN=ALB PE=1 SV=2			0	92.64	AAFTECCQAADK	Carbamidomethyl(C)@6; Carbamidomethyl(C)@7		-0.000954824	1370.56	686.287	1370.56	686.287	2	9	16.1.1.8994.1	1	0.8794	-1	-1
1	543.32	543.32	98.85	94.09	92.94	sp|P02768|ALBU_HUMAN	Serum albumin OS=Homo sapiens GN=ALB PE=1 SV=2			0	92.64	AAFTECCQAADK	Carbamidomethyl(C)@6; Carbamidomethyl(C)@7		-0.00180931	1370.56	686.286	1370.56	686.287	2	9	16.1.1.12787.1	1	1.2625	-1	-1
1	543.32	543.32	98.85	94.09	92.94	sp|P02768|ALBU_HUMAN	Serum albumin OS=Homo sapiens GN=ALB PE=1 SV=2			0	92.54	AAFTECCQAADK	Carbamidomethyl(C)@6; Carbamidomethyl(C)@7		0.000143804	1370.56	686.287	1370.56	686.287	2	9	16.1.1.4148.1	1	0.4318	-1	-1
1	543.32	543.32	98.85	94.09	92.94	sp|P02768|ALBU_HUMAN	Serum albumin OS=Homo sapiens GN=ALB PE=1 SV=2			0	92.54	AAFTECCQAADK	Carbamidomethyl(C)@6; Carbamidomethyl(C)@7		-0.00522727	1370.55	686.284	1370.56	686.287	2	9	16.1.1.4288.1	1	0.4449	-1	-1
1	543.32	543.32	98.85	94.09	92.94	sp|P02768|ALBU_HUMAN	Serum albumin OS=Homo sapiens GN=ALB PE=1 SV=2			0	92.54	AAFTECCQAADK	Carbamidomethyl(C)@6; Carbamidomethyl(C)@7		-0.00205345	1370.56	686.286	1370.56	686.287	2	9	16.1.1.12722.1	1	1.254	-1	-1
1	543.32	543.32	98.85	94.09	92.94	sp|P02768|ALBU_HUMAN	Serum albumin OS=Homo sapiens GN=ALB PE=1 SV=2			0	92.54	AAFTECCQAADK	Carbamidomethyl(C)@6; Carbamidomethyl(C)@7		0.00234106	1370.56	686.288	1370.56	686.287	2	9	16.1.1.13105.1	1	1.305	-1	-1
1	543.32	543.32	98.85	94.09	92.94	sp|P02768|ALBU_HUMAN	Serum albumin OS=Homo sapiens GN=ALB PE=1 SV=2			0	91.58	AAFTECCQAADK	Carbamidomethyl(C)@6; Carbamidomethyl(C)@7		0.00258179	1370.56	686.288	1370.56	686.287	2	8	16.1.1.13162.1	1	1.3134	-1	-1
1	543.32	543.32	98.85	94.09	92.94	sp|P02768|ALBU_HUMAN	Serum albumin OS=Homo sapiens GN=ALB PE=1 SV=2			0	89.34	AAFTECCQAADK	Formyl@N-term; Carbamidomethyl(C)@6; Carbamidomethyl(C)@7		-0.000860492	1398.55	700.284	1398.55	700.284	2	9	16.1.1.3910.1	1	0.4095	-1	-1
1	543.32	543.32	98.85	94.09	92.94	sp|P02768|ALBU_HUMAN	Serum albumin OS=Homo sapiens GN=ALB PE=1 SV=2			0	88.05	AAFTECCQAADK	Carbamidomethyl(C)@6; Carbamidomethyl(C)@7		0.00156567	1370.56	686.288	1370.56	686.287	2	7	15.1.1.11766.1	1	1.1327	-1	-1
1	543.32	543.32	98.85	94.09	92.94	sp|P02768|ALBU_HUMAN	Serum albumin OS=Homo sapiens GN=ALB PE=1 SV=2			0	87.45	AAFTECCQAADK	Carbamidomethyl(C)@6; Carbamidomethyl(C)@7		-0.00234792	1370.56	686.286	1370.56	686.287	2	8	15.1.1.12236.1	1	1.1843	-1	-1
1	543.32	543.32	98.85	94.09	92.94	sp|P02768|ALBU_HUMAN	Serum albumin OS=Homo sapiens GN=ALB PE=1 SV=2			0	85.98	AAFTECCQAADK	Carbamidomethyl(C)@6; Carbamidomethyl(C)@7		-0.000631583	1370.56	686.287	1370.56	686.287	2	7	15.1.1.12026.1	1	1.1589	-1	-1
1	543.32	543.32	98.85	94.09	92.94	sp|P02768|ALBU_HUMAN	Serum albumin OS=Homo sapiens GN=ALB PE=1 SV=2			0	76.53	AAFTECCQAADK	Carbamidomethyl(C)@6; Carbamidomethyl(C)@7		-0.000406612	1370.56	686.287	1370.56	686.287	2	8	7.1.1.2335.1	1	0.3151	-1	-1
1	543.32	543.32	98.85	94.09	92.94	sp|P02768|ALBU_HUMAN	Serum albumin OS=Homo sapiens GN=ALB PE=1 SV=2			0	76.35	AAFTECCQAADK	Carbamidomethyl(C)@6; Carbamidomethyl(C)@7		-0.000344475	1370.56	686.287	1370.56	686.287	2	8	16.1.1.12852.1	1	1.271	-1	-1
1	543.32	543.32	98.85	94.09	92.94	sp|P02768|ALBU_HUMAN	Serum albumin OS=Homo sapiens GN=ALB PE=1 SV=2			0	75.22	AAFTECCQAADK	Carbamidomethyl(C)@6; Carbamidomethyl(C)@7		0.00266429	1370.56	686.288	1370.56	686.287	2	7	15.1.1.12169.1	1	1.1759	-1	-1
1	543.32	543.32	98.85	94.09	92.94	sp|P02768|ALBU_HUMAN	Serum albumin OS=Homo sapiens GN=ALB PE=1 SV=2			0	74.03	AAFTECCQAADK	Carbamidomethyl(C)@6; Carbamidomethyl(C)@7		-0.000832755	1370.56	686.287	1370.56	686.287	2	8	16.1.1.4769.1	1	0.4899	-1	-1
1	543.32	543.32	98.85	94.09	92.94	sp|P02768|ALBU_HUMAN	Serum albumin OS=Homo sapiens GN=ALB PE=1 SV=2			0	72.6	AAFTECCQAADK	Carbamidomethyl(C)@6; Carbamidomethyl(C)@7		0.000506604	1370.56	686.287	1370.56	686.287	2	8	16.1.1.7061.1	1	0.7032	-1	-1
1	543.32	543.32	98.85	94.09	92.94	sp|P02768|ALBU_HUMAN	Serum albumin OS=Homo sapiens GN=ALB PE=1 SV=2			0	72.6	AAFTECCQAADK	Carbamidomethyl(C)@6; Carbamidomethyl(C)@7		-0.00120237	1370.56	686.286	1370.56	686.287	2	8	16.1.1.9575.1	1	0.9323	-1	-1
1	543.32	543.32	98.85	94.09	92.94	sp|P02768|ALBU_HUMAN	Serum albumin OS=Homo sapiens GN=ALB PE=1 SV=2			0	71.65	AAFTECCQAADK	Carbamidomethyl(C)@6; Carbamidomethyl(C)@7		0.00193833	1370.56	686.288	1370.56	686.287	2	8	17.1.1.2556.1	1	0.276	-1	-1
1	543.32	543.32	98.85	94.09	92.94	sp|P02768|ALBU_HUMAN	Serum albumin OS=Homo sapiens GN=ALB PE=1 SV=2			0	67.17	AAFTECCQAADK	Carbamidomethyl(C)@6; Carbamidomethyl(C)@7		-0.00430103	1370.56	686.285	1370.56	686.287	2	8	15.1.1.11955.1	1	1.1506	-1	-1
1	543.32	543.32	98.85	94.09	92.94	sp|P02768|ALBU_HUMAN	Serum albumin OS=Homo sapiens GN=ALB PE=1 SV=2			0	45	AAFTECCQAADK	Carbamidomethyl(C)@6; Carbamidomethyl(C)@7		0.00209351	1370.56	686.288	1370.56	686.287	2	6	16.1.1.13278.1	1	1.3303	-1	-1
1	543.32	543.32	98.85	94.09	92.94	sp|P02768|ALBU_HUMAN	Serum albumin OS=Homo sapiens GN=ALB PE=1 SV=2			0	43.49	AAFTECCQAADK	Carbamidomethyl(C)@6; Carbamidomethyl(C)@7		0.000209987	1370.56	686.287	1370.56	686.287	2	5	14.1.1.11581.1	1	1.1439	-1	-1
1	543.32	543.32	98.85	94.09	92.94	sp|P02768|ALBU_HUMAN	Serum albumin OS=Homo sapiens GN=ALB PE=1 SV=2			0	32.01	AAFTECCQAADK	Carbamidomethyl(C)@6; Carbamidomethyl(C)@7		-0.00242307	1370.56	686.286	1370.56	686.287	2	7	16.1.1.6630.1	1	0.6633	-1	-1
1	543.32	543.32	98.85	94.09	92.94	sp|P02768|ALBU_HUMAN	Serum albumin OS=Homo sapiens GN=ALB PE=1 SV=2			0	25.01	AAFTECCQAADK	Carbamidomethyl(C)@6; Carbamidomethyl(C)@7		0.00405004	1370.56	686.289	1370.56	686.287	2	5	16.1.1.13218.1	1	1.3219	-1	-1
1	543.32	543.32	98.85	94.09	92.94	sp|P02768|ALBU_HUMAN	Serum albumin OS=Homo sapiens GN=ALB PE=1 SV=2			0	23.99	AAFTECCQAADK	Carbamidomethyl(C)@6; Carbamidomethyl(C)@7		-0.00246263	1370.56	686.286	1370.56	686.287	2	6	15.1.1.12445.1	1	1.211	-1	-1
1	543.32	543.32	98.85	94.09	92.94	sp|P02768|ALBU_HUMAN	Serum albumin OS=Homo sapiens GN=ALB PE=1 SV=2			0	10.15	AAFTECCQAADK	Carbamidomethyl(C)@6; Carbamidomethyl(C)@7		-0.00703624	1370.55	686.284	1370.56	686.287	2	5	14.1.1.11644.1	1	1.1497	-1	-1
1	543.32	543.32	98.85	94.09	92.94	sp|P02768|ALBU_HUMAN	Serum albumin OS=Homo sapiens GN=ALB PE=1 SV=2			0	9.978	AAFTECCQAADK	Carbamidomethyl(C)@6; Carbamidomethyl(C)@7		-0.0119609	1370.55	686.281	1370.56	686.287	2	6	1.1.1.1615.1	1	0.237	-1	-1
1	543.32	543.32	98.85	94.09	92.94	sp|P02768|ALBU_HUMAN	Serum albumin OS=Homo sapiens GN=ALB PE=1 SV=2			0	0	AAFTECCQAADK	Carbamidomethyl(C)@6; Carbamidomethyl(C)@7; Deamidated(Q)@8		0.0205281	1371.56	686.789	1371.54	686.779	2	6	3.1.1.1803.1	1	0.2678	-1	-1
1	543.32	543.32	98.85	94.09	92.94	sp|P02768|ALBU_HUMAN	Serum albumin OS=Homo sapiens GN=ALB PE=1 SV=2			0	0	AAFTECCQAADK	Carbamidomethyl(C)@6; Carbamidomethyl(C)@7		-0.0018652	1370.56	686.286	1370.56	686.287	2	4	14.1.1.11725.1	1	1.1596	-1	-1
1	543.32	543.32	98.85	94.09	92.94	sp|P02768|ALBU_HUMAN	Serum albumin OS=Homo sapiens GN=ALB PE=1 SV=2			0	0	AAFTECCQAADK	Carbamidomethyl(C)@6; Carbamidomethyl(C)@7		-0.00129897	1370.56	686.286	1370.56	686.287	2	4	14.1.1.11808.1	1	1.1695	-1	-1
1	543.32	543.32	98.85	94.09	92.94	sp|P02768|ALBU_HUMAN	Serum albumin OS=Homo sapiens GN=ALB PE=1 SV=2			0	0	AAFTECCQAADK	Carbamidomethyl(C)@6; Carbamidomethyl(C)@7		-0.00349622	1370.56	686.285	1370.56	686.287	2	3	14.1.1.11958.1	1	1.1887	-1	-1
1	543.32	543.32	98.85	94.09	92.94	sp|P02768|ALBU_HUMAN	Serum albumin OS=Homo sapiens GN=ALB PE=1 SV=2			0	0	AAFTECCQAADK	Carbamidomethyl(C)@6; Carbamidomethyl(C)@7; Deamidated(Q)@8		0.0348693	1371.58	686.796	1371.54	686.779	2	5	15.1.1.11410.1	1	1.099	-1	-1
1	543.32	543.32	98.85	94.09	92.94	sp|P02768|ALBU_HUMAN	Serum albumin OS=Homo sapiens GN=ALB PE=1 SV=2			0	0	AAFTECCQAADK	Carbamidomethyl(C)@6; Carbamidomethyl(C)@7		0.000459676	1370.56	686.287	1370.56	686.287	2	5	15.1.1.12096.1	1	1.1674	-1	-1
1	543.32	543.32	98.85	94.09	92.94	sp|P02768|ALBU_HUMAN	Serum albumin OS=Homo sapiens GN=ALB PE=1 SV=2			0	0	AAFTECCQAADK	Carbamidomethyl(C)@6; Carbamidomethyl(C)@7		-0.00039481	1370.56	686.287	1370.56	686.287	2	5	15.1.1.12369.1	1	1.2012	-1	-1
1	543.32	543.32	98.85	94.09	92.94	sp|P02768|ALBU_HUMAN	Serum albumin OS=Homo sapiens GN=ALB PE=1 SV=2			0	0	AAFTECCQAADK	Carbamidomethyl(C)@6; Carbamidomethyl(C)@7		-0.00491138	1370.55	686.284	1370.56	686.287	2	5	15.1.1.12741.1	1	1.2489	-1	-1
1	543.32	543.32	98.85	94.09	92.94	sp|P02768|ALBU_HUMAN	Serum albumin OS=Homo sapiens GN=ALB PE=1 SV=2			0	0	AAFTECCQAADK	Carbamidomethyl(C)@6; Carbamidomethyl(C)@7		-0.00120237	1370.56	686.286	1370.56	686.287	2	5	16.1.1.5149.1	1	0.5255	-1	-1
1	543.32	543.32	98.85	94.09	92.94	sp|P02768|ALBU_HUMAN	Serum albumin OS=Homo sapiens GN=ALB PE=1 SV=2			0	0	AAFTECCQAADK	Carbamidomethyl(C)@6; Carbamidomethyl(C)@7		0.000384535	1370.56	686.287	1370.56	686.287	2	6	16.1.1.8075.1	1	0.7958	-1	-1
1	543.32	543.32	98.85	94.09	92.94	sp|P02768|ALBU_HUMAN	Serum albumin OS=Homo sapiens GN=ALB PE=1 SV=2			0	0	AAFTECCQAADK	Carbamidomethyl(C)@6; Carbamidomethyl(C)@7		-0.000832755	1370.56	686.287	1370.56	686.287	2	4	16.1.1.8287.1	1	0.815	-1	-1
1	543.32	543.32	98.85	94.09	92.94	sp|P02768|ALBU_HUMAN	Serum albumin OS=Homo sapiens GN=ALB PE=1 SV=2			0	0	AAFTECCQAADK	Carbamidomethyl(C)@6; Carbamidomethyl(C)@7; Deamidated(Q)@8		-0.0014327	1371.54	686.778	1371.54	686.779	2	7	17.1.1.2792.1	1	0.2976	-1	-1
1	543.32	543.32	98.85	94.09	92.94	sp|P02768|ALBU_HUMAN	Serum albumin OS=Homo sapiens GN=ALB PE=1 SV=2			0	62.85	AAFTECCQAADKAA	Carbamidomethyl(C)@6; Carbamidomethyl(C)@7	cleaved A-C@C-term; missed K-A@12	-0.000942347	1512.63	757.324	1512.63	757.324	2	7	12.1.1.3178.1	1	0.3532	-1	-1
1	543.32	543.32	98.85	94.09	92.94	sp|P02768|ALBU_HUMAN	Serum albumin OS=Homo sapiens GN=ALB PE=1 SV=2			0	61.5	AAFTECCQAADKAA	Carbamidomethyl(C)@6; Carbamidomethyl(C)@7	cleaved A-C@C-term; missed K-A@12	-0.00343572	1512.63	757.322	1512.63	757.324	2	7	13.1.1.3022.1	1	0.3443	-1	-1
1	543.32	543.32	98.85	94.09	92.94	sp|P02768|ALBU_HUMAN	Serum albumin OS=Homo sapiens GN=ALB PE=1 SV=2			0	0	AAFTECCQAADKAACLLPK	Carbamidomethyl(C)@6; Carbamidomethyl(C)@7; Carbamidomethyl(C)@15	missed K-A@12	0.0145807	2124	1063.01	2123.98	1063	2	5	2.1.1.4736.1	1	0.6364	-1	-1
1	543.32	543.32	98.85	94.09	92.94	sp|P02768|ALBU_HUMAN	Serum albumin OS=Homo sapiens GN=ALB PE=1 SV=2			0	0	AAFTECCQAADKAACLLPK	Carbamidomethyl(C)@6; Carbamidomethyl(C)@7; Carbamidomethyl(C)@15	missed K-A@12	-0.0155593	2123.96	708.995	2123.98	709.001	3	4	16.1.1.6845.1	1	0.6832	-1	-1
1	543.32	543.32	98.85	94.09	92.94	sp|P02768|ALBU_HUMAN	Serum albumin OS=Homo sapiens GN=ALB PE=1 SV=2			0	0	AAFTECCQAADKAACLLPK	Carbamidomethyl(C)@6; Carbamidomethyl(C)@7; Carbamidomethyl(C)@15	missed K-A@12	-0.000688739	2123.98	709	2123.98	709.001	3	5	17.1.1.6928.1	1	0.6846	-1	-1
1	543.32	543.32	98.85	94.09	92.94	sp|P02768|ALBU_HUMAN	Serum albumin OS=Homo sapiens GN=ALB PE=1 SV=2			0	0	AAFTECCQAADKAACLLPK	Carbamidomethyl(C)@6; Carbamidomethyl(C)@7; Carbamidomethyl(C)@15	missed K-A@12	-0.00032253	2123.98	709	2123.98	709.001	3	5	17.1.1.6989.1	1	0.6903	-1	-1
1	543.32	543.32	98.85	94.09	92.94	sp|P02768|ALBU_HUMAN	Serum albumin OS=Homo sapiens GN=ALB PE=1 SV=2			0	0	AAFTECCQAADKAACLLPK	Carbamidomethyl(C)@6; Carbamidomethyl(C)@7; Carbamidomethyl(C)@15	missed K-A@12	-0.000730379	2123.98	709	2123.98	709.001	3	5	18.1.1.7032.1	1	0.685	-1	-1
1	543.32	543.32	98.85	94.09	92.94	sp|P02768|ALBU_HUMAN	Serum albumin OS=Homo sapiens GN=ALB PE=1 SV=2			0	0	AAFTECCQAADKAACLLPK	Carbamidomethyl(C)@6; Carbamidomethyl(C)@7; Carbamidomethyl(C)@15	missed K-A@12	-0.00647527	2123.97	1062.99	2123.98	1063	2	5	18.1.1.7097.1	1	0.6909	-1	-1
1	543.32	543.32	98.85	94.09	92.94	sp|P02768|ALBU_HUMAN	Serum albumin OS=Homo sapiens GN=ALB PE=1 SV=2			0	98.97	ADCCAKQEPER	Carbamidomethyl(C)@3; Carbamidomethyl(C)@4	cleaved M-A@N-term; missed K-Q@6	-0.0026019	1362.56	455.195	1362.57	455.196	3	11	18.1.1.1486.1	1	0.1758	-1	-1
1	543.32	543.32	98.85	94.09	92.94	sp|P02768|ALBU_HUMAN	Serum albumin OS=Homo sapiens GN=ALB PE=1 SV=2			0	99	ADDKETCFAEEGK	Carbamidomethyl(C)@7	missed K-E@4	-0.00253468	1498.62	500.548	1498.62	500.549	3	10	3.1.1.1688.1	1	0.2497	-1	-1
1	543.32	543.32	98.85	94.09	92.94	sp|P02768|ALBU_HUMAN	Serum albumin OS=Homo sapiens GN=ALB PE=1 SV=2			0	74.86	ADDKETCFAEEGK	Carbamidomethyl(C)@7	missed K-E@4	-0.00068742	1498.62	500.549	1498.62	500.549	3	8	10.1.1.2209.1	1	0.279	-1	-1
1	543.32	543.32	98.85	94.09	92.94	sp|P02768|ALBU_HUMAN	Serum albumin OS=Homo sapiens GN=ALB PE=1 SV=2			0	7.075	ADDKETCFAEEGK	Carbamidomethyl(C)@7	missed K-E@4	0.000844987	1498.63	500.549	1498.62	500.549	3	6	8.1.1.2199.1	1	0.2851	-1	-1
1	543.32	543.32	98.85	94.09	92.94	sp|P02768|ALBU_HUMAN	Serum albumin OS=Homo sapiens GN=ALB PE=1 SV=2			0	99	ADDKETCFAEEGKK	Carbamidomethyl(C)@7; Oxidation(F)@8	missed K-E@4; missed K-K@13	-0.000749537	1642.71	822.364	1642.71	822.365	2	11	3.1.1.1433.1	1	0.2089	-1	-1
1	543.32	543.32	98.85	94.09	92.94	sp|P02768|ALBU_HUMAN	Serum albumin OS=Homo sapiens GN=ALB PE=1 SV=2			0	99	ADDKETCFAEEGKK	Carbamidomethyl(C)@7	missed K-E@4; missed K-K@13	0.00125066	1626.72	814.368	1626.72	814.367	2	15	3.1.1.1494.1	1	0.2185	-1	-1
1	543.32	543.32	98.85	94.09	92.94	sp|P02768|ALBU_HUMAN	Serum albumin OS=Homo sapiens GN=ALB PE=1 SV=2			0	99	ADDKETCFAEEGKK	Carbamidomethyl(C)@7	missed K-E@4; missed K-K@13	-0.00153341	1626.72	543.247	1626.72	543.247	3	13	3.1.1.1502.1	1	0.2197	-1	-1
1	543.32	543.32	98.85	94.09	92.94	sp|P02768|ALBU_HUMAN	Serum albumin OS=Homo sapiens GN=ALB PE=1 SV=2			0	99	ADDKETCFAEEGKK	Methyl(D)@3; Carbamidomethyl(C)@7	missed K-E@4; missed K-K@13	-0.00101397	1640.73	547.919	1640.74	547.919	3	11	3.1.1.1641.1	1	0.2418	-1	-1
1	543.32	543.32	98.85	94.09	92.94	sp|P02768|ALBU_HUMAN	Serum albumin OS=Homo sapiens GN=ALB PE=1 SV=2			0	99	ADDKETCFAEEGKK	Carbamidomethyl(C)@7; Methyl(E)@10	missed K-E@4; missed K-K@13	-0.0019295	1640.73	547.918	1640.74	547.919	3	12	3.1.1.1693.1	1	0.2504	-1	-1
1	543.32	543.32	98.85	94.09	92.94	sp|P02768|ALBU_HUMAN	Serum albumin OS=Homo sapiens GN=ALB PE=1 SV=2			0	99	ADDKETCFAEEGKK	Carbamidomethyl(C)@7; Methyl(E)@10	missed K-E@4; missed K-K@13	-0.00122063	1640.73	821.374	1640.74	821.375	2	14	3.1.1.1695.1	1	0.2505	-1	-1
1	543.32	543.32	98.85	94.09	92.94	sp|P02768|ALBU_HUMAN	Serum albumin OS=Homo sapiens GN=ALB PE=1 SV=2			0	99	ADDKETCFAEEGKK	Methyl(E)@5; Carbamidomethyl(C)@7	missed K-E@4; missed K-K@13	-0.00101397	1640.73	547.919	1640.74	547.919	3	13	3.1.1.1760.1	1	0.2612	-1	-1
1	543.32	543.32	98.85	94.09	92.94	sp|P02768|ALBU_HUMAN	Serum albumin OS=Homo sapiens GN=ALB PE=1 SV=2			0	99	ADDKETCFAEEGKK	Methyl(E)@5; Carbamidomethyl(C)@7	missed K-E@4; missed K-K@13	0.00109871	1640.74	821.375	1640.74	821.375	2	15	3.1.1.1761.1	1	0.2613	-1	-1
1	543.32	543.32	98.85	94.09	92.94	sp|P02768|ALBU_HUMAN	Serum albumin OS=Homo sapiens GN=ALB PE=1 SV=2			0	99	ADDKETCFAEEGKK	Carbamidomethyl(C)@7	missed K-E@4; missed K-K@13	-0.00167006	1626.72	543.247	1626.72	543.247	3	13	10.1.1.1829.1	1	0.2432	-1	-1
1	543.32	543.32	98.85	94.09	92.94	sp|P02768|ALBU_HUMAN	Serum albumin OS=Homo sapiens GN=ALB PE=1 SV=2			0	99	ADDKETCFAEEGKK	Carbamidomethyl(C)@7	missed K-E@4; missed K-K@13	-0.00358473	1626.72	543.246	1626.72	543.247	3	14	12.1.1.1798.1	1	0.231	-1	-1
1	543.32	543.32	98.85	94.09	92.94	sp|P02768|ALBU_HUMAN	Serum albumin OS=Homo sapiens GN=ALB PE=1 SV=2			0	99	ADDKETCFAEEGKK	Carbamidomethyl(C)@7	missed K-E@4; missed K-K@13	-0.00477433	1626.71	543.245	1626.72	543.247	3	14	14.1.1.1800.1	1	0.2274	-1	-1
1	543.32	543.32	98.85	94.09	92.94	sp|P02768|ALBU_HUMAN	Serum albumin OS=Homo sapiens GN=ALB PE=1 SV=2			0	99	ADDKETCFAEEGKK	Carbamidomethyl(C)@7	missed K-E@4; missed K-K@13	-0.00590103	1626.71	814.364	1626.72	814.367	2	16	17.1.1.1921.1	1	0.2196	-1	-1
1	543.32	543.32	98.85	94.09	92.94	sp|P02768|ALBU_HUMAN	Serum albumin OS=Homo sapiens GN=ALB PE=1 SV=2			0	99	ADDKETCFAEEGKK	Carbamidomethyl(C)@7; Methyl(K)@13; Delta:H(2)C(2)(K)@14	missed K-E@4; missed K-K@13	-0.000689405	1666.75	556.591	1666.75	556.591	3	15	17.1.1.2611.1	1	0.2809	-1	-1
1	543.32	543.32	98.85	94.09	92.94	sp|P02768|ALBU_HUMAN	Serum albumin OS=Homo sapiens GN=ALB PE=1 SV=2			0	99	ADDKETCFAEEGKK	Carbamidomethyl(C)@7	missed K-E@4; missed K-K@13	-0.00136755	1626.72	543.247	1626.72	543.247	3	15	18.1.1.1990.1	1	0.2206	-1	-1
1	543.32	543.32	98.85	94.09	92.94	sp|P02768|ALBU_HUMAN	Serum albumin OS=Homo sapiens GN=ALB PE=1 SV=2			0	99	ADDKETCFAEEGKK	Carbamidomethyl(C)@7	missed K-E@4; missed K-K@13	-0.000825852	1626.72	814.367	1626.72	814.367	2	16	18.1.1.2007.1	1	0.2221	-1	-1
1	543.32	543.32	98.85	94.09	92.94	sp|P02768|ALBU_HUMAN	Serum albumin OS=Homo sapiens GN=ALB PE=1 SV=2			0	99	ADDKETCFAEEGKK	Carbamidomethyl(C)@7	missed K-E@4; missed K-K@13	-0.00368437	1626.72	407.686	1626.72	407.687	4	10	17.1.1.1917.1	1	0.2193	-1	-1
1	543.32	543.32	98.85	94.09	92.94	sp|P02768|ALBU_HUMAN	Serum albumin OS=Homo sapiens GN=ALB PE=1 SV=2			0	99	ADDKETCFAEEGKK	Carbamidomethyl(C)@7; Delta:H(2)C(2)(K)@14	missed K-E@4; missed K-K@13	-0.00204995	1652.73	551.918	1652.74	551.919	3	12	18.1.1.2480.1	1	0.2637	-1	-1
1	543.32	543.32	98.85	94.09	92.94	sp|P02768|ALBU_HUMAN	Serum albumin OS=Homo sapiens GN=ALB PE=1 SV=2			0	99	ADDKETCFAEEGKK	Carbamidomethyl(C)@7	missed K-E@4; missed K-K@13	0.000787643	1626.72	543.247	1626.72	543.247	3	11	2.1.1.1365.1	1	0.199	-1	-1
1	543.32	543.32	98.85	94.09	92.94	sp|P02768|ALBU_HUMAN	Serum albumin OS=Homo sapiens GN=ALB PE=1 SV=2			0	99	ADDKETCFAEEGKK	Carbamidomethyl(C)@7; Oxidation(F)@8	missed K-E@4; missed K-K@13	-0.000359776	1642.71	548.579	1642.71	548.579	3	10	3.1.1.1431.1	1	0.2088	-1	-1
1	543.32	543.32	98.85	94.09	92.94	sp|P02768|ALBU_HUMAN	Serum albumin OS=Homo sapiens GN=ALB PE=1 SV=2			0	99	ADDKETCFAEEGKK	Carbamidomethyl(C)@7	missed K-E@4; missed K-K@13	-0.000505244	1626.72	543.247	1626.72	543.247	3	11	9.1.1.1841.1	1	0.2456	-1	-1
1	543.32	543.32	98.85	94.09	92.94	sp|P02768|ALBU_HUMAN	Serum albumin OS=Homo sapiens GN=ALB PE=1 SV=2			0	99	ADDKETCFAEEGKK	Carbamidomethyl(C)@7	missed K-E@4; missed K-K@13	0.000118913	1626.72	543.247	1626.72	543.247	3	10	8.1.1.1871.1	1	0.2509	-1	-1
1	543.32	543.32	98.85	94.09	92.94	sp|P02768|ALBU_HUMAN	Serum albumin OS=Homo sapiens GN=ALB PE=1 SV=2			0	99	ADDKETCFAEEGKK	Carbamidomethyl(C)@7	missed K-E@4; missed K-K@13	0.00123662	1626.72	543.248	1626.72	543.247	3	8	7.1.1.1840.1	1	0.2588	-1	-1
1	543.32	543.32	98.85	94.09	92.94	sp|P02768|ALBU_HUMAN	Serum albumin OS=Homo sapiens GN=ALB PE=1 SV=2			0	99	ADDKETCFAEEGKK	Methyl(D)@3; Delta:H(2)C(2)(K)@4; Carbamidomethyl(C)@7	missed K-E@4; missed K-K@13	-0.00416839	1666.75	556.59	1666.75	556.591	3	13	17.1.1.2480.1	0	0.2692	-1	-1
1	543.32	543.32	98.85	94.09	92.94	sp|P02768|ALBU_HUMAN	Serum albumin OS=Homo sapiens GN=ALB PE=1 SV=2			0	95.62	ADDKETCFAEEGKK	Carbamidomethyl(C)@7	missed K-E@4; missed K-K@13	-0.00486439	1626.71	543.245	1626.72	543.247	3	9	11.1.1.1775.1	1	0.2328	-1	-1
1	543.32	543.32	98.85	94.09	92.94	sp|P02768|ALBU_HUMAN	Serum albumin OS=Homo sapiens GN=ALB PE=1 SV=2			0	76.62	ADDKETCFAEEGKK	Carbamidomethyl(C)@7	missed K-E@4; missed K-K@13	-0.00036004	1626.72	407.687	1626.72	407.687	4	8	14.1.1.1810.1	1	0.2283	-1	-1
1	543.32	543.32	98.85	94.09	92.94	sp|P02768|ALBU_HUMAN	Serum albumin OS=Homo sapiens GN=ALB PE=1 SV=2			0	64.63	ADDKETCFAEEGKK	Carbamidomethyl(C)@7	missed K-E@4; missed K-K@13	-0.00185273	1626.72	407.687	1626.72	407.687	4	8	18.1.1.1994.1	1	0.221	-1	-1
1	543.32	543.32	98.85	94.09	92.94	sp|P02768|ALBU_HUMAN	Serum albumin OS=Homo sapiens GN=ALB PE=1 SV=2			0	37.58	ADDKETCFAEEGKK	Carbamidomethyl(C)@7	missed K-E@4; missed K-K@13	9.09978e-05	1626.72	407.687	1626.72	407.687	4	7	13.1.1.1811.1	1	0.2328	-1	-1
1	543.32	543.32	98.85	94.09	92.94	sp|P02768|ALBU_HUMAN	Serum albumin OS=Homo sapiens GN=ALB PE=1 SV=2			0	32.02	ADDKETCFAEEGKK	Carbamidomethyl(C)@7	missed K-E@4; missed K-K@13	0.000179534	1626.72	407.687	1626.72	407.687	4	7	9.1.1.1868.1	1	0.2482	-1	-1
1	543.32	543.32	98.85	94.09	92.94	sp|P02768|ALBU_HUMAN	Serum albumin OS=Homo sapiens GN=ALB PE=1 SV=2			0	27.74	ADDKETCFAEEGKK	Carbamidomethyl(C)@7	missed K-E@4; missed K-K@13	-0.00230171	1626.72	407.687	1626.72	407.687	4	7	12.1.1.1806.1	1	0.2317	-1	-1
1	543.32	543.32	98.85	94.09	92.94	sp|P02768|ALBU_HUMAN	Serum albumin OS=Homo sapiens GN=ALB PE=1 SV=2			0	93.99	ADICTLSEK	Carbamidomethyl(C)@4	cleaved H-A@N-term	-0.000867722	1035.49	518.752	1035.49	518.753	2	9	14.1.1.2867.1	1	0.3261	-1	-1
1	543.32	543.32	98.85	94.09	92.94	sp|P02768|ALBU_HUMAN	Serum albumin OS=Homo sapiens GN=ALB PE=1 SV=2			0	93.28	ADICTLSEK	Carbamidomethyl(C)@4	cleaved H-A@N-term	0.000864867	1035.49	518.753	1035.49	518.753	2	9	13.1.1.2873.1	1	0.3304	-1	-1
1	543.32	543.32	98.85	94.09	92.94	sp|P02768|ALBU_HUMAN	Serum albumin OS=Homo sapiens GN=ALB PE=1 SV=2			0	93.17	ADICTLSEK	Carbamidomethyl(C)@4	cleaved H-A@N-term	0.000254519	1035.49	518.753	1035.49	518.753	2	9	13.1.1.2936.1	1	0.3363	-1	-1
1	543.32	543.32	98.85	94.09	92.94	sp|P02768|ALBU_HUMAN	Serum albumin OS=Homo sapiens GN=ALB PE=1 SV=2			0	99	ADICTLSEKER	Carbamidomethyl(C)@4	cleaved H-A@N-term; missed K-E@9	-0.00410646	1320.63	661.322	1320.63	661.324	2	11	16.1.1.2761.1	1	0.3047	-1	-1
1	543.32	543.32	98.85	94.09	92.94	sp|P02768|ALBU_HUMAN	Serum albumin OS=Homo sapiens GN=ALB PE=1 SV=2			0	99	ADICTLSEKER	Carbamidomethyl(C)@4	cleaved H-A@N-term; missed K-E@9	-0.000453067	1320.63	661.324	1320.63	661.324	2	11	14.1.1.2699.1	1	0.3105	-1	-1
1	543.32	543.32	98.85	94.09	92.94	sp|P02768|ALBU_HUMAN	Serum albumin OS=Homo sapiens GN=ALB PE=1 SV=2			0	99	ADICTLSEKER	Carbamidomethyl(C)@4	cleaved H-A@N-term; missed K-E@9	-0.0557113	1320.58	661.297	1320.63	661.324	2	8	7.1.1.2677.1	1	0.3479	-1	-1
1	543.32	543.32	98.85	94.09	92.94	sp|P02768|ALBU_HUMAN	Serum albumin OS=Homo sapiens GN=ALB PE=1 SV=2			0	98.74	ADICTLSEKER	Carbamidomethyl(C)@4	cleaved H-A@N-term; missed K-E@9	-0.00313913	1320.63	661.323	1320.63	661.324	2	10	8.1.1.2876.1	1	0.3493	-1	-1
1	543.32	543.32	98.85	94.09	92.94	sp|P02768|ALBU_HUMAN	Serum albumin OS=Homo sapiens GN=ALB PE=1 SV=2			0	98.07	ADICTLSEKER	Carbamidomethyl(C)@4	cleaved H-A@N-term; missed K-E@9	0.00123043	1320.64	441.219	1320.63	441.219	3	10	9.1.1.2924.1	1	0.3499	-1	-1
1	543.32	543.32	98.85	94.09	92.94	sp|P02768|ALBU_HUMAN	Serum albumin OS=Homo sapiens GN=ALB PE=1 SV=2			0	97.91	ADICTLSEKER	Carbamidomethyl(C)@4	cleaved H-A@N-term; missed K-E@9	-0.00287129	1320.63	661.323	1320.63	661.324	2	10	9.1.1.2920.1	1	0.3495	-1	-1
1	543.32	543.32	98.85	94.09	92.94	sp|P02768|ALBU_HUMAN	Serum albumin OS=Homo sapiens GN=ALB PE=1 SV=2			0	97.34	ADICTLSEKER	Carbamidomethyl(C)@4	cleaved H-A@N-term; missed K-E@9	-0.00347389	1320.63	441.218	1320.63	441.219	3	10	16.1.1.2785.1	1	0.3068	-1	-1
1	543.32	543.32	98.85	94.09	92.94	sp|P02768|ALBU_HUMAN	Serum albumin OS=Homo sapiens GN=ALB PE=1 SV=2			0	92.2	ADICTLSEKER	Carbamidomethyl(C)@4	cleaved H-A@N-term; missed K-E@9	-0.00427162	1320.63	441.217	1320.63	441.219	3	9	12.1.1.3015.1	1	0.3382	-1	-1
1	543.32	543.32	98.85	94.09	92.94	sp|P02768|ALBU_HUMAN	Serum albumin OS=Homo sapiens GN=ALB PE=1 SV=2			0	99	ADLAKYICENQDSISSK	Carbamidomethyl(C)@8; Oxidation(N)@10	missed K-Y@5	-0.00449038	1956.91	979.46	1956.91	979.462	2	11	3.1.1.4050.1	1	0.5474	-1	-1
1	543.32	543.32	98.85	94.09	92.94	sp|P02768|ALBU_HUMAN	Serum albumin OS=Homo sapiens GN=ALB PE=1 SV=2			0	99	ADLAKYICENQDSISSK	Methyl(K)@5; Carbamidomethyl(C)@8	missed K-Y@5	-0.00398491	1954.93	978.471	1954.93	978.473	2	15	3.1.1.4305.1	0	0.5742	-1	-1
1	543.32	543.32	98.85	94.09	92.94	sp|P02768|ALBU_HUMAN	Serum albumin OS=Homo sapiens GN=ALB PE=1 SV=2			0	99	ADLAKYICENQDSISSK	Butyryl(K)@5; Carbamidomethyl(C)@8	missed K-Y@5	-0.00336344	2010.95	1006.48	2010.96	1006.49	2	13	3.1.1.4399.1	1	0.5831	-1	-1
1	543.32	543.32	98.85	94.09	92.94	sp|P02768|ALBU_HUMAN	Serum albumin OS=Homo sapiens GN=ALB PE=1 SV=2			0	99	ADLAKYICENQDSISSK	Carbamidomethyl(C)@8	missed K-Y@5	-0.00164117	1940.91	647.978	1940.91	647.979	3	13	7.1.1.5666.1	0	0.6343	-1	-1
1	543.32	543.32	98.85	94.09	92.94	sp|P02768|ALBU_HUMAN	Serum albumin OS=Homo sapiens GN=ALB PE=1 SV=2			0	99	ADLAKYICENQDSISSK	Butyryl(K)@5; Carbamidomethyl(C)@8	missed K-Y@5	0.00363724	2010.96	671.327	2010.96	671.326	3	14	7.1.1.5851.1	1	0.6517	-1	-1
1	543.32	543.32	98.85	94.09	92.94	sp|P02768|ALBU_HUMAN	Serum albumin OS=Homo sapiens GN=ALB PE=1 SV=2			0	99	ADLAKYICENQDSISSK	Carbamidomethyl(K)@5; Carbamidomethyl(C)@8	missed K-Y@5	-0.00265641	1997.93	666.985	1997.94	666.986	3	12	8.1.1.5919.1	0	0.6308	-1	-1
1	543.32	543.32	98.85	94.09	92.94	sp|P02768|ALBU_HUMAN	Serum albumin OS=Homo sapiens GN=ALB PE=1 SV=2			0	99	ADLAKYICENQDSISSK	Formyl(K)@5; Carbamidomethyl(C)@8	missed K-Y@5	-0.000605186	1968.91	985.462	1968.91	985.462	2	13	8.1.1.6927.1	0	0.724	-1	-1
1	543.32	543.32	98.85	94.09	92.94	sp|P02768|ALBU_HUMAN	Serum albumin OS=Homo sapiens GN=ALB PE=1 SV=2			0	99	ADLAKYICENQDSISSK	Carbamidomethyl(C)@8	missed K-Y@5	0.000386378	1940.92	647.979	1940.91	647.979	3	12	15.1.1.5964.1	0	0.5951	-1	-1
1	543.32	543.32	98.85	94.09	92.94	sp|P02768|ALBU_HUMAN	Serum albumin OS=Homo sapiens GN=ALB PE=1 SV=2			0	99	ADLAKYICENQDSISSK	Carbamidomethyl(C)@8	missed K-Y@5	0.00153813	1940.92	971.466	1940.91	971.465	2	11	3.1.1.4252.1	0	0.569	-1	-1
1	543.32	543.32	98.85	94.09	92.94	sp|P02768|ALBU_HUMAN	Serum albumin OS=Homo sapiens GN=ALB PE=1 SV=2			0	99	ADLAKYICENQDSISSK	Carbamidomethyl(C)@8	missed K-Y@5	0.00204997	1940.92	647.98	1940.91	647.979	3	11	3.1.1.4269.1	0	0.5709	-1	-1
1	543.32	543.32	98.85	94.09	92.94	sp|P02768|ALBU_HUMAN	Serum albumin OS=Homo sapiens GN=ALB PE=1 SV=2			0	99	ADLAKYICENQDSISSK	Formyl(K)@5; Carbamidomethyl(C)@8	missed K-Y@5	-0.00455959	1968.91	657.309	1968.91	657.311	3	12	8.1.1.6942.1	0	0.7254	-1	-1
1	543.32	543.32	98.85	94.09	92.94	sp|P02768|ALBU_HUMAN	Serum albumin OS=Homo sapiens GN=ALB PE=1 SV=2			0	99	ADLAKYICENQDSISSK	Carbamidomethyl(C)@8	missed K-Y@5	0.000585122	1940.92	647.979	1940.91	647.979	3	10	3.1.1.4334.1	0	0.577	-1	-1
1	543.32	543.32	98.85	94.09	92.94	sp|P02768|ALBU_HUMAN	Serum albumin OS=Homo sapiens GN=ALB PE=1 SV=2			0	99	ADLAKYICENQDSISSK	Carbamidomethyl(C)@8	missed K-Y@5	0.000458731	1940.92	971.465	1940.91	971.465	2	11	7.1.1.5685.1	0	0.6361	-1	-1
1	543.32	543.32	98.85	94.09	92.94	sp|P02768|ALBU_HUMAN	Serum albumin OS=Homo sapiens GN=ALB PE=1 SV=2			0	99	ADLAKYICENQDSISSK	Carbamidomethyl(C)@8	missed K-Y@5	0.000189874	1940.92	647.979	1940.91	647.979	3	11	7.1.1.5747.1	0	0.642	-1	-1
1	543.32	543.32	98.85	94.09	92.94	sp|P02768|ALBU_HUMAN	Serum albumin OS=Homo sapiens GN=ALB PE=1 SV=2			0	99	ADLAKYICENQDSISSK	PyruvicAcidIminyl(K)@5; Carbamidomethyl(C)@8	missed K-Y@5	0.038027	2010.96	1006.49	2010.92	1006.47	2	11	3.1.1.4466.1	1	0.5894	-1	-1
1	543.32	543.32	98.85	94.09	92.94	sp|P02768|ALBU_HUMAN	Serum albumin OS=Homo sapiens GN=ALB PE=1 SV=2			0	99	ADLAKYICENQDSISSK	Carbamyl(K)@5; Carbamidomethyl(C)@8	missed K-Y@5	-0.000356566	1983.92	992.967	1983.92	992.968	2	12	8.1.1.6985.1	1	0.7294	-1	-1
1	543.32	543.32	98.85	94.09	92.94	sp|P02768|ALBU_HUMAN	Serum albumin OS=Homo sapiens GN=ALB PE=1 SV=2			0	99	ADLAKYICENQDSISSK	Carbamidomethyl(C)@8	missed K-Y@5	-0.00388492	1940.91	971.463	1940.91	971.465	2	12	8.1.1.5912.1	0	0.6302	-1	-1
1	543.32	543.32	98.85	94.09	92.94	sp|P02768|ALBU_HUMAN	Serum albumin OS=Homo sapiens GN=ALB PE=1 SV=2			0	99	ADLAKYICENQDSISSK	Carbamidomethyl(C)@8	missed K-Y@5	0.000140694	1940.92	647.979	1940.91	647.979	3	11	10.1.1.5972.1	0	0.6239	-1	-1
1	543.32	543.32	98.85	94.09	92.94	sp|P02768|ALBU_HUMAN	Serum albumin OS=Homo sapiens GN=ALB PE=1 SV=2			0	99	ADLAKYICENQDSISSK	Butyryl(K)@5; Carbamidomethyl(C)@8	missed K-Y@5	0.000890673	2010.96	671.327	2010.96	671.326	3	13	7.1.1.5786.1	1	0.6456	-1	-1
1	543.32	543.32	98.85	94.09	92.94	sp|P02768|ALBU_HUMAN	Serum albumin OS=Homo sapiens GN=ALB PE=1 SV=2			0	99	ADLAKYICENQDSISSK	Carbamidomethyl(C)@8	missed K-Y@5	-0.00951	1940.91	647.976	1940.91	647.979	3	12	18.1.1.5950.1	0	0.5852	-1	-1
1	543.32	543.32	98.85	94.09	92.94	sp|P02768|ALBU_HUMAN	Serum albumin OS=Homo sapiens GN=ALB PE=1 SV=2			0	99	ADLAKYICENQDSISSK	Carbamidomethyl(C)@8	missed K-Y@5	-0.00251211	1940.91	647.978	1940.91	647.979	3	12	9.1.1.5956.1	0	0.6289	-1	-1
1	543.32	543.32	98.85	94.09	92.94	sp|P02768|ALBU_HUMAN	Serum albumin OS=Homo sapiens GN=ALB PE=1 SV=2			0	99	ADLAKYICENQDSISSK	Formyl(K)@5; Carbamidomethyl(C)@8	missed K-Y@5	0.00073758	1968.91	985.463	1968.91	985.462	2	11	8.1.1.6989.1	1	0.7298	-1	-1
1	543.32	543.32	98.85	94.09	92.94	sp|P02768|ALBU_HUMAN	Serum albumin OS=Homo sapiens GN=ALB PE=1 SV=2			0	98.86	ADLAKYICENQDSISSK	Oxidation(Y)@6; Carbamidomethyl(C)@8	missed K-Y@5	-0.00546694	1956.9	979.46	1956.91	979.462	2	10	3.1.1.3979.1	1	0.5398	-1	-1
1	543.32	543.32	98.85	94.09	92.94	sp|P02768|ALBU_HUMAN	Serum albumin OS=Homo sapiens GN=ALB PE=1 SV=2			0	98.86	ADLAKYICENQDSISSK	Carbamidomethyl(C)@8; Oxidation(N)@10	missed K-Y@5	-0.00593167	1956.9	653.309	1956.91	653.311	3	10	3.1.1.4047.1	1	0.5471	-1	-1
1	543.32	543.32	98.85	94.09	92.94	sp|P02768|ALBU_HUMAN	Serum albumin OS=Homo sapiens GN=ALB PE=1 SV=2			0	98.42	ADLAKYICENQDSISSK	Butyryl(K)@5; Carbamidomethyl(C)@8	missed K-Y@5	0.00176988	2010.96	1006.49	2010.96	1006.49	2	12	7.1.1.5804.1	1	0.6473	-1	-1
1	543.32	543.32	98.85	94.09	92.94	sp|P02768|ALBU_HUMAN	Serum albumin OS=Homo sapiens GN=ALB PE=1 SV=2			0	97.3	ADLAKYICENQDSISSK	Carbamidomethyl(K)@5; Carbamidomethyl(C)@8	missed K-Y@5	-0.00274217	1997.93	666.985	1997.94	666.986	3	10	7.1.1.5719.1	1	0.6394	-1	-1
1	543.32	543.32	98.85	94.09	92.94	sp|P02768|ALBU_HUMAN	Serum albumin OS=Homo sapiens GN=ALB PE=1 SV=2			0	97.05	ADLAKYICENQDSISSK	Carbamyl(K)@5; Carbamidomethyl(C)@8	missed K-Y@5	0.0387545	1983.96	662.327	1983.92	662.314	3	11	17.1.1.3930.1	1	0.403	-1	-1
1	543.32	543.32	98.85	94.09	92.94	sp|P02768|ALBU_HUMAN	Serum albumin OS=Homo sapiens GN=ALB PE=1 SV=2			0	96.83	ADLAKYICENQDSISSK	Carbamidomethyl(C)@8; Methyl(E)@9	missed K-Y@5	0.00147077	1954.93	652.651	1954.93	652.651	3	10	3.1.1.4780.1	1	0.6218	-1	-1
1	543.32	543.32	98.85	94.09	92.94	sp|P02768|ALBU_HUMAN	Serum albumin OS=Homo sapiens GN=ALB PE=1 SV=2			0	96.38	ADLAKYICENQDSISSK	Carbamidomethyl(C)@8; Cation:Na(E)@9	missed K-Y@5	-0.00172083	1962.9	982.455	1962.9	982.456	2	10	9.1.1.7449.1	1	0.7674	-1	-1
1	543.32	543.32	98.85	94.09	92.94	sp|P02768|ALBU_HUMAN	Serum albumin OS=Homo sapiens GN=ALB PE=1 SV=2			0	96.28	ADLAKYICENQDSISSK	Formyl(K)@5; Carbamidomethyl(C)@8	missed K-Y@5	-0.00803858	1968.9	657.308	1968.91	657.311	3	10	8.1.1.7005.1	1	0.7312	-1	-1
1	543.32	543.32	98.85	94.09	92.94	sp|P02768|ALBU_HUMAN	Serum albumin OS=Homo sapiens GN=ALB PE=1 SV=2			0	95.6	ADLAKYICENQDSISSK	Hex(Y)@6; Carbamidomethyl(C)@8	missed K-Y@5	-0.00449397	2102.96	701.995	2102.97	701.997	3	11	7.1.1.5670.1	1	0.6347	-1	-1
1	543.32	543.32	98.85	94.09	92.94	sp|P02768|ALBU_HUMAN	Serum albumin OS=Homo sapiens GN=ALB PE=1 SV=2			0	95.43	ADLAKYICENQDSISSK	Carbamidomethyl(C)@8	missed K-Y@5	-0.0170912	1940.9	647.973	1940.91	647.979	3	9	8.1.1.5899.1	0	0.6289	-1	-1
1	543.32	543.32	98.85	94.09	92.94	sp|P02768|ALBU_HUMAN	Serum albumin OS=Homo sapiens GN=ALB PE=1 SV=2			0	95.02	ADLAKYICENQDSISSK	Carbamidomethyl(C)@8; Hex(N)@10	missed K-Y@5	0.00142898	2102.97	701.997	2102.97	701.997	3	10	8.1.1.5909.1	1	0.6299	-1	-1
1	543.32	543.32	98.85	94.09	92.94	sp|P02768|ALBU_HUMAN	Serum albumin OS=Homo sapiens GN=ALB PE=1 SV=2			0	94.59	ADLAKYICENQDSISSK	Formyl(K)@5; Carbamidomethyl(C)@8	missed K-Y@5	-0.000842595	1968.91	985.462	1968.91	985.462	2	10	7.1.1.6721.1	1	0.7329	-1	-1
1	543.32	543.32	98.85	94.09	92.94	sp|P02768|ALBU_HUMAN	Serum albumin OS=Homo sapiens GN=ALB PE=1 SV=2			0	93.09	ADLAKYICENQDSISSK	Carbamidomethyl(C)@8; Hex(N)@10	missed K-Y@5	-0.00211361	2102.97	701.996	2102.97	701.997	3	10	7.1.1.5732.1	1	0.6406	-1	-1
1	543.32	543.32	98.85	94.09	92.94	sp|P02768|ALBU_HUMAN	Serum albumin OS=Homo sapiens GN=ALB PE=1 SV=2			0	92.91	ADLAKYICENQDSISSK	Carbamidomethyl(C)@8; Hex(N)@10	missed K-Y@5	-0.00617823	2102.96	1052.49	2102.97	1052.49	2	10	7.1.1.5701.1	1	0.6376	-1	-1
1	543.32	543.32	98.85	94.09	92.94	sp|P02768|ALBU_HUMAN	Serum albumin OS=Homo sapiens GN=ALB PE=1 SV=2			0	91.84	ADLAKYICENQDSISSK	Carbamidomethyl@N-term; Carbamidomethyl(C)@8; Deamidated(N)@10	missed K-Y@5	-0.00381437	1998.92	667.313	1998.92	667.314	3	9	13.1.1.3231.1	1	0.3634	-1	-1
1	543.32	543.32	98.85	94.09	92.94	sp|P02768|ALBU_HUMAN	Serum albumin OS=Homo sapiens GN=ALB PE=1 SV=2			0	90.57	ADLAKYICENQDSISSK	Carbamidomethyl(C)@8; Carboxy(E)@9	missed K-Y@5	-0.000202231	1984.9	993.46	1984.9	993.46	2	10	8.1.1.6621.1	1	0.6957	-1	-1
1	543.32	543.32	98.85	94.09	92.94	sp|P02768|ALBU_HUMAN	Serum albumin OS=Homo sapiens GN=ALB PE=1 SV=2			0	78.47	ADLAKYICENQDSISSK	Carbamidomethyl(C)@8; Methyl(K)@17	missed K-Y@5	-0.0081353	1954.92	978.468	1954.93	978.473	2	10	3.1.1.4755.1	0	0.6192	-1	-1
1	543.32	543.32	98.85	94.09	92.94	sp|P02768|ALBU_HUMAN	Serum albumin OS=Homo sapiens GN=ALB PE=1 SV=2			0	67.84	ADLAKYICENQDSISSK	Formyl(K)@5; Carbamidomethyl(C)@8	missed K-Y@5	0.00157153	1968.91	657.311	1968.91	657.311	3	9	3.1.1.4085.1	1	0.5514	-1	-1
1	543.32	543.32	98.85	94.09	92.94	sp|P02768|ALBU_HUMAN	Serum albumin OS=Homo sapiens GN=ALB PE=1 SV=2			0	66.14	ADLAKYICENQDSISSK	GlyGly(K)@5; Carbamidomethyl(C)@8	missed K-Y@5	0.026283	2054.98	686.002	2054.96	685.993	3	9	3.1.1.4256.1	1	0.5695	-1	-1
1	543.32	543.32	98.85	94.09	92.94	sp|P02768|ALBU_HUMAN	Serum albumin OS=Homo sapiens GN=ALB PE=1 SV=2			0	48.88	ADLAKYICENQDSISSK	Carbamidomethyl(C)@8	missed K-Y@5	0.0128602	1940.93	647.983	1940.91	647.979	3	6	5.1.1.4466.1	0	0.6504	-1	-1
1	543.32	543.32	98.85	94.09	92.94	sp|P02768|ALBU_HUMAN	Serum albumin OS=Homo sapiens GN=ALB PE=1 SV=2			0	98.58	ADPHECYAK	Carbamidomethyl(C)@6	cleaved A-A@N-term	-0.000898637	1089.45	545.734	1089.45	545.735	2	10	18.1.1.1621.1	1	0.1882	-1	-1
1	543.32	543.32	98.85	94.09	92.94	sp|P02768|ALBU_HUMAN	Serum albumin OS=Homo sapiens GN=ALB PE=1 SV=2			0	87.8	ADPHECYAK	Carbamidomethyl(C)@6	cleaved A-A@N-term	-0.0017963	1089.45	364.158	1089.45	364.159	3	8	18.1.1.1635.1	1	0.1895	-1	-1
1	543.32	543.32	98.85	94.09	92.94	sp|P02768|ALBU_HUMAN	Serum albumin OS=Homo sapiens GN=ALB PE=1 SV=2			0	71.76	ADPHECYAK	Carbamidomethyl(C)@6	cleaved A-A@N-term	0.000517078	1089.46	364.159	1089.45	364.159	3	7	17.1.1.1536.1	1	0.1863	-1	-1
1	543.32	543.32	98.85	94.09	92.94	sp|P02768|ALBU_HUMAN	Serum albumin OS=Homo sapiens GN=ALB PE=1 SV=2			0	98.89	AEFAEVSK			0.000831255	879.435	440.725	879.434	440.724	2	9	15.1.1.7431.1	1	0.7305	-1	-1
1	543.32	543.32	98.85	94.09	92.94	sp|P02768|ALBU_HUMAN	Serum albumin OS=Homo sapiens GN=ALB PE=1 SV=2			0	98.47	AEFAEVSK	Carbamyl@N-term		0.00151082	922.441	462.228	922.44	462.227	2	9	15.1.1.4572.1	1	0.4648	-1	-1
1	543.32	543.32	98.85	94.09	92.94	sp|P02768|ALBU_HUMAN	Serum albumin OS=Homo sapiens GN=ALB PE=1 SV=2			0	97.73	AEFAEVSK	Arg-add@N-term		-0.00251351	1035.53	518.774	1035.53	518.775	2	10	14.1.1.2087.1	0	0.254	-1	-1
1	543.32	543.32	98.85	94.09	92.94	sp|P02768|ALBU_HUMAN	Serum albumin OS=Homo sapiens GN=ALB PE=1 SV=2			0	97.48	AEFAEVSK			0.0168428	879.451	880.458	879.434	880.441	1	8	15.1.1.10662.1	1	1.0282	-1	-1
1	543.32	543.32	98.85	94.09	92.94	sp|P02768|ALBU_HUMAN	Serum albumin OS=Homo sapiens GN=ALB PE=1 SV=2			0	97.37	AEFAEVSK			0.00262878	879.436	440.726	879.434	440.724	2	7	14.1.1.12727.1	1	1.2892	-1	-1
1	543.32	543.32	98.85	94.09	92.94	sp|P02768|ALBU_HUMAN	Serum albumin OS=Homo sapiens GN=ALB PE=1 SV=2			0	96.64	AEFAEVSK			-0.000364732	879.433	440.724	879.434	440.724	2	8	10.1.1.2664.1	1	0.3217	-1	-1
1	543.32	543.32	98.85	94.09	92.94	sp|P02768|ALBU_HUMAN	Serum albumin OS=Homo sapiens GN=ALB PE=1 SV=2			0	95.43	AEFAEVSK			0.000870788	879.435	440.725	879.434	440.724	2	8	14.1.1.11445.1	1	1.1297	-1	-1
1	543.32	543.32	98.85	94.09	92.94	sp|P02768|ALBU_HUMAN	Serum albumin OS=Homo sapiens GN=ALB PE=1 SV=2			0	95.38	AEFAEVSK	Oxidation(F)@3		-0.00549114	895.423	448.719	895.429	448.722	2	7	15.1.1.2529.1	1	0.2772	-1	-1
1	543.32	543.32	98.85	94.09	92.94	sp|P02768|ALBU_HUMAN	Serum albumin OS=Homo sapiens GN=ALB PE=1 SV=2			0	95.31	AEFAEVSK			0.00101436	879.435	440.725	879.434	440.724	2	8	15.1.1.12980.1	1	1.2809	-1	-1
1	543.32	543.32	98.85	94.09	92.94	sp|P02768|ALBU_HUMAN	Serum albumin OS=Homo sapiens GN=ALB PE=1 SV=2			0	95.31	AEFAEVSK			0.00479851	879.439	440.727	879.434	440.724	2	8	15.1.1.13225.1	1	1.3148	-1	-1
1	543.32	543.32	98.85	94.09	92.94	sp|P02768|ALBU_HUMAN	Serum albumin OS=Homo sapiens GN=ALB PE=1 SV=2			0	95.22	AEFAEVSK			-0.00115284	879.433	440.724	879.434	440.724	2	8	12.1.1.2442.1	1	0.2878	-1	-1
1	543.32	543.32	98.85	94.09	92.94	sp|P02768|ALBU_HUMAN	Serum albumin OS=Homo sapiens GN=ALB PE=1 SV=2			0	94.31	AEFAEVSK			2.92533e-05	879.434	440.724	879.434	440.724	2	8	3.1.1.1904.1	1	0.284	-1	-1
1	543.32	543.32	98.85	94.09	92.94	sp|P02768|ALBU_HUMAN	Serum albumin OS=Homo sapiens GN=ALB PE=1 SV=2			0	94.22	AEFAEVSK			0.00166424	879.435	440.725	879.434	440.724	2	8	14.1.1.11584.1	1	1.1442	-1	-1
1	543.32	543.32	98.85	94.09	92.94	sp|P02768|ALBU_HUMAN	Serum albumin OS=Homo sapiens GN=ALB PE=1 SV=2			0	93.58	AEFAEVSK			0.000220907	879.434	440.724	879.434	440.724	2	8	15.1.1.11986.1	1	1.1538	-1	-1
1	543.32	543.32	98.85	94.09	92.94	sp|P02768|ALBU_HUMAN	Serum albumin OS=Homo sapiens GN=ALB PE=1 SV=2			0	93.09	AEFAEVSK			-0.00338014	879.43	440.723	879.434	440.724	2	8	15.1.1.2485.1	1	0.2734	-1	-1
1	543.32	543.32	98.85	94.09	92.94	sp|P02768|ALBU_HUMAN	Serum albumin OS=Homo sapiens GN=ALB PE=1 SV=2			0	93.09	AEFAEVSK			-0.0027698	879.431	440.723	879.434	440.724	2	8	15.1.1.2549.1	1	0.2789	-1	-1
1	543.32	543.32	98.85	94.09	92.94	sp|P02768|ALBU_HUMAN	Serum albumin OS=Homo sapiens GN=ALB PE=1 SV=2			0	93.09	AEFAEVSK			-0.00258669	879.431	440.723	879.434	440.724	2	8	15.1.1.2612.1	1	0.2845	-1	-1
1	543.32	543.32	98.85	94.09	92.94	sp|P02768|ALBU_HUMAN	Serum albumin OS=Homo sapiens GN=ALB PE=1 SV=2			0	93.09	AEFAEVSK			-0.000572545	879.433	440.724	879.434	440.724	2	8	15.1.1.2677.1	1	0.2906	-1	-1
1	543.32	543.32	98.85	94.09	92.94	sp|P02768|ALBU_HUMAN	Serum albumin OS=Homo sapiens GN=ALB PE=1 SV=2			0	93.09	AEFAEVSK			0.000831255	879.435	440.725	879.434	440.724	2	8	15.1.1.2862.1	1	0.3076	-1	-1
1	543.32	543.32	98.85	94.09	92.94	sp|P02768|ALBU_HUMAN	Serum albumin OS=Homo sapiens GN=ALB PE=1 SV=2			0	93.09	AEFAEVSK			0.0014416	879.435	440.725	879.434	440.724	2	8	15.1.1.2925.1	1	0.3133	-1	-1
1	543.32	543.32	98.85	94.09	92.94	sp|P02768|ALBU_HUMAN	Serum albumin OS=Homo sapiens GN=ALB PE=1 SV=2			0	93.09	AEFAEVSK			0.000220907	879.434	440.724	879.434	440.724	2	8	15.1.1.2988.1	1	0.319	-1	-1
1	543.32	543.32	98.85	94.09	92.94	sp|P02768|ALBU_HUMAN	Serum albumin OS=Homo sapiens GN=ALB PE=1 SV=2			0	93.09	AEFAEVSK			0.00119746	879.435	440.725	879.434	440.724	2	8	15.1.1.3052.1	1	0.3246	-1	-1
1	543.32	543.32	98.85	94.09	92.94	sp|P02768|ALBU_HUMAN	Serum albumin OS=Homo sapiens GN=ALB PE=1 SV=2			0	93.09	AEFAEVSK			0.000220907	879.434	440.724	879.434	440.724	2	8	15.1.1.3478.1	1	0.3631	-1	-1
1	543.32	543.32	98.85	94.09	92.94	sp|P02768|ALBU_HUMAN	Serum albumin OS=Homo sapiens GN=ALB PE=1 SV=2			0	93.09	AEFAEVSK			0.000831255	879.435	440.725	879.434	440.724	2	8	15.1.1.3604.1	1	0.3748	-1	-1
1	543.32	543.32	98.85	94.09	92.94	sp|P02768|ALBU_HUMAN	Serum albumin OS=Homo sapiens GN=ALB PE=1 SV=2			0	93.09	AEFAEVSK			3.78029e-05	879.434	440.724	879.434	440.724	2	8	15.1.1.3814.1	1	0.3944	-1	-1
1	543.32	543.32	98.85	94.09	92.94	sp|P02768|ALBU_HUMAN	Serum albumin OS=Homo sapiens GN=ALB PE=1 SV=2			0	93.09	AEFAEVSK			0.000831255	879.435	440.725	879.434	440.724	2	8	15.1.1.3878.1	1	0.4004	-1	-1
1	543.32	543.32	98.85	94.09	92.94	sp|P02768|ALBU_HUMAN	Serum albumin OS=Homo sapiens GN=ALB PE=1 SV=2			0	93.09	AEFAEVSK			0.000587116	879.434	440.724	879.434	440.724	2	8	15.1.1.4131.1	1	0.4238	-1	-1
1	543.32	543.32	98.85	94.09	92.94	sp|P02768|ALBU_HUMAN	Serum albumin OS=Homo sapiens GN=ALB PE=1 SV=2			0	93.09	AEFAEVSK			0.00162471	879.435	440.725	879.434	440.724	2	8	15.1.1.5088.1	1	0.5131	-1	-1
1	543.32	543.32	98.85	94.09	92.94	sp|P02768|ALBU_HUMAN	Serum albumin OS=Homo sapiens GN=ALB PE=1 SV=2			0	93.09	AEFAEVSK			0.000831255	879.435	440.725	879.434	440.724	2	8	15.1.1.5912.1	1	0.5903	-1	-1
1	543.32	543.32	98.85	94.09	92.94	sp|P02768|ALBU_HUMAN	Serum albumin OS=Homo sapiens GN=ALB PE=1 SV=2			0	93.09	AEFAEVSK			0.00162471	879.435	440.725	879.434	440.724	2	8	15.1.1.7557.1	1	0.7422	-1	-1
1	543.32	543.32	98.85	94.09	92.94	sp|P02768|ALBU_HUMAN	Serum albumin OS=Homo sapiens GN=ALB PE=1 SV=2			0	93.09	AEFAEVSK			0.000587116	879.434	440.724	879.434	440.724	2	8	15.1.1.7622.1	1	0.7482	-1	-1
1	543.32	543.32	98.85	94.09	92.94	sp|P02768|ALBU_HUMAN	Serum albumin OS=Homo sapiens GN=ALB PE=1 SV=2			0	93.09	AEFAEVSK			0.00302851	879.437	440.726	879.434	440.724	2	8	15.1.1.7833.1	1	0.7676	-1	-1
1	543.32	543.32	98.85	94.09	92.94	sp|P02768|ALBU_HUMAN	Serum albumin OS=Homo sapiens GN=ALB PE=1 SV=2			0	93.09	AEFAEVSK			0.00119746	879.435	440.725	879.434	440.724	2	8	15.1.1.7899.1	1	0.7736	-1	-1
1	543.32	543.32	98.85	94.09	92.94	sp|P02768|ALBU_HUMAN	Serum albumin OS=Homo sapiens GN=ALB PE=1 SV=2			0	93.09	AEFAEVSK			0.0014416	879.435	440.725	879.434	440.724	2	8	15.1.1.7964.1	1	0.7796	-1	-1
1	543.32	543.32	98.85	94.09	92.94	sp|P02768|ALBU_HUMAN	Serum albumin OS=Homo sapiens GN=ALB PE=1 SV=2			0	93.09	AEFAEVSK			0.00119746	879.435	440.725	879.434	440.724	2	8	15.1.1.8288.1	1	0.8093	-1	-1
1	543.32	543.32	98.85	94.09	92.94	sp|P02768|ALBU_HUMAN	Serum albumin OS=Homo sapiens GN=ALB PE=1 SV=2			0	93.09	AEFAEVSK			0.00199092	879.436	440.725	879.434	440.724	2	8	15.1.1.8421.1	1	0.8213	-1	-1
1	543.32	543.32	98.85	94.09	92.94	sp|P02768|ALBU_HUMAN	Serum albumin OS=Homo sapiens GN=ALB PE=1 SV=2			0	93.09	AEFAEVSK			0.00162471	879.435	440.725	879.434	440.724	2	8	15.1.1.8592.1	1	0.837	-1	-1
1	543.32	543.32	98.85	94.09	92.94	sp|P02768|ALBU_HUMAN	Serum albumin OS=Homo sapiens GN=ALB PE=1 SV=2			0	93.09	AEFAEVSK			0.00119746	879.435	440.725	879.434	440.724	2	8	15.1.1.8721.1	1	0.8489	-1	-1
1	543.32	543.32	98.85	94.09	92.94	sp|P02768|ALBU_HUMAN	Serum albumin OS=Homo sapiens GN=ALB PE=1 SV=2			0	93.09	AEFAEVSK			0.00199092	879.436	440.725	879.434	440.724	2	8	15.1.1.8853.1	1	0.861	-1	-1
1	543.32	543.32	98.85	94.09	92.94	sp|P02768|ALBU_HUMAN	Serum albumin OS=Homo sapiens GN=ALB PE=1 SV=2			0	93.09	AEFAEVSK			0.00199092	879.436	440.725	879.434	440.724	2	8	15.1.1.9420.1	1	0.9128	-1	-1
1	543.32	543.32	98.85	94.09	92.94	sp|P02768|ALBU_HUMAN	Serum albumin OS=Homo sapiens GN=ALB PE=1 SV=2			0	93.09	AEFAEVSK			0.000831255	879.435	440.725	879.434	440.724	2	8	15.1.1.9680.1	1	0.9367	-1	-1
1	543.32	543.32	98.85	94.09	92.94	sp|P02768|ALBU_HUMAN	Serum albumin OS=Homo sapiens GN=ALB PE=1 SV=2			0	93.09	AEFAEVSK			0.00101436	879.435	440.725	879.434	440.724	2	8	15.1.1.9832.1	1	0.9506	-1	-1
1	543.32	543.32	98.85	94.09	92.94	sp|P02768|ALBU_HUMAN	Serum albumin OS=Homo sapiens GN=ALB PE=1 SV=2			0	93.09	AEFAEVSK			0.0014416	879.435	440.725	879.434	440.724	2	8	15.1.1.9926.1	1	0.9593	-1	-1
1	543.32	543.32	98.85	94.09	92.94	sp|P02768|ALBU_HUMAN	Serum albumin OS=Homo sapiens GN=ALB PE=1 SV=2			0	93.09	AEFAEVSK			0.00241816	879.436	440.725	879.434	440.724	2	8	15.1.1.10055.1	1	0.9714	-1	-1
1	543.32	543.32	98.85	94.09	92.94	sp|P02768|ALBU_HUMAN	Serum albumin OS=Homo sapiens GN=ALB PE=1 SV=2			0	93.09	AEFAEVSK			0.00101436	879.435	440.725	879.434	440.724	2	8	15.1.1.10118.1	1	0.9773	-1	-1
1	543.32	543.32	98.85	94.09	92.94	sp|P02768|ALBU_HUMAN	Serum albumin OS=Homo sapiens GN=ALB PE=1 SV=2			0	93.09	AEFAEVSK			0.00339471	879.437	440.726	879.434	440.724	2	8	15.1.1.10524.1	1	1.0152	-1	-1
1	543.32	543.32	98.85	94.09	92.94	sp|P02768|ALBU_HUMAN	Serum albumin OS=Homo sapiens GN=ALB PE=1 SV=2			0	93.09	AEFAEVSK			0.00223505	879.436	440.725	879.434	440.724	2	8	15.1.1.10650.1	1	1.0271	-1	-1
1	543.32	543.32	98.85	94.09	92.94	sp|P02768|ALBU_HUMAN	Serum albumin OS=Homo sapiens GN=ALB PE=1 SV=2			0	93.09	AEFAEVSK			0.00180781	879.436	440.725	879.434	440.724	2	8	15.1.1.10839.1	1	1.045	-1	-1
1	543.32	543.32	98.85	94.09	92.94	sp|P02768|ALBU_HUMAN	Serum albumin OS=Homo sapiens GN=ALB PE=1 SV=2			0	93.09	AEFAEVSK			0.0028454	879.437	440.726	879.434	440.724	2	8	15.1.1.11028.1	1	1.0628	-1	-1
1	543.32	543.32	98.85	94.09	92.94	sp|P02768|ALBU_HUMAN	Serum albumin OS=Homo sapiens GN=ALB PE=1 SV=2			0	93.09	AEFAEVSK			0.00260126	879.436	440.726	879.434	440.724	2	8	15.1.1.11154.1	1	1.0748	-1	-1
1	543.32	543.32	98.85	94.09	92.94	sp|P02768|ALBU_HUMAN	Serum albumin OS=Homo sapiens GN=ALB PE=1 SV=2			0	93.09	AEFAEVSK			0.00241816	879.436	440.725	879.434	440.724	2	8	15.1.1.11217.1	1	1.0808	-1	-1
1	543.32	543.32	98.85	94.09	92.94	sp|P02768|ALBU_HUMAN	Serum albumin OS=Homo sapiens GN=ALB PE=1 SV=2			0	93.09	AEFAEVSK			0.00260126	879.436	440.726	879.434	440.724	2	8	15.1.1.11406.1	1	1.0986	-1	-1
1	543.32	543.32	98.85	94.09	92.94	sp|P02768|ALBU_HUMAN	Serum albumin OS=Homo sapiens GN=ALB PE=1 SV=2			0	93.09	AEFAEVSK			0.000587116	879.434	440.724	879.434	440.724	2	8	15.1.1.11722.1	1	1.1286	-1	-1
1	543.32	543.32	98.85	94.09	92.94	sp|P02768|ALBU_HUMAN	Serum albumin OS=Homo sapiens GN=ALB PE=1 SV=2			0	93.09	AEFAEVSK			0.0028454	879.437	440.726	879.434	440.724	2	8	15.1.1.11846.1	1	1.1404	-1	-1
1	543.32	543.32	98.85	94.09	92.94	sp|P02768|ALBU_HUMAN	Serum albumin OS=Homo sapiens GN=ALB PE=1 SV=2			0	93.09	AEFAEVSK			0.000831255	879.435	440.725	879.434	440.724	2	8	15.1.1.12128.1	1	1.1707	-1	-1
1	543.32	543.32	98.85	94.09	92.94	sp|P02768|ALBU_HUMAN	Serum albumin OS=Homo sapiens GN=ALB PE=1 SV=2			0	93.09	AEFAEVSK			0.000587116	879.434	440.724	879.434	440.724	2	8	15.1.1.12195.1	1	1.1791	-1	-1
1	543.32	543.32	98.85	94.09	92.94	sp|P02768|ALBU_HUMAN	Serum albumin OS=Homo sapiens GN=ALB PE=1 SV=2			0	93.09	AEFAEVSK			0.000220907	879.434	440.724	879.434	440.724	2	8	15.1.1.12395.1	1	1.2045	-1	-1
1	543.32	543.32	98.85	94.09	92.94	sp|P02768|ALBU_HUMAN	Serum albumin OS=Homo sapiens GN=ALB PE=1 SV=2			0	93.09	AEFAEVSK			0.000587116	879.434	440.724	879.434	440.724	2	8	15.1.1.12526.1	1	1.2216	-1	-1
1	543.32	543.32	98.85	94.09	92.94	sp|P02768|ALBU_HUMAN	Serum albumin OS=Homo sapiens GN=ALB PE=1 SV=2			0	93.09	AEFAEVSK			0.000831255	879.435	440.725	879.434	440.724	2	8	15.1.1.12725.1	1	1.2469	-1	-1
1	543.32	543.32	98.85	94.09	92.94	sp|P02768|ALBU_HUMAN	Serum albumin OS=Homo sapiens GN=ALB PE=1 SV=2			0	93.09	AEFAEVSK			3.78029e-05	879.434	440.724	879.434	440.724	2	8	15.1.1.12854.1	1	1.2639	-1	-1
1	543.32	543.32	98.85	94.09	92.94	sp|P02768|ALBU_HUMAN	Serum albumin OS=Homo sapiens GN=ALB PE=1 SV=2			0	92.96	AEFAEVSK			0.000220907	879.434	440.724	879.434	440.724	2	8	15.1.1.3544.1	1	0.3692	-1	-1
1	543.32	543.32	98.85	94.09	92.94	sp|P02768|ALBU_HUMAN	Serum albumin OS=Homo sapiens GN=ALB PE=1 SV=2			0	92.96	AEFAEVSK			0.000831255	879.435	440.725	879.434	440.724	2	8	15.1.1.3670.1	1	0.3809	-1	-1
1	543.32	543.32	98.85	94.09	92.94	sp|P02768|ALBU_HUMAN	Serum albumin OS=Homo sapiens GN=ALB PE=1 SV=2			0	92.96	AEFAEVSK			-0.000755649	879.433	440.724	879.434	440.724	2	8	15.1.1.6459.1	1	0.6411	-1	-1
1	543.32	543.32	98.85	94.09	92.94	sp|P02768|ALBU_HUMAN	Serum albumin OS=Homo sapiens GN=ALB PE=1 SV=2			0	92.96	AEFAEVSK			0.00119746	879.435	440.725	879.434	440.724	2	8	15.1.1.7004.1	1	0.6912	-1	-1
1	543.32	543.32	98.85	94.09	92.94	sp|P02768|ALBU_HUMAN	Serum albumin OS=Homo sapiens GN=ALB PE=1 SV=2			0	92.96	AEFAEVSK			0.00223505	879.436	440.725	879.434	440.724	2	8	15.1.1.10778.1	1	1.0392	-1	-1
1	543.32	543.32	98.85	94.09	92.94	sp|P02768|ALBU_HUMAN	Serum albumin OS=Homo sapiens GN=ALB PE=1 SV=2			0	92.96	AEFAEVSK			0.0014416	879.435	440.725	879.434	440.724	2	8	15.1.1.12262.1	1	1.1876	-1	-1
1	543.32	543.32	98.85	94.09	92.94	sp|P02768|ALBU_HUMAN	Serum albumin OS=Homo sapiens GN=ALB PE=1 SV=2			0	92.92	AEFAEVSK			-0.000545028	879.433	440.724	879.434	440.724	2	8	14.1.1.12237.1	1	1.2248	-1	-1
1	543.32	543.32	98.85	94.09	92.94	sp|P02768|ALBU_HUMAN	Serum albumin OS=Homo sapiens GN=ALB PE=1 SV=2			0	92.83	AEFAEVSK			0.000831255	879.435	440.725	879.434	440.724	2	8	15.1.1.7493.1	1	0.7362	-1	-1
1	543.32	543.32	98.85	94.09	92.94	sp|P02768|ALBU_HUMAN	Serum albumin OS=Homo sapiens GN=ALB PE=1 SV=2			0	92.56	AEFAEVSK			0.00119746	879.435	440.725	879.434	440.724	2	8	15.1.1.5978.1	1	0.5964	-1	-1
1	543.32	543.32	98.85	94.09	92.94	sp|P02768|ALBU_HUMAN	Serum albumin OS=Homo sapiens GN=ALB PE=1 SV=2			0	92.56	AEFAEVSK			0.00101436	879.435	440.725	879.434	440.724	2	8	15.1.1.7300.1	1	0.7183	-1	-1
1	543.32	543.32	98.85	94.09	92.94	sp|P02768|ALBU_HUMAN	Serum albumin OS=Homo sapiens GN=ALB PE=1 SV=2			0	92.56	AEFAEVSK			0.00199092	879.436	440.725	879.434	440.724	2	8	15.1.1.9105.1	1	0.8839	-1	-1
1	543.32	543.32	98.85	94.09	92.94	sp|P02768|ALBU_HUMAN	Serum albumin OS=Homo sapiens GN=ALB PE=1 SV=2			0	92.54	AEFAEVSK			0.00140809	879.435	440.725	879.434	440.724	2	7	14.1.1.11516.1	1	1.1372	-1	-1
1	543.32	543.32	98.85	94.09	92.94	sp|P02768|ALBU_HUMAN	Serum albumin OS=Homo sapiens GN=ALB PE=1 SV=2			0	92.28	AEFAEVSK			0.00223505	879.436	440.725	879.434	440.724	2	8	15.1.1.3751.1	1	0.3885	-1	-1
1	543.32	543.32	98.85	94.09	92.94	sp|P02768|ALBU_HUMAN	Serum albumin OS=Homo sapiens GN=ALB PE=1 SV=2			0	91.84	AEFAEVSK			0.00321161	879.437	440.726	879.434	440.724	2	8	15.1.1.10902.1	1	1.0509	-1	-1
1	543.32	543.32	98.85	94.09	92.94	sp|P02768|ALBU_HUMAN	Serum albumin OS=Homo sapiens GN=ALB PE=1 SV=2			0	91.35	AEFAEVSK			-0.00418395	879.43	440.722	879.434	440.724	2	8	11.1.1.2558.1	1	0.3069	-1	-1
1	543.32	543.32	98.85	94.09	92.94	sp|P02768|ALBU_HUMAN	Serum albumin OS=Homo sapiens GN=ALB PE=1 SV=2			0	90.68	AEFAEVSK			-0.00150957	879.432	440.723	879.434	440.724	2	8	14.1.1.2448.1	1	0.2871	-1	-1
1	543.32	543.32	98.85	94.09	92.94	sp|P02768|ALBU_HUMAN	Serum albumin OS=Homo sapiens GN=ALB PE=1 SV=2			0	90.22	AEFAEVSK			-0.00114336	879.433	440.724	879.434	440.724	2	8	14.1.1.11720.1	1	1.159	-1	-1
1	543.32	543.32	98.85	94.09	92.94	sp|P02768|ALBU_HUMAN	Serum albumin OS=Homo sapiens GN=ALB PE=1 SV=2			0	90.22	AEFAEVSK			-0.00071612	879.433	440.724	879.434	440.724	2	8	14.1.1.11875.1	1	1.1782	-1	-1
1	543.32	543.32	98.85	94.09	92.94	sp|P02768|ALBU_HUMAN	Serum albumin OS=Homo sapiens GN=ALB PE=1 SV=2			0	90.14	AEFAEVSK			-0.000907197	879.433	440.724	879.434	440.724	2	8	9.1.1.2658.1	1	0.325	-1	-1
1	543.32	543.32	98.85	94.09	92.94	sp|P02768|ALBU_HUMAN	Serum albumin OS=Homo sapiens GN=ALB PE=1 SV=2			0	90.08	AEFAEVSK			-0.000113744	879.434	440.724	879.434	440.724	2	8	9.1.1.2720.1	1	0.3309	-1	-1
1	543.32	543.32	98.85	94.09	92.94	sp|P02768|ALBU_HUMAN	Serum albumin OS=Homo sapiens GN=ALB PE=1 SV=2			0	89.46	AEFAEVSK			-0.000972271	879.433	440.724	879.434	440.724	2	8	14.1.1.11942.1	1	1.1867	-1	-1
1	543.32	543.32	98.85	94.09	92.94	sp|P02768|ALBU_HUMAN	Serum albumin OS=Homo sapiens GN=ALB PE=1 SV=2			0	89.32	AEFAEVSK			0.00323913	879.437	440.726	879.434	440.724	2	8	14.1.1.12382.1	1	1.2436	-1	-1
1	543.32	543.32	98.85	94.09	92.94	sp|P02768|ALBU_HUMAN	Serum albumin OS=Homo sapiens GN=ALB PE=1 SV=2			0	89.19	AEFAEVSK			-0.000178819	879.434	440.724	879.434	440.724	2	8	14.1.1.12045.1	1	1.1999	-1	-1
1	543.32	543.32	98.85	94.09	92.94	sp|P02768|ALBU_HUMAN	Serum albumin OS=Homo sapiens GN=ALB PE=1 SV=2			0	85.28	AEFAEVSK			-0.000432298	879.433	440.724	879.434	440.724	2	8	7.1.1.2518.1	1	0.3325	-1	-1
1	543.32	543.32	98.85	94.09	92.94	sp|P02768|ALBU_HUMAN	Serum albumin OS=Homo sapiens GN=ALB PE=1 SV=2			0	84.71	AEFAEVSK			0.000864764	879.435	440.725	879.434	440.724	2	8	17.1.1.2713.1	1	0.2904	-1	-1
1	543.32	543.32	98.85	94.09	92.94	sp|P02768|ALBU_HUMAN	Serum albumin OS=Homo sapiens GN=ALB PE=1 SV=2			0	84.49	AEFAEVSK			7.13104e-05	879.434	440.724	879.434	440.724	2	8	17.1.1.2651.1	1	0.2846	-1	-1
1	543.32	543.32	98.85	94.09	92.94	sp|P02768|ALBU_HUMAN	Serum albumin OS=Homo sapiens GN=ALB PE=1 SV=2			0	84.28	AEFAEVSK			-0.00319017	879.431	440.723	879.434	440.724	2	8	16.1.1.2375.1	1	0.2696	-1	-1
1	543.32	543.32	98.85	94.09	92.94	sp|P02768|ALBU_HUMAN	Serum albumin OS=Homo sapiens GN=ALB PE=1 SV=2			0	83.39	AEFAEVSK			-0.00178637	879.432	440.723	879.434	440.724	2	8	16.1.1.2479.1	1	0.2791	-1	-1
1	543.32	543.32	98.85	94.09	92.94	sp|P02768|ALBU_HUMAN	Serum albumin OS=Homo sapiens GN=ALB PE=1 SV=2			0	78.74	AEFAEVSK			0.00351742	879.437	440.726	879.434	440.724	2	8	15.1.1.13107.1	1	1.298	-1	-1
1	543.32	543.32	98.85	94.09	92.94	sp|P02768|ALBU_HUMAN	Serum albumin OS=Homo sapiens GN=ALB PE=1 SV=2			0	78.33	AEFAEVSK			0.00376155	879.438	440.726	879.434	440.724	2	8	15.1.1.13167.1	1	1.3064	-1	-1
1	543.32	543.32	98.85	94.09	92.94	sp|P02768|ALBU_HUMAN	Serum albumin OS=Homo sapiens GN=ALB PE=1 SV=2			0	78.16	AEFAEVSK			0.000953958	879.435	440.725	879.434	440.724	2	8	15.1.1.12654.1	1	1.2385	-1	-1
1	543.32	543.32	98.85	94.09	92.94	sp|P02768|ALBU_HUMAN	Serum albumin OS=Homo sapiens GN=ALB PE=1 SV=2			0	76.65	AEFAEVSK			0.00394466	879.438	440.726	879.434	440.724	2	8	15.1.1.13042.1	1	1.2895	-1	-1
1	543.32	543.32	98.85	94.09	92.94	sp|P02768|ALBU_HUMAN	Serum albumin OS=Homo sapiens GN=ALB PE=1 SV=2			0	75.46	AEFAEVSK			0.00254086	879.436	440.725	879.434	440.724	2	8	15.1.1.3185.1	1	0.3364	-1	-1
1	543.32	543.32	98.85	94.09	92.94	sp|P02768|ALBU_HUMAN	Serum albumin OS=Homo sapiens GN=ALB PE=1 SV=2			0	75.46	AEFAEVSK			0.00394466	879.438	440.726	879.434	440.724	2	8	15.1.1.7068.1	1	0.6971	-1	-1
1	543.32	543.32	98.85	94.09	92.94	sp|P02768|ALBU_HUMAN	Serum albumin OS=Homo sapiens GN=ALB PE=1 SV=2			0	74.94	AEFAEVSK			0.000160507	879.434	440.724	879.434	440.724	2	8	15.1.1.2739.1	1	0.2964	-1	-1
1	543.32	543.32	98.85	94.09	92.94	sp|P02768|ALBU_HUMAN	Serum albumin OS=Homo sapiens GN=ALB PE=1 SV=2			0	74.94	AEFAEVSK			0.000709819	879.434	440.724	879.434	440.724	2	8	15.1.1.2799.1	1	0.3018	-1	-1
1	543.32	543.32	98.85	94.09	92.94	sp|P02768|ALBU_HUMAN	Serum albumin OS=Homo sapiens GN=ALB PE=1 SV=2			0	74.94	AEFAEVSK			0.00272396	879.436	440.726	879.434	440.724	2	8	15.1.1.7130.1	1	0.7027	-1	-1
1	543.32	543.32	98.85	94.09	92.94	sp|P02768|ALBU_HUMAN	Serum albumin OS=Homo sapiens GN=ALB PE=1 SV=2			0	74.94	AEFAEVSK			0.00211362	879.436	440.725	879.434	440.724	2	8	15.1.1.7682.1	1	0.7537	-1	-1
1	543.32	543.32	98.85	94.09	92.94	sp|P02768|ALBU_HUMAN	Serum albumin OS=Homo sapiens GN=ALB PE=1 SV=2			0	74.94	AEFAEVSK			0.00113706	879.435	440.725	879.434	440.724	2	8	15.1.1.8218.1	1	0.8029	-1	-1
1	543.32	543.32	98.85	94.09	92.94	sp|P02768|ALBU_HUMAN	Serum albumin OS=Homo sapiens GN=ALB PE=1 SV=2			0	74.94	AEFAEVSK			0.00254086	879.436	440.725	879.434	440.724	2	8	15.1.1.9993.1	1	0.9656	-1	-1
1	543.32	543.32	98.85	94.09	92.94	sp|P02768|ALBU_HUMAN	Serum albumin OS=Homo sapiens GN=ALB PE=1 SV=2			0	74.94	AEFAEVSK			0.00333431	879.437	440.726	879.434	440.724	2	8	15.1.1.10965.1	1	1.0569	-1	-1
1	543.32	543.32	98.85	94.09	92.94	sp|P02768|ALBU_HUMAN	Serum albumin OS=Homo sapiens GN=ALB PE=1 SV=2			0	74.94	AEFAEVSK			0.000709819	879.434	440.724	879.434	440.724	2	8	15.1.1.12055.1	1	1.1622	-1	-1
1	543.32	543.32	98.85	94.09	92.94	sp|P02768|ALBU_HUMAN	Serum albumin OS=Homo sapiens GN=ALB PE=1 SV=2			0	74.77	AEFAEVSK			0.00156431	879.435	440.725	879.434	440.724	2	8	15.1.1.4068.1	1	0.4179	-1	-1
1	543.32	543.32	98.85	94.09	92.94	sp|P02768|ALBU_HUMAN	Serum albumin OS=Homo sapiens GN=ALB PE=1 SV=2			0	74.77	AEFAEVSK			0.000343611	879.434	440.724	879.434	440.724	2	8	15.1.1.4717.1	1	0.4784	-1	-1
1	543.32	543.32	98.85	94.09	92.94	sp|P02768|ALBU_HUMAN	Serum albumin OS=Homo sapiens GN=ALB PE=1 SV=2			0	74.77	AEFAEVSK			0.00193051	879.436	440.725	879.434	440.724	2	8	15.1.1.6926.1	1	0.6839	-1	-1
1	543.32	543.32	98.85	94.09	92.94	sp|P02768|ALBU_HUMAN	Serum albumin OS=Homo sapiens GN=ALB PE=1 SV=2			0	74.77	AEFAEVSK			0.00113706	879.435	440.725	879.434	440.724	2	8	15.1.1.8090.1	1	0.7913	-1	-1
1	543.32	543.32	98.85	94.09	92.94	sp|P02768|ALBU_HUMAN	Serum albumin OS=Homo sapiens GN=ALB PE=1 SV=2			0	74.77	AEFAEVSK			0.00156431	879.435	440.725	879.434	440.724	2	8	15.1.1.9295.1	1	0.9013	-1	-1
1	543.32	543.32	98.85	94.09	92.94	sp|P02768|ALBU_HUMAN	Serum albumin OS=Homo sapiens GN=ALB PE=1 SV=2			0	74.77	AEFAEVSK			0.00272396	879.436	440.726	879.434	440.724	2	8	15.1.1.10587.1	1	1.0211	-1	-1
1	543.32	543.32	98.85	94.09	92.94	sp|P02768|ALBU_HUMAN	Serum albumin OS=Homo sapiens GN=ALB PE=1 SV=2			0	74.77	AEFAEVSK			0.00211362	879.436	440.725	879.434	440.724	2	8	15.1.1.11532.1	1	1.1106	-1	-1
1	543.32	543.32	98.85	94.09	92.94	sp|P02768|ALBU_HUMAN	Serum albumin OS=Homo sapiens GN=ALB PE=1 SV=2			0	74.77	AEFAEVSK			0.00193051	879.436	440.725	879.434	440.724	2	8	15.1.1.11595.1	1	1.1166	-1	-1
1	543.32	543.32	98.85	94.09	92.94	sp|P02768|ALBU_HUMAN	Serum albumin OS=Homo sapiens GN=ALB PE=1 SV=2			0	74.43	AEFAEVSK			0.000709819	879.434	440.724	879.434	440.724	2	8	15.1.1.3247.1	1	0.342	-1	-1
1	543.32	543.32	98.85	94.09	92.94	sp|P02768|ALBU_HUMAN	Serum albumin OS=Homo sapiens GN=ALB PE=1 SV=2			0	74.43	AEFAEVSK			0.000709819	879.434	440.724	879.434	440.724	2	8	15.1.1.4456.1	1	0.4539	-1	-1
1	543.32	543.32	98.85	94.09	92.94	sp|P02768|ALBU_HUMAN	Serum albumin OS=Homo sapiens GN=ALB PE=1 SV=2			0	74.43	AEFAEVSK			0.00174741	879.435	440.725	879.434	440.724	2	8	15.1.1.4574.1	1	0.465	-1	-1
1	543.32	543.32	98.85	94.09	92.94	sp|P02768|ALBU_HUMAN	Serum albumin OS=Homo sapiens GN=ALB PE=1 SV=2			0	74.43	AEFAEVSK			0.0029681	879.437	440.726	879.434	440.724	2	8	15.1.1.5360.1	1	0.5386	-1	-1
1	543.32	543.32	98.85	94.09	92.94	sp|P02768|ALBU_HUMAN	Serum albumin OS=Homo sapiens GN=ALB PE=1 SV=2			0	74.43	AEFAEVSK			0.00431087	879.438	440.726	879.434	440.724	2	8	15.1.1.5421.1	1	0.5443	-1	-1
1	543.32	543.32	98.85	94.09	92.94	sp|P02768|ALBU_HUMAN	Serum albumin OS=Homo sapiens GN=ALB PE=1 SV=2			0	74.43	AEFAEVSK			0.00113706	879.435	440.725	879.434	440.724	2	8	15.1.1.5626.1	1	0.5634	-1	-1
1	543.32	543.32	98.85	94.09	92.94	sp|P02768|ALBU_HUMAN	Serum albumin OS=Homo sapiens GN=ALB PE=1 SV=2			0	74.43	AEFAEVSK			0.000953958	879.435	440.725	879.434	440.724	2	8	15.1.1.5690.1	1	0.5694	-1	-1
1	543.32	543.32	98.85	94.09	92.94	sp|P02768|ALBU_HUMAN	Serum albumin OS=Homo sapiens GN=ALB PE=1 SV=2			0	74.43	AEFAEVSK			0.000709819	879.434	440.724	879.434	440.724	2	8	15.1.1.5762.1	1	0.5761	-1	-1
1	543.32	543.32	98.85	94.09	92.94	sp|P02768|ALBU_HUMAN	Serum albumin OS=Homo sapiens GN=ALB PE=1 SV=2			0	74.43	AEFAEVSK			0.00156431	879.435	440.725	879.434	440.724	2	8	15.1.1.5830.1	1	0.5825	-1	-1
1	543.32	543.32	98.85	94.09	92.94	sp|P02768|ALBU_HUMAN	Serum albumin OS=Homo sapiens GN=ALB PE=1 SV=2			0	74.43	AEFAEVSK			0.00132017	879.435	440.725	879.434	440.724	2	8	15.1.1.6174.1	1	0.6147	-1	-1
1	543.32	543.32	98.85	94.09	92.94	sp|P02768|ALBU_HUMAN	Serum albumin OS=Homo sapiens GN=ALB PE=1 SV=2			0	74.43	AEFAEVSK			-0.00344054	879.43	440.722	879.434	440.724	2	8	15.1.1.6521.1	1	0.6468	-1	-1
1	543.32	543.32	98.85	94.09	92.94	sp|P02768|ALBU_HUMAN	Serum albumin OS=Homo sapiens GN=ALB PE=1 SV=2			0	74.43	AEFAEVSK			0.000709819	879.434	440.724	879.434	440.724	2	8	15.1.1.6585.1	1	0.6527	-1	-1
1	543.32	543.32	98.85	94.09	92.94	sp|P02768|ALBU_HUMAN	Serum albumin OS=Homo sapiens GN=ALB PE=1 SV=2			0	74.43	AEFAEVSK			0.00193051	879.436	440.725	879.434	440.724	2	8	15.1.1.7193.1	1	0.7086	-1	-1
1	543.32	543.32	98.85	94.09	92.94	sp|P02768|ALBU_HUMAN	Serum albumin OS=Homo sapiens GN=ALB PE=1 SV=2			0	74.43	AEFAEVSK			0.000709819	879.434	440.724	879.434	440.724	2	8	15.1.1.7746.1	1	0.7595	-1	-1
1	543.32	543.32	98.85	94.09	92.94	sp|P02768|ALBU_HUMAN	Serum albumin OS=Homo sapiens GN=ALB PE=1 SV=2			0	74.43	AEFAEVSK			0.000953958	879.435	440.725	879.434	440.724	2	8	15.1.1.8027.1	1	0.7854	-1	-1
1	543.32	543.32	98.85	94.09	92.94	sp|P02768|ALBU_HUMAN	Serum albumin OS=Homo sapiens GN=ALB PE=1 SV=2			0	74.43	AEFAEVSK			0.000953958	879.435	440.725	879.434	440.724	2	8	15.1.1.8154.1	1	0.7971	-1	-1
1	543.32	543.32	98.85	94.09	92.94	sp|P02768|ALBU_HUMAN	Serum albumin OS=Homo sapiens GN=ALB PE=1 SV=2			0	74.43	AEFAEVSK			0.00113706	879.435	440.725	879.434	440.724	2	8	15.1.1.8357.1	1	0.8156	-1	-1
1	543.32	543.32	98.85	94.09	92.94	sp|P02768|ALBU_HUMAN	Serum albumin OS=Homo sapiens GN=ALB PE=1 SV=2			0	74.43	AEFAEVSK			0.00156431	879.435	440.725	879.434	440.724	2	8	15.1.1.8530.1	1	0.8313	-1	-1
1	543.32	543.32	98.85	94.09	92.94	sp|P02768|ALBU_HUMAN	Serum albumin OS=Homo sapiens GN=ALB PE=1 SV=2			0	74.43	AEFAEVSK			0.00174741	879.435	440.725	879.434	440.724	2	8	15.1.1.8656.1	1	0.8429	-1	-1
1	543.32	543.32	98.85	94.09	92.94	sp|P02768|ALBU_HUMAN	Serum albumin OS=Homo sapiens GN=ALB PE=1 SV=2			0	74.43	AEFAEVSK			0.00193051	879.436	440.725	879.434	440.724	2	8	15.1.1.8786.1	1	0.8549	-1	-1
1	543.32	543.32	98.85	94.09	92.94	sp|P02768|ALBU_HUMAN	Serum albumin OS=Homo sapiens GN=ALB PE=1 SV=2			0	74.43	AEFAEVSK			0.00254086	879.436	440.725	879.434	440.724	2	8	15.1.1.8916.1	1	0.8668	-1	-1
1	543.32	543.32	98.85	94.09	92.94	sp|P02768|ALBU_HUMAN	Serum albumin OS=Homo sapiens GN=ALB PE=1 SV=2			0	74.43	AEFAEVSK			0.00235776	879.436	440.725	879.434	440.724	2	8	15.1.1.9040.1	1	0.878	-1	-1
1	543.32	543.32	98.85	94.09	92.94	sp|P02768|ALBU_HUMAN	Serum albumin OS=Homo sapiens GN=ALB PE=1 SV=2			0	74.43	AEFAEVSK			0.00156431	879.435	440.725	879.434	440.724	2	8	15.1.1.9168.1	1	0.8896	-1	-1
1	543.32	543.32	98.85	94.09	92.94	sp|P02768|ALBU_HUMAN	Serum albumin OS=Homo sapiens GN=ALB PE=1 SV=2			0	74.43	AEFAEVSK			0.00211362	879.436	440.725	879.434	440.724	2	8	15.1.1.9230.1	1	0.8953	-1	-1
1	543.32	543.32	98.85	94.09	92.94	sp|P02768|ALBU_HUMAN	Serum albumin OS=Homo sapiens GN=ALB PE=1 SV=2			0	74.43	AEFAEVSK			0.00235776	879.436	440.725	879.434	440.724	2	8	15.1.1.9357.1	1	0.907	-1	-1
1	543.32	543.32	98.85	94.09	92.94	sp|P02768|ALBU_HUMAN	Serum albumin OS=Homo sapiens GN=ALB PE=1 SV=2			0	74.43	AEFAEVSK			-0.000266736	879.433	440.724	879.434	440.724	2	8	15.1.1.9509.1	1	0.921	-1	-1
1	543.32	543.32	98.85	94.09	92.94	sp|P02768|ALBU_HUMAN	Serum albumin OS=Homo sapiens GN=ALB PE=1 SV=2			0	74.43	AEFAEVSK			0.000953958	879.435	440.725	879.434	440.724	2	8	15.1.1.9744.1	1	0.9425	-1	-1
1	543.32	543.32	98.85	94.09	92.94	sp|P02768|ALBU_HUMAN	Serum albumin OS=Homo sapiens GN=ALB PE=1 SV=2			0	74.43	AEFAEVSK			0.00254086	879.436	440.725	879.434	440.724	2	8	15.1.1.10182.1	1	0.9833	-1	-1
1	543.32	543.32	98.85	94.09	92.94	sp|P02768|ALBU_HUMAN	Serum albumin OS=Homo sapiens GN=ALB PE=1 SV=2			0	74.43	AEFAEVSK			0.00174741	879.435	440.725	879.434	440.724	2	8	15.1.1.10309.1	1	0.9951	-1	-1
1	543.32	543.32	98.85	94.09	92.94	sp|P02768|ALBU_HUMAN	Serum albumin OS=Homo sapiens GN=ALB PE=1 SV=2			0	74.43	AEFAEVSK			0.00254086	879.436	440.725	879.434	440.724	2	8	15.1.1.10463.1	1	1.0095	-1	-1
1	543.32	543.32	98.85	94.09	92.94	sp|P02768|ALBU_HUMAN	Serum albumin OS=Homo sapiens GN=ALB PE=1 SV=2			0	74.43	AEFAEVSK			0.0029681	879.437	440.726	879.434	440.724	2	8	15.1.1.10714.1	1	1.0332	-1	-1
1	543.32	543.32	98.85	94.09	92.94	sp|P02768|ALBU_HUMAN	Serum albumin OS=Homo sapiens GN=ALB PE=1 SV=2			0	74.43	AEFAEVSK			0.00235776	879.436	440.725	879.434	440.724	2	8	15.1.1.11092.1	1	1.0689	-1	-1
1	543.32	543.32	98.85	94.09	92.94	sp|P02768|ALBU_HUMAN	Serum albumin OS=Homo sapiens GN=ALB PE=1 SV=2			0	74.43	AEFAEVSK			0.00254086	879.436	440.725	879.434	440.724	2	8	15.1.1.11281.1	1	1.0867	-1	-1
1	543.32	543.32	98.85	94.09	92.94	sp|P02768|ALBU_HUMAN	Serum albumin OS=Homo sapiens GN=ALB PE=1 SV=2			0	74.43	AEFAEVSK			0.00254086	879.436	440.725	879.434	440.724	2	8	15.1.1.11343.1	1	1.0926	-1	-1
1	543.32	543.32	98.85	94.09	92.94	sp|P02768|ALBU_HUMAN	Serum albumin OS=Homo sapiens GN=ALB PE=1 SV=2			0	74.43	AEFAEVSK			0.0029681	879.437	440.726	879.434	440.724	2	8	15.1.1.11469.1	1	1.1046	-1	-1
1	543.32	543.32	98.85	94.09	92.94	sp|P02768|ALBU_HUMAN	Serum albumin OS=Homo sapiens GN=ALB PE=1 SV=2			0	74.43	AEFAEVSK			0.00272396	879.436	440.726	879.434	440.724	2	8	15.1.1.11782.1	1	1.1343	-1	-1
1	543.32	543.32	98.85	94.09	92.94	sp|P02768|ALBU_HUMAN	Serum albumin OS=Homo sapiens GN=ALB PE=1 SV=2			0	74.43	AEFAEVSK			0.00132017	879.435	440.725	879.434	440.724	2	8	15.1.1.11923.1	1	1.1476	-1	-1
1	543.32	543.32	98.85	94.09	92.94	sp|P02768|ALBU_HUMAN	Serum albumin OS=Homo sapiens GN=ALB PE=1 SV=2			0	74.43	AEFAEVSK			0.000953958	879.435	440.725	879.434	440.724	2	8	15.1.1.12329.1	1	1.1961	-1	-1
1	543.32	543.32	98.85	94.09	92.94	sp|P02768|ALBU_HUMAN	Serum albumin OS=Homo sapiens GN=ALB PE=1 SV=2			0	74.43	AEFAEVSK			0.00113706	879.435	440.725	879.434	440.724	2	8	15.1.1.12461.1	1	1.213	-1	-1
1	543.32	543.32	98.85	94.09	92.94	sp|P02768|ALBU_HUMAN	Serum albumin OS=Homo sapiens GN=ALB PE=1 SV=2			0	74.43	AEFAEVSK			-0.000266736	879.433	440.724	879.434	440.724	2	8	15.1.1.12590.1	1	1.2301	-1	-1
1	543.32	543.32	98.85	94.09	92.94	sp|P02768|ALBU_HUMAN	Serum albumin OS=Homo sapiens GN=ALB PE=1 SV=2			0	74.43	AEFAEVSK			0.000526715	879.434	440.724	879.434	440.724	2	8	15.1.1.12790.1	1	1.2554	-1	-1
1	543.32	543.32	98.85	94.09	92.94	sp|P02768|ALBU_HUMAN	Serum albumin OS=Homo sapiens GN=ALB PE=1 SV=2			0	74.43	AEFAEVSK			0.000953958	879.435	440.725	879.434	440.724	2	8	15.1.1.12917.1	1	1.2723	-1	-1
1	543.32	543.32	98.85	94.09	92.94	sp|P02768|ALBU_HUMAN	Serum albumin OS=Homo sapiens GN=ALB PE=1 SV=2			0	74.43	AEFAEVSK			0.00492121	879.439	440.727	879.434	440.724	2	7	15.1.1.13337.1	1	1.3319	-1	-1
1	543.32	543.32	98.85	94.09	92.94	sp|P02768|ALBU_HUMAN	Serum albumin OS=Homo sapiens GN=ALB PE=1 SV=2			0	74.25	AEFAEVSK			0.000709819	879.434	440.724	879.434	440.724	2	8	15.1.1.4645.1	1	0.4716	-1	-1
1	543.32	543.32	98.85	94.09	92.94	sp|P02768|ALBU_HUMAN	Serum albumin OS=Homo sapiens GN=ALB PE=1 SV=2			0	74.25	AEFAEVSK			0.00272396	879.436	440.726	879.434	440.724	2	8	15.1.1.5484.1	1	0.5502	-1	-1
1	543.32	543.32	98.85	94.09	92.94	sp|P02768|ALBU_HUMAN	Serum albumin OS=Homo sapiens GN=ALB PE=1 SV=2			0	74.25	AEFAEVSK			0.0029681	879.437	440.726	879.434	440.724	2	8	15.1.1.11658.1	1	1.1226	-1	-1
1	543.32	543.32	98.85	94.09	92.94	sp|P02768|ALBU_HUMAN	Serum albumin OS=Homo sapiens GN=ALB PE=1 SV=2			0	74.08	AEFAEVSK			-0.00307433	879.431	440.723	879.434	440.724	2	8	15.1.1.2424.1	1	0.2679	-1	-1
1	543.32	543.32	98.85	94.09	92.94	sp|P02768|ALBU_HUMAN	Serum albumin OS=Homo sapiens GN=ALB PE=1 SV=2			0	71.8	AEFAEVSK			0.0052626	879.439	440.727	879.434	440.724	2	6	6.1.1.2107.1	1	0.3214	-1	-1
1	543.32	543.32	98.85	94.09	92.94	sp|P02768|ALBU_HUMAN	Serum albumin OS=Homo sapiens GN=ALB PE=1 SV=2			0	70.21	AEFAEVSK			0.00455501	879.438	440.726	879.434	440.724	2	7	15.1.1.13280.1	1	1.3232	-1	-1
1	543.32	543.32	98.85	94.09	92.94	sp|P02768|ALBU_HUMAN	Serum albumin OS=Homo sapiens GN=ALB PE=1 SV=2			0	62.36	AEFAEVSK			-0.000789167	879.433	440.724	879.434	440.724	2	7	14.1.1.11810.1	1	1.1698	-1	-1
1	543.32	543.32	98.85	94.09	92.94	sp|P02768|ALBU_HUMAN	Serum albumin OS=Homo sapiens GN=ALB PE=1 SV=2			0	59.38	AEFAEVSK			0.00222652	879.436	440.725	879.434	440.724	2	7	3.1.1.1958.1	1	0.2925	-1	-1
1	543.32	543.32	98.85	94.09	92.94	sp|P02768|ALBU_HUMAN	Serum albumin OS=Homo sapiens GN=ALB PE=1 SV=2			0	53.86	AEFAEVSK			0.00162471	879.435	440.725	879.434	440.724	2	7	15.1.1.5024.1	1	0.5071	-1	-1
1	543.32	543.32	98.85	94.09	92.94	sp|P02768|ALBU_HUMAN	Serum albumin OS=Homo sapiens GN=ALB PE=1 SV=2			0	45.89	AEFAEVSK			0.0577162	879.491	440.753	879.434	440.724	2	7	15.1.1.4004.1	0	0.412	-1	-1
1	543.32	543.32	98.85	94.09	92.94	sp|P02768|ALBU_HUMAN	Serum albumin OS=Homo sapiens GN=ALB PE=1 SV=2			0	45.53	AEFAEVSK			0.0583266	879.492	440.753	879.434	440.724	2	7	15.1.1.3941.1	0	0.4063	-1	-1
1	543.32	543.32	98.85	94.09	92.94	sp|P02768|ALBU_HUMAN	Serum albumin OS=Homo sapiens GN=ALB PE=1 SV=2			0	41.47	AEFAEVSK			0.0149507	879.449	880.456	879.434	880.441	1	7	15.1.1.10695.1	1	1.0313	-1	-1
1	543.32	543.32	98.85	94.09	92.94	sp|P02768|ALBU_HUMAN	Serum albumin OS=Homo sapiens GN=ALB PE=1 SV=2			0	91.33	AEFAEVSKL		cleaved L-V@C-term; missed K-L@8	0.000891824	992.519	497.267	992.518	497.266	2	8	12.1.1.5944.1	1	0.607	-1	-1
1	543.32	543.32	98.85	94.09	92.94	sp|P02768|ALBU_HUMAN	Serum albumin OS=Homo sapiens GN=ALB PE=1 SV=2			0	82.24	AEFAEVSKLV		cleaved V-T@C-term; missed K-L@8	0.000287671	1091.59	546.801	1091.59	546.8	2	8	7.1.1.7289.1	1	0.786	-1	-1
1	543.32	543.32	98.85	94.09	92.94	sp|P02768|ALBU_HUMAN	Serum albumin OS=Homo sapiens GN=ALB PE=1 SV=2			0	99	AEFAEVSKLVTDLTK		missed K-L@8	0.00416057	1649.89	825.953	1649.89	825.951	2	14	13.1.1.10001.1	1	0.9977	-1	-1
1	543.32	543.32	98.85	94.09	92.94	sp|P02768|ALBU_HUMAN	Serum albumin OS=Homo sapiens GN=ALB PE=1 SV=2			0	99	AEFAEVSKLVTDLTK	PyruvicAcidIminyl(K)@8	missed K-L@8	0.0380051	1719.93	860.973	1719.89	860.954	2	12	13.1.1.10076.1	0	1.0047	-1	-1
1	543.32	543.32	98.85	94.09	92.94	sp|P02768|ALBU_HUMAN	Serum albumin OS=Homo sapiens GN=ALB PE=1 SV=2			0	99	AEFAEVSKLVTDLTK		missed K-L@8	0.00291774	1649.89	825.952	1649.89	825.951	2	14	15.1.1.10105.1	1	0.9761	-1	-1
1	543.32	543.32	98.85	94.09	92.94	sp|P02768|ALBU_HUMAN	Serum albumin OS=Homo sapiens GN=ALB PE=1 SV=2			0	99	AEFAEVSKLVTDLTK		missed K-L@8	0.0020872	1649.89	825.952	1649.89	825.951	2	14	15.1.1.10188.1	1	0.9838	-1	-1
1	543.32	543.32	98.85	94.09	92.94	sp|P02768|ALBU_HUMAN	Serum albumin OS=Homo sapiens GN=ALB PE=1 SV=2			0	99	AEFAEVSKLVTDLTK		missed K-L@8	0.0010247	1649.89	825.952	1649.89	825.951	2	14	16.1.1.9957.1	1	0.9674	-1	-1
1	543.32	543.32	98.85	94.09	92.94	sp|P02768|ALBU_HUMAN	Serum albumin OS=Homo sapiens GN=ALB PE=1 SV=2			0	99	AEFAEVSKLVTDLTK		missed K-L@8	0.00196972	1649.89	825.952	1649.89	825.951	2	16	16.1.1.10018.1	1	0.973	-1	-1
1	543.32	543.32	98.85	94.09	92.94	sp|P02768|ALBU_HUMAN	Serum albumin OS=Homo sapiens GN=ALB PE=1 SV=2			0	99	AEFAEVSKLVTDLTK		missed K-L@8	-0.0096281	1649.88	825.946	1649.89	825.951	2	11	17.1.1.9930.1	1	0.9614	-1	-1
1	543.32	543.32	98.85	94.09	92.94	sp|P02768|ALBU_HUMAN	Serum albumin OS=Homo sapiens GN=ALB PE=1 SV=2			0	99	AEFAEVSKLVTDLTK		missed K-L@8	0.00424412	1649.89	825.953	1649.89	825.951	2	9	18.1.1.10229.1	1	0.9819	-1	-1
1	543.32	543.32	98.85	94.09	92.94	sp|P02768|ALBU_HUMAN	Serum albumin OS=Homo sapiens GN=ALB PE=1 SV=2			0	99	AEFAEVSKLVTDLTK		missed K-L@8	0.0024161	1649.89	825.952	1649.89	825.951	2	13	18.1.1.10291.1	1	0.9878	-1	-1
1	543.32	543.32	98.85	94.09	92.94	sp|P02768|ALBU_HUMAN	Serum albumin OS=Homo sapiens GN=ALB PE=1 SV=2			0	99	AEFAEVSKLVTDLTK	Carbamidomethyl(K)@8	missed K-L@8	0.00348971	1706.91	854.464	1706.91	854.462	2	13	18.1.1.10298.1	1	0.9884	-1	-1
1	543.32	543.32	98.85	94.09	92.94	sp|P02768|ALBU_HUMAN	Serum albumin OS=Homo sapiens GN=ALB PE=1 SV=2			0	99	AEFAEVSKLVTDLTK		missed K-L@8	0.0049656	1649.89	550.971	1649.89	550.97	3	10	15.1.1.10160.1	1	0.9813	-1	-1
1	543.32	543.32	98.85	94.09	92.94	sp|P02768|ALBU_HUMAN	Serum albumin OS=Homo sapiens GN=ALB PE=1 SV=2			0	99	AEFAEVSKLVTDLTK		missed K-L@8	0.0049656	1649.89	550.971	1649.89	550.97	3	10	15.1.1.10223.1	1	0.9871	-1	-1
1	543.32	543.32	98.85	94.09	92.94	sp|P02768|ALBU_HUMAN	Serum albumin OS=Homo sapiens GN=ALB PE=1 SV=2			0	99	AEFAEVSKLVTDLTK		missed K-L@8	0.00400979	1649.89	825.953	1649.89	825.951	2	12	13.1.1.9940.1	1	0.9919	-1	-1
1	543.32	543.32	98.85	94.09	92.94	sp|P02768|ALBU_HUMAN	Serum albumin OS=Homo sapiens GN=ALB PE=1 SV=2			0	99	AEFAEVSKLVTDLTK		missed K-L@8	0.000367751	1649.89	550.97	1649.89	550.97	3	11	14.1.1.9922.1	1	0.9847	-1	-1
1	543.32	543.32	98.85	94.09	92.94	sp|P02768|ALBU_HUMAN	Serum albumin OS=Homo sapiens GN=ALB PE=1 SV=2			0	99	AEFAEVSKLVTDLTK		missed K-L@8	-0.00313522	1649.88	825.949	1649.89	825.951	2	13	14.1.1.9871.1	1	0.9798	-1	-1
1	543.32	543.32	98.85	94.09	92.94	sp|P02768|ALBU_HUMAN	Serum albumin OS=Homo sapiens GN=ALB PE=1 SV=2			0	99	AEFAEVSKLVTDLTK		missed K-L@8	0.00192078	1649.89	550.971	1649.89	550.97	3	11	15.1.1.10097.1	1	0.9753	-1	-1
1	543.32	543.32	98.85	94.09	92.94	sp|P02768|ALBU_HUMAN	Serum albumin OS=Homo sapiens GN=ALB PE=1 SV=2			0	99	AEFAEVSKLVTDLTK		missed K-L@8	0.00181014	1649.89	550.97	1649.89	550.97	3	10	17.1.1.9908.1	1	0.9593	-1	-1
1	543.32	543.32	98.85	94.09	92.94	sp|P02768|ALBU_HUMAN	Serum albumin OS=Homo sapiens GN=ALB PE=1 SV=2			0	99	AEFAEVSKLVTDLTK		missed K-L@8	-0.00057022	1649.89	550.97	1649.89	550.97	3	10	17.1.1.9971.1	1	0.9652	-1	-1
1	543.32	543.32	98.85	94.09	92.94	sp|P02768|ALBU_HUMAN	Serum albumin OS=Homo sapiens GN=ALB PE=1 SV=2			0	99	AEFAEVSKLVTDLTK		missed K-L@8	-0.000452137	1649.89	550.97	1649.89	550.97	3	11	13.1.1.9945.1	1	0.9924	-1	-1
1	543.32	543.32	98.85	94.09	92.94	sp|P02768|ALBU_HUMAN	Serum albumin OS=Homo sapiens GN=ALB PE=1 SV=2			0	99	AEFAEVSKLVTDLTK		missed K-L@8	0.000101355	1649.89	550.97	1649.89	550.97	3	9	18.1.1.10216.1	1	0.9806	-1	-1
1	543.32	543.32	98.85	94.09	92.94	sp|P02768|ALBU_HUMAN	Serum albumin OS=Homo sapiens GN=ALB PE=1 SV=2			0	99	AEFAEVSKLVTDLTK		missed K-L@8	0.00312898	1649.89	550.971	1649.89	550.97	3	11	16.1.1.10025.1	1	0.9737	-1	-1
1	543.32	543.32	98.85	94.09	92.94	sp|P02768|ALBU_HUMAN	Serum albumin OS=Homo sapiens GN=ALB PE=1 SV=2			0	99	AEFAEVSKLVTDLTK		missed K-L@8	0.00472719	1649.89	550.971	1649.89	550.97	3	10	10.1.1.10134.1	1	1.016	-1	-1
1	543.32	543.32	98.85	94.09	92.94	sp|P02768|ALBU_HUMAN	Serum albumin OS=Homo sapiens GN=ALB PE=1 SV=2			0	99	AEFAEVSKLVTDLTK		missed K-L@8	0.00152876	1649.89	550.97	1649.89	550.97	3	11	13.1.1.10009.1	1	0.9984	-1	-1
1	543.32	543.32	98.85	94.09	92.94	sp|P02768|ALBU_HUMAN	Serum albumin OS=Homo sapiens GN=ALB PE=1 SV=2			0	99	AEFAEVSKLVTDLTK	PyruvicAcidIminyl(K)@8	missed K-L@8	0.0330548	1719.93	860.97	1719.89	860.954	2	11	11.1.1.10245.1	0	1.0289	-1	-1
1	543.32	543.32	98.85	94.09	92.94	sp|P02768|ALBU_HUMAN	Serum albumin OS=Homo sapiens GN=ALB PE=1 SV=2			0	99	AEFAEVSKLVTDLTK	Hex(S)@7	missed K-L@8	0.00239725	1811.94	906.979	1811.94	906.977	2	11	13.1.1.10024.1	1	0.9998	-1	-1
1	543.32	543.32	98.85	94.09	92.94	sp|P02768|ALBU_HUMAN	Serum albumin OS=Homo sapiens GN=ALB PE=1 SV=2			0	99	AEFAEVSKLVTDLTK	Hex(S)@7	missed K-L@8	0.00384252	1811.94	906.979	1811.94	906.977	2	11	15.1.1.10231.1	1	0.9879	-1	-1
1	543.32	543.32	98.85	94.09	92.94	sp|P02768|ALBU_HUMAN	Serum albumin OS=Homo sapiens GN=ALB PE=1 SV=2			0	99	AEFAEVSKLVTDLTK		missed K-L@8	-0.00125653	1649.89	550.969	1649.89	550.97	3	11	12.1.1.10170.1	1	1.0035	-1	-1
1	543.32	543.32	98.85	94.09	92.94	sp|P02768|ALBU_HUMAN	Serum albumin OS=Homo sapiens GN=ALB PE=1 SV=2			0	99	AEFAEVSKLVTDLTK		missed K-L@8	-0.00105049	1649.89	825.951	1649.89	825.951	2	11	16.1.1.10083.1	1	0.9789	-1	-1
1	543.32	543.32	98.85	94.09	92.94	sp|P02768|ALBU_HUMAN	Serum albumin OS=Homo sapiens GN=ALB PE=1 SV=2			0	99	AEFAEVSKLVTDLTK		missed K-L@8	0.000574512	1649.89	550.97	1649.89	550.97	3	11	12.1.1.10107.1	1	0.9976	-1	-1
1	543.32	543.32	98.85	94.09	92.94	sp|P02768|ALBU_HUMAN	Serum albumin OS=Homo sapiens GN=ALB PE=1 SV=2			0	99	AEFAEVSKLVTDLTK	PyruvicAcidIminyl(K)@8	missed K-L@8	0.0445871	1719.94	860.976	1719.89	860.954	2	11	15.1.1.10217.1	0	0.9866	-1	-1
1	543.32	543.32	98.85	94.09	92.94	sp|P02768|ALBU_HUMAN	Serum albumin OS=Homo sapiens GN=ALB PE=1 SV=2			0	99	AEFAEVSKLVTDLTK		missed K-L@8	0.00143081	1649.89	550.97	1649.89	550.97	3	9	8.1.1.10183.1	1	1.0308	-1	-1
1	543.32	543.32	98.85	94.09	92.94	sp|P02768|ALBU_HUMAN	Serum albumin OS=Homo sapiens GN=ALB PE=1 SV=2			0	99	AEFAEVSKLVTDLTK		missed K-L@8	0.00167102	1649.89	550.97	1649.89	550.97	3	11	18.1.1.10276.1	1	0.9864	-1	-1
1	543.32	543.32	98.85	94.09	92.94	sp|P02768|ALBU_HUMAN	Serum albumin OS=Homo sapiens GN=ALB PE=1 SV=2			0	99	AEFAEVSKLVTDLTK		missed K-L@8	0.0014014	1649.89	550.97	1649.89	550.97	3	10	11.1.1.10102.1	1	1.0146	-1	-1
1	543.32	543.32	98.85	94.09	92.94	sp|P02768|ALBU_HUMAN	Serum albumin OS=Homo sapiens GN=ALB PE=1 SV=2			0	98.88	AEFAEVSKLVTDLTK		missed K-L@8	-0.00161126	1649.89	550.969	1649.89	550.97	3	10	14.1.1.9860.1	1	0.9788	-1	-1
1	543.32	543.32	98.85	94.09	92.94	sp|P02768|ALBU_HUMAN	Serum albumin OS=Homo sapiens GN=ALB PE=1 SV=2			0	98.7	AEFAEVSKLVTDLTK	Phospho(S)@7	missed K-L@8	0.0668783	1729.92	865.968	1729.85	865.934	2	11	18.1.1.11749.1	0	1.1466	-1	-1
1	543.32	543.32	98.85	94.09	92.94	sp|P02768|ALBU_HUMAN	Serum albumin OS=Homo sapiens GN=ALB PE=1 SV=2			0	98.56	AEFAEVSKLVTDLTK		missed K-L@8	0.00371908	1649.89	550.971	1649.89	550.97	3	10	9.1.1.10105.1	1	1.0167	-1	-1
1	543.32	543.32	98.85	94.09	92.94	sp|P02768|ALBU_HUMAN	Serum albumin OS=Homo sapiens GN=ALB PE=1 SV=2			0	98.46	AEFAEVSKLVTDLTK	Hex(S)@7	missed K-L@8	0.00580227	1811.95	906.98	1811.94	906.977	2	11	16.1.1.10063.1	1	0.9771	-1	-1
1	543.32	543.32	98.85	94.09	92.94	sp|P02768|ALBU_HUMAN	Serum albumin OS=Homo sapiens GN=ALB PE=1 SV=2			0	98.41	AEFAEVSKLVTDLTK	PyruvicAcidIminyl(K)@8	missed K-L@8	0.0441027	1719.94	860.976	1719.89	860.954	2	11	16.1.1.10096.1	0	0.9801	-1	-1
1	543.32	543.32	98.85	94.09	92.94	sp|P02768|ALBU_HUMAN	Serum albumin OS=Homo sapiens GN=ALB PE=1 SV=2			0	98.41	AEFAEVSKLVTDLTK	PyruvicAcidIminyl(K)@8	missed K-L@8	0.0397082	1719.93	860.974	1719.89	860.954	2	11	16.1.1.10221.1	0	0.9918	-1	-1
1	543.32	543.32	98.85	94.09	92.94	sp|P02768|ALBU_HUMAN	Serum albumin OS=Homo sapiens GN=ALB PE=1 SV=2			0	98.29	AEFAEVSKLVTDLTK	PyruvicAcidIminyl(K)@8	missed K-L@8	0.0416227	1719.93	860.975	1719.89	860.954	2	11	16.1.1.10158.1	0	0.9859	-1	-1
1	543.32	543.32	98.85	94.09	92.94	sp|P02768|ALBU_HUMAN	Serum albumin OS=Homo sapiens GN=ALB PE=1 SV=2			0	98.17	AEFAEVSKLVTDLTK		missed K-L@8	-0.00178571	1649.89	825.95	1649.89	825.951	2	8	11.1.1.10118.1	1	1.0161	-1	-1
1	543.32	543.32	98.85	94.09	92.94	sp|P02768|ALBU_HUMAN	Serum albumin OS=Homo sapiens GN=ALB PE=1 SV=2			0	98	AEFAEVSKLVTDLTK		missed K-L@8	-0.00567384	1649.88	825.948	1649.89	825.951	2	8	11.1.1.10050.1	1	1.0096	-1	-1
1	543.32	543.32	98.85	94.09	92.94	sp|P02768|ALBU_HUMAN	Serum albumin OS=Homo sapiens GN=ALB PE=1 SV=2			0	97.71	AEFAEVSKLVTDLTK		missed K-L@8	0.000346642	1649.89	550.97	1649.89	550.97	3	10	16.1.1.9962.1	1	0.9679	-1	-1
1	543.32	543.32	98.85	94.09	92.94	sp|P02768|ALBU_HUMAN	Serum albumin OS=Homo sapiens GN=ALB PE=1 SV=2			0	97.71	AEFAEVSKLVTDLTK		missed K-L@8	0.00107906	1649.89	550.97	1649.89	550.97	3	10	16.1.1.10088.1	1	0.9794	-1	-1
1	543.32	543.32	98.85	94.09	92.94	sp|P02768|ALBU_HUMAN	Serum albumin OS=Homo sapiens GN=ALB PE=1 SV=2			0	97.63	AEFAEVSKLVTDLTK		missed K-L@8	0.00028446	1649.89	550.97	1649.89	550.97	3	9	18.1.1.10338.1	1	0.9923	-1	-1
1	543.32	543.32	98.85	94.09	92.94	sp|P02768|ALBU_HUMAN	Serum albumin OS=Homo sapiens GN=ALB PE=1 SV=2			0	97.61	AEFAEVSKLVTDLTK	Carbamidomethyl(K)@8	missed K-L@8	0.0019933	1706.91	569.978	1706.91	569.977	3	9	13.1.1.9984.1	1	0.996	-1	-1
1	543.32	543.32	98.85	94.09	92.94	sp|P02768|ALBU_HUMAN	Serum albumin OS=Homo sapiens GN=ALB PE=1 SV=2			0	97.34	AEFAEVSKLVTDLTK	PyruvicAcidIminyl(K)@8	missed K-L@8	0.0396903	1719.93	860.974	1719.89	860.954	2	11	14.1.1.10009.1	0	0.9927	-1	-1
1	543.32	543.32	98.85	94.09	92.94	sp|P02768|ALBU_HUMAN	Serum albumin OS=Homo sapiens GN=ALB PE=1 SV=2			0	97.33	AEFAEVSKLVTDLTK	Hex(S)@7	missed K-L@8	0.00203401	1811.94	906.979	1811.94	906.977	2	11	15.1.1.10167.1	1	0.9819	-1	-1
1	543.32	543.32	98.85	94.09	92.94	sp|P02768|ALBU_HUMAN	Serum albumin OS=Homo sapiens GN=ALB PE=1 SV=2			0	97.33	AEFAEVSKLVTDLTK	PyruvicAcidIminyl(K)@8	missed K-L@8	0.0379659	1719.93	860.973	1719.89	860.954	2	11	15.1.1.10279.1	0	0.9924	-1	-1
1	543.32	543.32	98.85	94.09	92.94	sp|P02768|ALBU_HUMAN	Serum albumin OS=Homo sapiens GN=ALB PE=1 SV=2			0	97.27	AEFAEVSKLVTDLTK	Carbamidomethyl(K)@8	missed K-L@8	0.00524872	1706.91	854.464	1706.91	854.462	2	9	18.1.1.10237.1	1	0.9826	-1	-1
1	543.32	543.32	98.85	94.09	92.94	sp|P02768|ALBU_HUMAN	Serum albumin OS=Homo sapiens GN=ALB PE=1 SV=2			0	97.1	AEFAEVSKLVTDLTK	PyruvicAcidIminyl(K)@8	missed K-L@8	0.0413049	1719.93	860.975	1719.89	860.954	2	10	10.1.1.10270.1	1	1.0292	-1	-1
1	543.32	543.32	98.85	94.09	92.94	sp|P02768|ALBU_HUMAN	Serum albumin OS=Homo sapiens GN=ALB PE=1 SV=2			0	96.99	AEFAEVSKLVTDLTK	Carbamidomethyl(K)@8	missed K-L@8	0.00238769	1706.91	569.978	1706.91	569.977	3	10	18.1.1.10283.1	1	0.987	-1	-1
1	543.32	543.32	98.85	94.09	92.94	sp|P02768|ALBU_HUMAN	Serum albumin OS=Homo sapiens GN=ALB PE=1 SV=2			0	96.82	AEFAEVSKLVTDLTK		missed K-L@8	-0.0019414	1649.89	550.969	1649.89	550.97	3	9	11.1.1.10038.1	1	1.0084	-1	-1
1	543.32	543.32	98.85	94.09	92.94	sp|P02768|ALBU_HUMAN	Serum albumin OS=Homo sapiens GN=ALB PE=1 SV=2			0	95.82	AEFAEVSKLVTDLTK	PyruvicAcidIminyl(K)@8	missed K-L@8	0.0402362	1719.93	574.318	1719.89	574.305	3	9	18.1.1.10383.1	0	0.9965	-1	-1
1	543.32	543.32	98.85	94.09	92.94	sp|P02768|ALBU_HUMAN	Serum albumin OS=Homo sapiens GN=ALB PE=1 SV=2			0	95.63	AEFAEVSKLVTDLTK	PyruvicAcidIminyl(K)@8	missed K-L@8	0.037709	1719.93	860.973	1719.89	860.954	2	11	12.1.1.10232.1	0	1.0093	-1	-1
1	543.32	543.32	98.85	94.09	92.94	sp|P02768|ALBU_HUMAN	Serum albumin OS=Homo sapiens GN=ALB PE=1 SV=2			0	95.34	AEFAEVSKLVTDLTK	Hex(S)@7	missed K-L@8	0.000784385	1811.94	906.978	1811.94	906.977	2	11	17.1.1.9970.1	1	0.9652	-1	-1
1	543.32	543.32	98.85	94.09	92.94	sp|P02768|ALBU_HUMAN	Serum albumin OS=Homo sapiens GN=ALB PE=1 SV=2			0	95.34	AEFAEVSKLVTDLTK	Hex(S)@7	missed K-L@8	0.00322578	1811.94	906.979	1811.94	906.977	2	11	17.1.1.10097.1	1	0.9771	-1	-1
1	543.32	543.32	98.85	94.09	92.94	sp|P02768|ALBU_HUMAN	Serum albumin OS=Homo sapiens GN=ALB PE=1 SV=2			0	95.19	AEFAEVSKLVTDLTK		missed K-L@8	0.00081336	1649.89	550.97	1649.89	550.97	3	9	8.1.1.10120.1	1	1.0247	-1	-1
1	543.32	543.32	98.85	94.09	92.94	sp|P02768|ALBU_HUMAN	Serum albumin OS=Homo sapiens GN=ALB PE=1 SV=2			0	95.04	AEFAEVSKLVTDLTK	PyruvicAcidIminyl(K)@8	missed K-L@8	0.0382288	1719.93	860.973	1719.89	860.954	2	11	12.1.1.10295.1	0	1.0153	-1	-1
1	543.32	543.32	98.85	94.09	92.94	sp|P02768|ALBU_HUMAN	Serum albumin OS=Homo sapiens GN=ALB PE=1 SV=2			0	93.82	AEFAEVSKLVTDLTK		missed K-L@8	-0.000675427	1649.89	550.97	1649.89	550.97	3	9	9.1.1.10039.1	1	1.0104	-1	-1
1	543.32	543.32	98.85	94.09	92.94	sp|P02768|ALBU_HUMAN	Serum albumin OS=Homo sapiens GN=ALB PE=1 SV=2			0	93.62	AEFAEVSKLVTDLTK	PyruvicAcidIminyl(K)@8	missed K-L@8	0.0405959	1719.93	574.318	1719.89	574.305	3	8	18.1.1.10451.1	0	1.003	-1	-1
1	543.32	543.32	98.85	94.09	92.94	sp|P02768|ALBU_HUMAN	Serum albumin OS=Homo sapiens GN=ALB PE=1 SV=2			0	93.12	AEFAEVSKLVTDLTK	Hex(S)@7	missed K-L@8	0.00181449	1811.94	906.978	1811.94	906.977	2	11	17.1.1.10033.1	1	0.9711	-1	-1
1	543.32	543.32	98.85	94.09	92.94	sp|P02768|ALBU_HUMAN	Serum albumin OS=Homo sapiens GN=ALB PE=1 SV=2			0	88.4	AEFAEVSKLVTDLTK	Carbamidomethyl(K)@8	missed K-L@8	0.00147217	1706.91	569.977	1706.91	569.977	3	8	18.1.1.10218.1	1	0.9808	-1	-1
1	543.32	543.32	98.85	94.09	92.94	sp|P02768|ALBU_HUMAN	Serum albumin OS=Homo sapiens GN=ALB PE=1 SV=2			0	86.17	AEFAEVSKLVTDLTK	Dehydrated(S)@7	missed K-L@8	0.0026615	1631.88	544.967	1631.88	544.966	3	9	15.1.1.10134.1	1	0.9788	-1	-1
1	543.32	543.32	98.85	94.09	92.94	sp|P02768|ALBU_HUMAN	Serum albumin OS=Homo sapiens GN=ALB PE=1 SV=2			0	82.99	AEFAEVSKLVTDLTK	Trimethyl(K)@8	missed K-L@8	-0.0342817	1691.9	846.957	1691.93	846.975	2	7	18.1.1.11635.1	0	1.1316	-1	-1
1	543.32	543.32	98.85	94.09	92.94	sp|P02768|ALBU_HUMAN	Serum albumin OS=Homo sapiens GN=ALB PE=1 SV=2			0	66.08	AEFAEVSKLVTDLTK		missed K-L@8	0.00156975	1649.89	550.97	1649.89	550.97	3	6	7.1.1.9837.1	1	1.0291	-1	-1
1	543.32	543.32	98.85	94.09	92.94	sp|P02768|ALBU_HUMAN	Serum albumin OS=Homo sapiens GN=ALB PE=1 SV=2			0	49.16	AEFAEVSKLVTDLTK		missed K-L@8	-0.000533117	1649.89	550.97	1649.89	550.97	3	5	16.1.1.11286.1	1	1.0922	-1	-1
1	543.32	543.32	98.85	94.09	92.94	sp|P02768|ALBU_HUMAN	Serum albumin OS=Homo sapiens GN=ALB PE=1 SV=2			0	30.53	AEFAEVSKLVTDLTK		missed K-L@8	0.00254898	1649.89	825.952	1649.89	825.951	2	5	8.1.1.10168.1	1	1.0293	-1	-1
1	543.32	543.32	98.85	94.09	92.94	sp|P02768|ALBU_HUMAN	Serum albumin OS=Homo sapiens GN=ALB PE=1 SV=2			0	0	AEFAEVSKLVTDLTK		missed K-L@8	0.00181148	1649.89	550.97	1649.89	550.97	3	4	16.1.1.11846.1	1	1.145	-1	-1
1	543.32	543.32	98.85	94.09	92.94	sp|P02768|ALBU_HUMAN	Serum albumin OS=Homo sapiens GN=ALB PE=1 SV=2			0	99	AEFAEVSKLVTDLTKVHTECCHGDLLECADDR	FMNH(H)@17; Carbamidomethyl(C)@20; Carbamidomethyl(C)@21; Carbamidomethyl(C)@28	missed K-L@8; missed K-V@15	-0.139757	4171.66	1391.56	4171.8	1391.61	3	12	13.1.1.3272.1	1	0.367	-1	-1
1	543.32	543.32	98.85	94.09	92.94	sp|P02768|ALBU_HUMAN	Serum albumin OS=Homo sapiens GN=ALB PE=1 SV=2			0	97.25	AEFAEVSKLVTDLTKVHTECCHGDLLECADDR	FMNH(H)@17; Carbamidomethyl(C)@20; Carbamidomethyl(C)@21; Carbamidomethyl(C)@28	missed K-L@8; missed K-V@15	-0.139067	4171.66	1391.56	4171.8	1391.61	3	12	14.1.1.3290.1	1	0.3649	-1	-1
1	543.32	543.32	98.85	94.09	92.94	sp|P02768|ALBU_HUMAN	Serum albumin OS=Homo sapiens GN=ALB PE=1 SV=2			0	99	AEVENDEMPADLPSLAADFVESK	Oxidation(M)@8	cleaved I-A@N-term	-0.00612747	2492.12	831.714	2492.13	831.716	3	15	9.1.1.10382.1	1	1.0437	-1	-1
1	543.32	543.32	98.85	94.09	92.94	sp|P02768|ALBU_HUMAN	Serum albumin OS=Homo sapiens GN=ALB PE=1 SV=2			0	99	AEVENDEMPADLPSLAADFVESK	Oxidation(M)@8	cleaved I-A@N-term	0.00356539	2492.13	831.717	2492.13	831.716	3	15	10.1.1.10293.1	1	1.0316	-1	-1
1	543.32	543.32	98.85	94.09	92.94	sp|P02768|ALBU_HUMAN	Serum albumin OS=Homo sapiens GN=ALB PE=1 SV=2			0	99	AEVENDEMPADLPSLAADFVESK	Oxidation(M)@8	cleaved I-A@N-term	0.00143403	2492.13	831.717	2492.13	831.716	3	15	11.1.1.10251.1	1	1.0294	-1	-1
1	543.32	543.32	98.85	94.09	92.94	sp|P02768|ALBU_HUMAN	Serum albumin OS=Homo sapiens GN=ALB PE=1 SV=2			0	99	AEVENDEMPADLPSLAADFVESK	Oxidation(M)@8	cleaved I-A@N-term	0.00261202	2492.13	831.717	2492.13	831.716	3	11	8.1.1.10325.1	1	1.045	-1	-1
1	543.32	543.32	98.85	94.09	92.94	sp|P02768|ALBU_HUMAN	Serum albumin OS=Homo sapiens GN=ALB PE=1 SV=2			0	99	AEVENDEMPADLPSLAADFVESK	Oxidation(M)@8	cleaved I-A@N-term	0.00621971	2492.13	1247.07	2492.13	1247.07	2	11	9.1.1.10341.1	1	1.0396	-1	-1
1	543.32	543.32	98.85	94.09	92.94	sp|P02768|ALBU_HUMAN	Serum albumin OS=Homo sapiens GN=ALB PE=1 SV=2			0	98.7	AEVENDEMPADLPSLAADFVESK	Oxidation(M)@8	cleaved I-A@N-term	-0.00123211	2492.13	1247.07	2492.13	1247.07	2	11	11.1.1.10264.1	1	1.0307	-1	-1
1	543.32	543.32	98.85	94.09	92.94	sp|P02768|ALBU_HUMAN	Serum albumin OS=Homo sapiens GN=ALB PE=1 SV=2			0	96.79	AEVENDEMPADLPSLAADFVESK		cleaved I-A@N-term	0.00587976	2476.14	826.386	2476.13	826.384	3	9	9.1.1.11277.1	1	1.1401	-1	-1
1	543.32	543.32	98.85	94.09	92.94	sp|P02768|ALBU_HUMAN	Serum albumin OS=Homo sapiens GN=ALB PE=1 SV=2			0	92.5	AEVENDEMPADLPSLAADFVESK	Oxidation(M)@8	cleaved I-A@N-term	0.0106577	2492.14	831.72	2492.13	831.716	3	10	10.1.1.10369.1	1	1.0401	-1	-1
1	543.32	543.32	98.85	94.09	92.94	sp|P02768|ALBU_HUMAN	Serum albumin OS=Homo sapiens GN=ALB PE=1 SV=2			0	84.85	AEVENDEMPADLPSLAADFVESK	Oxidation(M)@8	cleaved I-A@N-term	0.00329378	2492.13	831.717	2492.13	831.716	3	9	11.1.1.10317.1	1	1.0358	-1	-1
1	543.32	543.32	98.85	94.09	92.94	sp|P02768|ALBU_HUMAN	Serum albumin OS=Homo sapiens GN=ALB PE=1 SV=2			0	84.55	AEVENDEMPADLPSLAADFVESK	Oxidation(M)@8	cleaved I-A@N-term	0.00668856	2492.13	1247.07	2492.13	1247.07	2	7	10.1.1.10271.1	1	1.0293	-1	-1
1	543.32	543.32	98.85	94.09	92.94	sp|P02768|ALBU_HUMAN	Serum albumin OS=Homo sapiens GN=ALB PE=1 SV=2			0	59.31	AEVENDEMPADLPSLAADFVESK	Oxidation(M)@8	cleaved I-A@N-term	0.00366267	2492.13	1247.07	2492.13	1247.07	2	8	10.1.1.10347.1	1	1.0376	-1	-1
1	543.32	543.32	98.85	94.09	92.94	sp|P02768|ALBU_HUMAN	Serum albumin OS=Homo sapiens GN=ALB PE=1 SV=2			0	99	AEVSKLVTDLTK		cleaved F-A@N-term; missed K-L@5	-0.000851844	1302.74	652.377	1302.74	652.377	2	13	1.1.1.4241.1	1	0.5763	-1	-1
1	543.32	543.32	98.85	94.09	92.94	sp|P02768|ALBU_HUMAN	Serum albumin OS=Homo sapiens GN=ALB PE=1 SV=2			0	99	AEVSKLVTDLTK		cleaved F-A@N-term; missed K-L@5	-0.0398027	1302.7	652.357	1302.74	652.377	2	15	15.1.1.9530.1	1	0.923	-1	-1
1	543.32	543.32	98.85	94.09	92.94	sp|P02768|ALBU_HUMAN	Serum albumin OS=Homo sapiens GN=ALB PE=1 SV=2			0	99	AFAQYLQQCPFEDHVK	Carbamidomethyl(C)@9	cleaved I-A@N-term	0.000265937	1979.92	660.981	1979.92	660.981	3	10	9.1.1.7408.1	1	0.7635	-1	-1
1	543.32	543.32	98.85	94.09	92.94	sp|P02768|ALBU_HUMAN	Serum albumin OS=Homo sapiens GN=ALB PE=1 SV=2			0	99	AFAQYLQQCPFEDHVK	Carbamidomethyl(C)@9	cleaved I-A@N-term	0.000180959	1979.92	660.981	1979.92	660.981	3	11	18.1.1.7381.1	1	0.7171	-1	-1
1	543.32	543.32	98.85	94.09	92.94	sp|P02768|ALBU_HUMAN	Serum albumin OS=Homo sapiens GN=ALB PE=1 SV=2			0	91.26	AFAQYLQQCPFEDHVK	Carbamidomethyl(C)@9	cleaved I-A@N-term	0.00101188	1979.92	990.968	1979.92	990.967	2	9	18.1.1.7419.1	1	0.7206	-1	-1
1	543.32	543.32	98.85	94.09	92.94	sp|P02768|ALBU_HUMAN	Serum albumin OS=Homo sapiens GN=ALB PE=1 SV=2			0	90.98	AFAQYLQQCPFEDHVK	Carbamidomethyl(C)@9	cleaved I-A@N-term	0.00022604	1979.92	660.981	1979.92	660.981	3	9	18.1.1.7236.1	1	0.7037	-1	-1
1	543.32	543.32	98.85	94.09	92.94	sp|P02768|ALBU_HUMAN	Serum albumin OS=Homo sapiens GN=ALB PE=1 SV=2			0	81.53	AFAQYLQQCPFEDHVK	Carbamidomethyl(C)@9	cleaved I-A@N-term	-0.00158647	1979.92	660.98	1979.92	660.981	3	8	11.1.1.7354.1	1	0.754	-1	-1
1	543.32	543.32	98.85	94.09	92.94	sp|P02768|ALBU_HUMAN	Serum albumin OS=Homo sapiens GN=ALB PE=1 SV=2			0	99	AFHDNEETFLK	Methyl(K)@11	cleaved T-A@N-term	-0.00268986	1363.64	682.826	1363.64	682.828	2	14	11.1.1.4614.1	1	0.4973	-1	-1
1	543.32	543.32	98.85	94.09	92.94	sp|P02768|ALBU_HUMAN	Serum albumin OS=Homo sapiens GN=ALB PE=1 SV=2			0	99	AFHDNEETFLK	Methyl(K)@11	cleaved T-A@N-term	-0.00244572	1363.64	682.827	1363.64	682.828	2	14	11.1.1.4678.1	1	0.5032	-1	-1
1	543.32	543.32	98.85	94.09	92.94	sp|P02768|ALBU_HUMAN	Serum albumin OS=Homo sapiens GN=ALB PE=1 SV=2			0	99	AFHDNEETFLK	Methyl(K)@11	cleaved T-A@N-term	0.000542742	1363.64	682.828	1363.64	682.828	2	13	9.1.1.4731.1	1	0.5165	-1	-1
1	543.32	543.32	98.85	94.09	92.94	sp|P02768|ALBU_HUMAN	Serum albumin OS=Homo sapiens GN=ALB PE=1 SV=2			0	99	AFHDNEETFLK		cleaved T-A@N-term	-0.00126492	1349.62	675.819	1349.63	675.82	2	14	11.1.1.4525.1	1	0.4892	-1	-1
1	543.32	543.32	98.85	94.09	92.94	sp|P02768|ALBU_HUMAN	Serum albumin OS=Homo sapiens GN=ALB PE=1 SV=2			0	99	AFHDNEETFLK		cleaved T-A@N-term	-0.000166296	1349.63	675.82	1349.63	675.82	2	15	11.1.1.4586.1	1	0.4948	-1	-1
1	543.32	543.32	98.85	94.09	92.94	sp|P02768|ALBU_HUMAN	Serum albumin OS=Homo sapiens GN=ALB PE=1 SV=2			0	99	AFHDNEETFLK	Methyl(K)@11	cleaved T-A@N-term	-0.00185499	1363.64	682.827	1363.64	682.828	2	14	10.1.1.4759.1	1	0.5117	-1	-1
1	543.32	543.32	98.85	94.09	92.94	sp|P02768|ALBU_HUMAN	Serum albumin OS=Homo sapiens GN=ALB PE=1 SV=2			0	99	AFHDNEETFLK		cleaved T-A@N-term	0.00064931	1349.63	450.882	1349.63	450.882	3	10	11.1.1.4572.1	1	0.4935	-1	-1
1	543.32	543.32	98.85	94.09	92.94	sp|P02768|ALBU_HUMAN	Serum albumin OS=Homo sapiens GN=ALB PE=1 SV=2			0	99	AFHDNEETFLK		cleaved T-A@N-term	0.000598837	1349.63	450.882	1349.63	450.882	3	10	9.1.1.4646.1	1	0.5087	-1	-1
1	543.32	543.32	98.85	94.09	92.94	sp|P02768|ALBU_HUMAN	Serum albumin OS=Homo sapiens GN=ALB PE=1 SV=2			0	99	AFHDNEETFLK		cleaved T-A@N-term	0.000598837	1349.63	450.882	1349.63	450.882	3	10	9.1.1.4583.1	1	0.503	-1	-1
1	543.32	543.32	98.85	94.09	92.94	sp|P02768|ALBU_HUMAN	Serum albumin OS=Homo sapiens GN=ALB PE=1 SV=2			0	98.64	AFHDNEETFLK		cleaved T-A@N-term	-0.000523188	1349.62	450.882	1349.63	450.882	3	10	11.1.1.4511.1	1	0.4878	-1	-1
1	543.32	543.32	98.85	94.09	92.94	sp|P02768|ALBU_HUMAN	Serum albumin OS=Homo sapiens GN=ALB PE=1 SV=2			0	98.45	AFHDNEETFLK		cleaved T-A@N-term	-0.000458672	1349.62	450.882	1349.63	450.882	3	10	10.1.1.4689.1	1	0.5053	-1	-1
1	543.32	543.32	98.85	94.09	92.94	sp|P02768|ALBU_HUMAN	Serum albumin OS=Homo sapiens GN=ALB PE=1 SV=2			0	85.26	AFHDNEETFLK		cleaved T-A@N-term	2.61255e-05	1349.63	450.882	1349.63	450.882	3	8	11.1.1.4877.1	1	0.5217	-1	-1
1	543.32	543.32	98.85	94.09	92.94	sp|P02768|ALBU_HUMAN	Serum albumin OS=Homo sapiens GN=ALB PE=1 SV=2			0	77.2	AFHDNEETFLK		cleaved T-A@N-term	0.000182195	1349.63	450.882	1349.63	450.882	3	8	10.1.1.4625.1	1	0.4995	-1	-1
1	543.32	543.32	98.85	94.09	92.94	sp|P02768|ALBU_HUMAN	Serum albumin OS=Homo sapiens GN=ALB PE=1 SV=2			0	99	AFHDNEETFLKK	Methyl(K)@12	cleaved T-A@N-term; missed K-K@11	-0.00148534	1491.73	746.875	1491.74	746.875	2	16	8.1.1.3636.1	1	0.4206	-1	-1
1	543.32	543.32	98.85	94.09	92.94	sp|P02768|ALBU_HUMAN	Serum albumin OS=Homo sapiens GN=ALB PE=1 SV=2			0	99	AFHDNEETFLKK	Methyl(K)@12	cleaved T-A@N-term; missed K-K@11	-0.00103894	1491.73	498.252	1491.74	498.253	3	14	8.1.1.3685.1	1	0.4252	-1	-1
1	543.32	543.32	98.85	94.09	92.94	sp|P02768|ALBU_HUMAN	Serum albumin OS=Homo sapiens GN=ALB PE=1 SV=2			0	99	AFHDNEETFLKK	Methyl(K)@12	cleaved T-A@N-term; missed K-K@11	-0.0025772	1491.73	746.874	1491.74	746.875	2	15	10.1.1.3462.1	1	0.3948	-1	-1
1	543.32	543.32	98.85	94.09	92.94	sp|P02768|ALBU_HUMAN	Serum albumin OS=Homo sapiens GN=ALB PE=1 SV=2			0	99	AFHDNEETFLKK	Methyl(K)@12	cleaved T-A@N-term; missed K-K@11	-0.00294341	1491.73	746.874	1491.74	746.875	2	15	10.1.1.3525.1	1	0.4004	-1	-1
1	543.32	543.32	98.85	94.09	92.94	sp|P02768|ALBU_HUMAN	Serum albumin OS=Homo sapiens GN=ALB PE=1 SV=2			0	99	AFHDNEETFLKK	Methyl(K)@12	cleaved T-A@N-term; missed K-K@11	-0.00306548	1491.73	746.874	1491.74	746.875	2	16	10.1.1.3588.1	1	0.4059	-1	-1
1	543.32	543.32	98.85	94.09	92.94	sp|P02768|ALBU_HUMAN	Serum albumin OS=Homo sapiens GN=ALB PE=1 SV=2			0	99	AFHDNEETFLKK	Methyl(K)@12	cleaved T-A@N-term; missed K-K@11	-0.00208892	1491.73	746.874	1491.74	746.875	2	16	10.1.1.3651.1	1	0.4115	-1	-1
1	543.32	543.32	98.85	94.09	92.94	sp|P02768|ALBU_HUMAN	Serum albumin OS=Homo sapiens GN=ALB PE=1 SV=2			0	99	AFHDNEETFLKK	Methyl(K)@12	cleaved T-A@N-term; missed K-K@11	0.00207141	1491.74	498.253	1491.74	498.253	3	13	9.1.1.3762.1	1	0.4277	-1	-1
1	543.32	543.32	98.85	94.09	92.94	sp|P02768|ALBU_HUMAN	Serum albumin OS=Homo sapiens GN=ALB PE=1 SV=2			0	99	AFHDNEETFLKK	Methyl(K)@12	cleaved T-A@N-term; missed K-K@11	-0.00215568	1491.73	498.252	1491.74	498.253	3	13	10.1.1.3455.1	1	0.3942	-1	-1
1	543.32	543.32	98.85	94.09	92.94	sp|P02768|ALBU_HUMAN	Serum albumin OS=Homo sapiens GN=ALB PE=1 SV=2			0	99	AFHDNEETFLKK	Methyl(K)@12	cleaved T-A@N-term; missed K-K@11	-4.99791e-05	1491.74	498.252	1491.74	498.253	3	13	10.1.1.3518.1	1	0.3997	-1	-1
1	543.32	543.32	98.85	94.09	92.94	sp|P02768|ALBU_HUMAN	Serum albumin OS=Homo sapiens GN=ALB PE=1 SV=2			0	99	AFHDNEETFLKK	Delta:H(4)C(2)(K)@12	cleaved T-A@N-term; missed K-K@11	0.000863155	1505.75	502.925	1505.75	502.924	3	13	7.1.1.3602.1	1	0.4419	-1	-1
1	543.32	543.32	98.85	94.09	92.94	sp|P02768|ALBU_HUMAN	Serum albumin OS=Homo sapiens GN=ALB PE=1 SV=2			0	99	AFHDNEETFLKK	Methyl(K)@12	cleaved T-A@N-term; missed K-K@11	0.00142665	1491.74	498.253	1491.74	498.253	3	13	7.1.1.3600.1	1	0.4418	-1	-1
1	543.32	543.32	98.85	94.09	92.94	sp|P02768|ALBU_HUMAN	Serum albumin OS=Homo sapiens GN=ALB PE=1 SV=2			0	99	AFHDNEETFLKK		cleaved T-A@N-term; missed K-K@11	0.00137475	1477.72	739.868	1477.72	739.867	2	12	10.1.1.3466.1	1	0.3951	-1	-1
1	543.32	543.32	98.85	94.09	92.94	sp|P02768|ALBU_HUMAN	Serum albumin OS=Homo sapiens GN=ALB PE=1 SV=2			0	99	AFHDNEETFLKK	Delta:H(4)C(2)(K)@12	cleaved T-A@N-term; missed K-K@11	-0.00362916	1505.75	502.923	1505.75	502.924	3	12	9.1.1.3804.1	1	0.4315	-1	-1
1	543.32	543.32	98.85	94.09	92.94	sp|P02768|ALBU_HUMAN	Serum albumin OS=Homo sapiens GN=ALB PE=1 SV=2			0	99	AFHDNEETFLKK	Methyl(K)@12	cleaved T-A@N-term; missed K-K@11	0.000714572	1491.74	498.253	1491.74	498.253	3	13	10.1.1.3644.1	1	0.4109	-1	-1
1	543.32	543.32	98.85	94.09	92.94	sp|P02768|ALBU_HUMAN	Serum albumin OS=Homo sapiens GN=ALB PE=1 SV=2			0	99	AFHDNEETFLKK	Methyl(K)@12	cleaved T-A@N-term; missed K-K@11	0.000240363	1491.74	498.253	1491.74	498.253	3	12	9.1.1.3697.1	1	0.4216	-1	-1
1	543.32	543.32	98.85	94.09	92.94	sp|P02768|ALBU_HUMAN	Serum albumin OS=Homo sapiens GN=ALB PE=1 SV=2			0	99	AFHDNEETFLKK		cleaved T-A@N-term; missed K-K@11	0.000616859	1477.72	493.581	1477.72	493.581	3	10	7.1.1.3507.1	1	0.433	-1	-1
1	543.32	543.32	98.85	94.09	92.94	sp|P02768|ALBU_HUMAN	Serum albumin OS=Homo sapiens GN=ALB PE=1 SV=2			0	99	AFHDNEETFLKK		cleaved T-A@N-term; missed K-K@11	-0.00075346	1477.72	493.58	1477.72	493.581	3	10	8.1.1.3596.1	1	0.4169	-1	-1
1	543.32	543.32	98.85	94.09	92.94	sp|P02768|ALBU_HUMAN	Serum albumin OS=Homo sapiens GN=ALB PE=1 SV=2			0	99	AFHDNEETFLKK	Methyl(K)@12	cleaved T-A@N-term; missed K-K@11	-0.00183287	1491.73	498.252	1491.74	498.253	3	12	9.1.1.3981.1	1	0.4475	-1	-1
1	543.32	543.32	98.85	94.09	92.94	sp|P02768|ALBU_HUMAN	Serum albumin OS=Homo sapiens GN=ALB PE=1 SV=2			0	99	AFHDNEETFLKK	Methyl(K)@12	cleaved T-A@N-term; missed K-K@11	0.000425893	1491.74	498.253	1491.74	498.253	3	12	8.1.1.3624.1	1	0.4195	-1	-1
1	543.32	543.32	98.85	94.09	92.94	sp|P02768|ALBU_HUMAN	Serum albumin OS=Homo sapiens GN=ALB PE=1 SV=2			0	98.93	AFHDNEETFLKK	Methyl(K)@12	cleaved T-A@N-term; missed K-K@11	0.000582506	1491.74	498.253	1491.74	498.253	3	12	15.1.1.3829.1	1	0.3958	-1	-1
1	543.32	543.32	98.85	94.09	92.94	sp|P02768|ALBU_HUMAN	Serum albumin OS=Homo sapiens GN=ALB PE=1 SV=2			0	98.34	AFHDNEETFLKK	Methyl(K)@12	cleaved T-A@N-term; missed K-K@11	-0.000891411	1491.73	498.252	1491.74	498.253	3	12	11.1.1.3660.1	1	0.4089	-1	-1
1	543.32	543.32	98.85	94.09	92.94	sp|P02768|ALBU_HUMAN	Serum albumin OS=Homo sapiens GN=ALB PE=1 SV=2			0	98.29	AFHDNEETFLKK		cleaved T-A@N-term; missed K-K@11	-0.00167514	1477.72	493.58	1477.72	493.581	3	10	10.1.1.3443.1	1	0.3931	-1	-1
1	543.32	543.32	98.85	94.09	92.94	sp|P02768|ALBU_HUMAN	Serum albumin OS=Homo sapiens GN=ALB PE=1 SV=2			0	97.87	AFHDNEETFLKK	Methyl(K)@12	cleaved T-A@N-term; missed K-K@11	-0.000750266	1491.73	498.252	1491.74	498.253	3	12	10.1.1.3981.1	1	0.4412	-1	-1
1	543.32	543.32	98.85	94.09	92.94	sp|P02768|ALBU_HUMAN	Serum albumin OS=Homo sapiens GN=ALB PE=1 SV=2			0	97.81	AFHDNEETFLKK	Methyl(K)@12	cleaved T-A@N-term; missed K-K@11	-0.00340528	1491.73	498.251	1491.74	498.253	3	12	10.1.1.3914.1	1	0.4351	-1	-1
1	543.32	543.32	98.85	94.09	92.94	sp|P02768|ALBU_HUMAN	Serum albumin OS=Homo sapiens GN=ALB PE=1 SV=2			0	96.26	AFHDNEETFLKK	Formyl(K)@12	cleaved T-A@N-term; missed K-K@11	-0.00176591	1505.71	502.912	1505.72	502.912	3	11	11.1.1.4733.1	1	0.5082	-1	-1
1	543.32	543.32	98.85	94.09	92.94	sp|P02768|ALBU_HUMAN	Serum albumin OS=Homo sapiens GN=ALB PE=1 SV=2			0	95.87	AFHDNEETFLKK	Methyl(K)@12	cleaved T-A@N-term; missed K-K@11	-1.57373e-05	1491.74	498.252	1491.74	498.253	3	12	18.1.1.3856.1	1	0.3904	-1	-1
1	543.32	543.32	98.85	94.09	92.94	sp|P02768|ALBU_HUMAN	Serum albumin OS=Homo sapiens GN=ALB PE=1 SV=2			0	83.39	AFHDNEETFLKK		cleaved T-A@N-term; missed K-K@11	0.000919117	1477.72	493.581	1477.72	493.581	3	8	9.1.1.3679.1	1	0.42	-1	-1
1	543.32	543.32	98.85	94.09	92.94	sp|P02768|ALBU_HUMAN	Serum albumin OS=Homo sapiens GN=ALB PE=1 SV=2			0	99	AFHDNEETFLKKYLYEIAR	Methyl(K)@11	cleaved T-A@N-term; missed K-K@11; missed K-Y@12	0.000209951	2400.21	601.06	2400.21	601.06	4	15	13.1.1.9150.1	1	0.9179	-1	-1
1	543.32	543.32	98.85	94.09	92.94	sp|P02768|ALBU_HUMAN	Serum albumin OS=Homo sapiens GN=ALB PE=1 SV=2			0	99	AFHDNEETFLKKYLYEIAR	Methyl(E)@7	cleaved T-A@N-term; missed K-K@11; missed K-Y@12	-0.00146461	2400.21	601.06	2400.21	601.06	4	13	16.1.1.9122.1	1	0.8911	-1	-1
1	543.32	543.32	98.85	94.09	92.94	sp|P02768|ALBU_HUMAN	Serum albumin OS=Homo sapiens GN=ALB PE=1 SV=2			0	99	AFHDNEETFLKKYLYEIAR	Methyl(K)@11	cleaved T-A@N-term; missed K-K@11; missed K-Y@12	0.0021437	2400.21	601.061	2400.21	601.06	4	14	14.1.1.9085.1	1	0.9063	-1	-1
1	543.32	543.32	98.85	94.09	92.94	sp|P02768|ALBU_HUMAN	Serum albumin OS=Homo sapiens GN=ALB PE=1 SV=2			0	99	AFHDNEETFLKKYLYEIAR	Methyl(K)@11	cleaved T-A@N-term; missed K-K@11; missed K-Y@12	0.00153179	2400.21	601.061	2400.21	601.06	4	14	14.1.1.9146.1	1	0.912	-1	-1
1	543.32	543.32	98.85	94.09	92.94	sp|P02768|ALBU_HUMAN	Serum albumin OS=Homo sapiens GN=ALB PE=1 SV=2			0	99	AFHDNEETFLKKYLYEIAR	Delta:H(2)C(2)(K)@12	cleaved T-A@N-term; missed K-K@11; missed K-Y@12	0.00134255	2412.21	604.061	2412.21	604.06	4	12	14.1.1.9460.1	1	0.9415	-1	-1
1	543.32	543.32	98.85	94.09	92.94	sp|P02768|ALBU_HUMAN	Serum albumin OS=Homo sapiens GN=ALB PE=1 SV=2			0	99	AFHDNEETFLKKYLYEIAR	Delta:H(2)C(2)(K)@12	cleaved T-A@N-term; missed K-K@11; missed K-Y@12	-0.000364516	2412.21	805.078	2412.21	805.078	3	12	14.1.1.9471.1	1	0.9424	-1	-1
1	543.32	543.32	98.85	94.09	92.94	sp|P02768|ALBU_HUMAN	Serum albumin OS=Homo sapiens GN=ALB PE=1 SV=2			0	97.41	AFHDNEETFLKKYLYEIAR	Methyl(E)@7	cleaved T-A@N-term; missed K-K@11; missed K-Y@12	0.00157885	2400.21	481.05	2400.21	481.05	5	12	14.1.1.9105.1	1	0.9082	-1	-1
1	543.32	543.32	98.85	94.09	92.94	sp|P02768|ALBU_HUMAN	Serum albumin OS=Homo sapiens GN=ALB PE=1 SV=2			0	99	AFKAWAVAR		missed K-A@3	-0.0028274	1018.57	510.291	1018.57	510.293	2	10	16.1.1.4467.1	1	0.4617	-1	-1
1	543.32	543.32	98.85	94.09	92.94	sp|P02768|ALBU_HUMAN	Serum albumin OS=Homo sapiens GN=ALB PE=1 SV=2			0	95.4	AFKAWAVAR	Carboxyethyl(K)@3	missed K-A@3	-0.00259263	1090.59	364.537	1090.59	364.538	3	11	18.1.1.5018.1	1	0.4986	-1	-1
1	543.32	543.32	98.85	94.09	92.94	sp|P02768|ALBU_HUMAN	Serum albumin OS=Homo sapiens GN=ALB PE=1 SV=2			0	98.51	AFKAWAVARLSQRFPKAEFAEVSKLVTDLTK	Carbamidomethyl@N-term; Dehydrated(S)@11; Deamidated(Q)@12	missed K-A@3; missed R-L@9; missed R-F@13; missed K-A@16; missed K-L@24	-0.149045	3546.79	710.365	3546.94	710.394	5	13	14.1.1.9796.1	1	0.9729	-1	-1
1	543.32	543.32	98.85	94.09	92.94	sp|P02768|ALBU_HUMAN	Serum albumin OS=Homo sapiens GN=ALB PE=1 SV=2			0	97.47	AFKAWAVARLSQRFPKAEFAEVSKLVTDLTK	Deamidated(Q)@12; Methylpyrroline(K)@16	missed K-A@3; missed R-L@9; missed R-F@13; missed K-A@16; missed K-L@24	-0.153734	3616.82	905.213	3616.98	905.252	4	13	17.1.1.9479.1	1	0.9194	-1	-1
1	543.32	543.32	98.85	94.09	92.94	sp|P02768|ALBU_HUMAN	Serum albumin OS=Homo sapiens GN=ALB PE=1 SV=2			0	96.43	AFKAWAVARLSQRFPKAEFAEVSKLVTDLTK	Deamidated(Q)@12; Delta:H(2)C(2)(K)@16	missed K-A@3; missed R-L@9; missed R-F@13; missed K-A@16; missed K-L@24	-0.177921	3533.76	707.76	3533.94	707.795	5	11	16.1.1.9796.1	1	0.9526	-1	-1
1	543.32	543.32	98.85	94.09	92.94	sp|P02768|ALBU_HUMAN	Serum albumin OS=Homo sapiens GN=ALB PE=1 SV=2			0	94.32	AFKAWAVARLSQRFPKAEFAEVSKLVTDLTK	Dioxidation(W)@5; Hex(R)@13	missed K-A@3; missed R-L@9; missed R-F@13; missed K-A@16; missed K-L@24	-0.104743	3700.88	741.183	3700.98	741.204	5	13	17.1.1.9531.1	1	0.9241	-1	-1
1	543.32	543.32	98.85	94.09	92.94	sp|P02768|ALBU_HUMAN	Serum albumin OS=Homo sapiens GN=ALB PE=1 SV=2			0	93.73	AFKAWAVARLSQRFPKAEFAEVSKLVTDLTK	Phospho(S)@11; Oxidation(P)@15	missed K-A@3; missed R-L@9; missed R-F@13; missed K-A@16; missed K-L@24	-0.0949706	3602.81	901.709	3602.9	901.733	4	12	17.1.1.9509.1	1	0.9221	-1	-1
1	543.32	543.32	98.85	94.09	92.94	sp|P02768|ALBU_HUMAN	Serum albumin OS=Homo sapiens GN=ALB PE=1 SV=2			0	98.79	AFTECCQAADK	Carbamidomethyl(C)@5; Carbamidomethyl(C)@6	cleaved A-A@N-term	-0.000672019	1299.52	650.768	1299.52	650.768	2	9	16.1.1.2090.1	1	0.2452	-1	-1
1	543.32	543.32	98.85	94.09	92.94	sp|P02768|ALBU_HUMAN	Serum albumin OS=Homo sapiens GN=ALB PE=1 SV=2			0	96.4	AFTECCQAADK	Carbamidomethyl(C)@5; Carbamidomethyl(C)@6	cleaved A-A@N-term	-0.00147775	1299.52	650.768	1299.52	650.768	2	9	14.1.1.2003.1	1	0.2461	-1	-1
1	543.32	543.32	98.85	94.09	92.94	sp|P02768|ALBU_HUMAN	Serum albumin OS=Homo sapiens GN=ALB PE=1 SV=2			0	99	AKTCVADESAENCDK	Carbamidomethyl(C)@4; Carbamidomethyl(C)@13	cleaved F-A@N-term; missed K-T@2	-0.00409392	1696.7	566.574	1696.7	566.575	3	10	18.1.1.1799.1	1	0.2043	-1	-1
1	543.32	543.32	98.85	94.09	92.94	sp|P02768|ALBU_HUMAN	Serum albumin OS=Homo sapiens GN=ALB PE=1 SV=2			0	0	AKTYETTLEK		cleaved L-A@N-term; missed K-T@2	-0.00222769	1182.61	592.313	1182.61	592.314	2	6	8.1.1.2935.1	1	0.3549	-1	-1
1	543.32	543.32	98.85	94.09	92.94	sp|P02768|ALBU_HUMAN	Serum albumin OS=Homo sapiens GN=ALB PE=1 SV=2			0	99	AKVFDEFKPLVEEPQNLIK		cleaved Y-A@N-term; missed K-V@2	0.00586298	2243.23	561.814	2243.22	561.812	4	12	17.1.1.8851.1	1	0.8631	-1	-1
1	543.32	543.32	98.85	94.09	92.94	sp|P02768|ALBU_HUMAN	Serum albumin OS=Homo sapiens GN=ALB PE=1 SV=2			0	99	AKVFDEFKPLVEEPQNLIK		cleaved Y-A@N-term; missed K-V@2	0.00438844	2243.22	748.749	2243.22	748.747	3	11	17.1.1.8857.1	1	0.8637	-1	-1
1	543.32	543.32	98.85	94.09	92.94	sp|P02768|ALBU_HUMAN	Serum albumin OS=Homo sapiens GN=ALB PE=1 SV=2			0	98.07	AKVFDEFKPLVEEPQNLIK	Methyl(K)@2	cleaved Y-A@N-term; missed K-V@2	0.0052866	2257.24	565.318	2257.24	565.316	4	12	17.1.1.8837.1	1	0.8618	-1	-1
1	543.32	543.32	98.85	94.09	92.94	sp|P02768|ALBU_HUMAN	Serum albumin OS=Homo sapiens GN=ALB PE=1 SV=2			0	97.9	AKVFDEFKPLVEEPQNLIK	Methyl(K)@2	cleaved Y-A@N-term; missed K-V@2	0.00363006	2257.24	565.317	2257.24	565.316	4	12	17.1.1.8899.1	1	0.8675	-1	-1
1	543.32	543.32	98.85	94.09	92.94	sp|P02768|ALBU_HUMAN	Serum albumin OS=Homo sapiens GN=ALB PE=1 SV=2			0	94.48	AKVFDEFKPLVEEPQNLIK	Carbamidomethyl@N-term	cleaved Y-A@N-term; missed K-V@2	0.00885599	2300.25	576.07	2300.24	576.068	4	10	18.1.1.9183.1	1	0.8838	-1	-1
1	543.32	543.32	98.85	94.09	92.94	sp|P02768|ALBU_HUMAN	Serum albumin OS=Homo sapiens GN=ALB PE=1 SV=2			0	87.1	AKVFDEFKPLVEEPQNLIK		cleaved Y-A@N-term; missed K-V@2	0.00338707	2243.22	748.749	2243.22	748.747	3	10	15.1.1.9078.1	1	0.8815	-1	-1
1	543.32	543.32	98.85	94.09	92.94	sp|P02768|ALBU_HUMAN	Serum albumin OS=Homo sapiens GN=ALB PE=1 SV=2			0	65.44	AKVFDEFKPLVEEPQNLIK		cleaved Y-A@N-term; missed K-V@2	0.0121162	2243.23	748.751	2243.22	748.747	3	9	18.1.1.9215.1	1	0.8868	-1	-1
1	543.32	543.32	98.85	94.09	92.94	sp|P02768|ALBU_HUMAN	Serum albumin OS=Homo sapiens GN=ALB PE=1 SV=2			0	99	ALLVRYTKKVPQVSTPTLVEVSR	Trimethyl(K)@9	cleaved N-A@N-term; missed R-Y@5; missed K-K@8; missed K-V@9	-0.0235584	2625.53	657.391	2625.56	657.397	4	12	13.1.1.6802.1	0	0.6978	-1	-1
1	543.32	543.32	98.85	94.09	92.94	sp|P02768|ALBU_HUMAN	Serum albumin OS=Homo sapiens GN=ALB PE=1 SV=2			0	99	ALLVRYTKKVPQVSTPTLVEVSR	Trimethyl(K)@9	cleaved N-A@N-term; missed R-Y@5; missed K-K@8; missed K-V@9	-0.0402437	2625.52	657.387	2625.56	657.397	4	14	14.1.1.6795.1	0	0.6931	-1	-1
1	543.32	543.32	98.85	94.09	92.94	sp|P02768|ALBU_HUMAN	Serum albumin OS=Homo sapiens GN=ALB PE=1 SV=2			0	99	ALLVRYTKKVPQVSTPTLVEVSR	Trimethyl(K)@9	cleaved N-A@N-term; missed R-Y@5; missed K-K@8; missed K-V@9	-0.0355101	2625.52	657.388	2625.56	657.397	4	14	14.1.1.6733.1	0	0.6872	-1	-1
1	543.32	543.32	98.85	94.09	92.94	sp|P02768|ALBU_HUMAN	Serum albumin OS=Homo sapiens GN=ALB PE=1 SV=2			0	99	ALVELVK		cleaved T-A@N-term	0.0036795	770.494	386.254	770.49	386.252	2	6	5.1.1.4032.1	1	0.5889	-1	-1
1	543.32	543.32	98.85	94.09	92.94	sp|P02768|ALBU_HUMAN	Serum albumin OS=Homo sapiens GN=ALB PE=1 SV=2			0	99	ALVELVK		cleaved T-A@N-term	0.00068085	770.491	386.253	770.49	386.252	2	8	3.1.1.3492.1	0	0.4885	-1	-1
1	543.32	543.32	98.85	94.09	92.94	sp|P02768|ALBU_HUMAN	Serum albumin OS=Homo sapiens GN=ALB PE=1 SV=2			0	98.58	ALVELVK		cleaved T-A@N-term	-0.00123602	770.489	386.252	770.49	386.252	2	7	11.1.1.5249.1	0	0.5563	-1	-1
1	543.32	543.32	98.85	94.09	92.94	sp|P02768|ALBU_HUMAN	Serum albumin OS=Homo sapiens GN=ALB PE=1 SV=2			0	94.95	ALVELVK		cleaved T-A@N-term	-0.000745559	770.49	386.252	770.49	386.252	2	7	13.1.1.5163.1	1	0.5436	-1	-1
1	543.32	543.32	98.85	94.09	92.94	sp|P02768|ALBU_HUMAN	Serum albumin OS=Homo sapiens GN=ALB PE=1 SV=2			0	89.62	ALVELVK		cleaved T-A@N-term	0.000510067	770.491	386.253	770.49	386.252	2	6	9.1.1.5294.1	0	0.5679	-1	-1
1	543.32	543.32	98.85	94.09	92.94	sp|P02768|ALBU_HUMAN	Serum albumin OS=Homo sapiens GN=ALB PE=1 SV=2			0	81.84	ALVELVK		cleaved T-A@N-term	-0.000233701	770.49	386.252	770.49	386.252	2	7	18.1.1.5350.1	1	0.5294	-1	-1
1	543.32	543.32	98.85	94.09	92.94	sp|P02768|ALBU_HUMAN	Serum albumin OS=Homo sapiens GN=ALB PE=1 SV=2			0	77.9	ALVELVK		cleaved T-A@N-term	-0.000173642	770.49	386.252	770.49	386.252	2	8	3.1.1.3555.1	1	0.4961	-1	-1
1	543.32	543.32	98.85	94.09	92.94	sp|P02768|ALBU_HUMAN	Serum albumin OS=Homo sapiens GN=ALB PE=1 SV=2			0	0	ALVELVK		cleaved T-A@N-term	0.0038626	770.494	386.254	770.49	386.252	2	6	4.1.1.3982.1	1	0.5846	-1	-1
1	543.32	543.32	98.85	94.09	92.94	sp|P02768|ALBU_HUMAN	Serum albumin OS=Homo sapiens GN=ALB PE=1 SV=2			0	0	ALVELVK		cleaved T-A@N-term	0.0038626	770.494	386.254	770.49	386.252	2	6	4.1.1.4040.1	1	0.593	-1	-1
1	543.32	543.32	98.85	94.09	92.94	sp|P02768|ALBU_HUMAN	Serum albumin OS=Homo sapiens GN=ALB PE=1 SV=2			0	97.52	APELLFFAK		cleaved Y-A@N-term	-0.00046316	1034.58	518.297	1034.58	518.297	2	10	16.1.1.8999.1	1	0.8798	-1	-1
1	543.32	543.32	98.85	94.09	92.94	sp|P02768|ALBU_HUMAN	Serum albumin OS=Homo sapiens GN=ALB PE=1 SV=2			0	0	AQYLQQCPF	Carbamidomethyl(C)@7	cleaved F-A@N-term; cleaved F-E@C-term	0.00700696	1153.53	577.772	1153.52	577.769	2	7	6.1.1.4746.1	1	0.6967	-1	-1
1	543.32	543.32	98.85	94.09	92.94	sp|P02768|ALBU_HUMAN	Serum albumin OS=Homo sapiens GN=ALB PE=1 SV=2			0	85.62	AQYLQQCPFEDHVK	Carbamidomethyl(C)@7	cleaved F-A@N-term	-0.0063486	1761.81	588.277	1761.81	588.279	3	9	9.1.1.5047.1	1	0.5454	-1	-1
1	543.32	543.32	98.85	94.09	92.94	sp|P02768|ALBU_HUMAN	Serum albumin OS=Homo sapiens GN=ALB PE=1 SV=2			0	83.59	AQYLQQCPFEDHVK	Carbamidomethyl(C)@7	cleaved F-A@N-term	-0.00241209	1761.81	881.913	1761.81	881.914	2	9	8.1.1.5025.1	1	0.5481	-1	-1
1	543.32	543.32	98.85	94.09	92.94	sp|P02768|ALBU_HUMAN	Serum albumin OS=Homo sapiens GN=ALB PE=1 SV=2			0	38.3	AQYLQQCPFEDHVK	Carbamidomethyl(C)@7	cleaved F-A@N-term	-0.00195556	1761.81	881.913	1761.81	881.914	2	8	9.1.1.5128.1	1	0.5528	-1	-1
1	543.32	543.32	98.85	94.09	92.94	sp|P02768|ALBU_HUMAN	Serum albumin OS=Homo sapiens GN=ALB PE=1 SV=2			0	38.19	AQYLQQCPFEDHVK	Carbamidomethyl(C)@7	cleaved F-A@N-term	-0.00195556	1761.81	881.913	1761.81	881.914	2	8	9.1.1.5062.1	1	0.5467	-1	-1
1	543.32	543.32	98.85	94.09	92.94	sp|P02768|ALBU_HUMAN	Serum albumin OS=Homo sapiens GN=ALB PE=1 SV=2			0	62.51	AQYLQQCPFEDHVKLVNEVTEFAK	Carbamidomethyl(C)@7	cleaved F-A@N-term; missed K-L@14	0.00484342	2892.42	724.111	2892.41	724.11	4	9	17.1.1.8736.1	1	0.8524	-1	-1
1	543.32	543.32	98.85	94.09	92.94	sp|P02768|ALBU_HUMAN	Serum albumin OS=Homo sapiens GN=ALB PE=1 SV=2			0	94.81	ARLSQR		cleaved V-A@N-term; missed R-L@2	0.0010018	729.426	365.72	729.425	365.72	2	8	16.1.1.487.1	0	0.0683	-1	-1
1	543.32	543.32	98.85	94.09	92.94	sp|P02768|ALBU_HUMAN	Serum albumin OS=Homo sapiens GN=ALB PE=1 SV=2			0	91.93	ARLSQR		cleaved V-A@N-term; missed R-L@2	0.000791905	729.425	365.72	729.425	365.72	2	8	11.1.1.477.1	0	0.0682	-1	-1
1	543.32	543.32	98.85	94.09	92.94	sp|P02768|ALBU_HUMAN	Serum albumin OS=Homo sapiens GN=ALB PE=1 SV=2			0	89.33	ARLSQR		cleaved V-A@N-term; missed R-L@2	0.000822469	729.425	365.72	729.425	365.72	2	8	14.1.1.478.1	0	0.0684	-1	-1
1	543.32	543.32	98.85	94.09	92.94	sp|P02768|ALBU_HUMAN	Serum albumin OS=Homo sapiens GN=ALB PE=1 SV=2			0	99	ARLSQRFPKAEFAEVSKLVTDLTK		cleaved V-A@N-term; missed R-L@2; missed R-F@6; missed K-A@9; missed K-L@17	-0.91805	2732.6	684.157	2733.52	684.387	4	14	17.1.1.8801.1	1	0.8585	-1	-1
1	543.32	543.32	98.85	94.09	92.94	sp|P02768|ALBU_HUMAN	Serum albumin OS=Homo sapiens GN=ALB PE=1 SV=2			0	99	ATKEQLK	Methyl(K)@3	missed K-E@3	0.00547643	830.492	416.253	830.486	416.25	2	10	3.1.1.792.1	0	0.111	-1	-1
1	543.32	543.32	98.85	94.09	92.94	sp|P02768|ALBU_HUMAN	Serum albumin OS=Homo sapiens GN=ALB PE=1 SV=2			0	99	ATKEQLK		missed K-E@3	-0.000686676	816.47	409.242	816.471	409.243	2	10	18.1.1.883.1	0	0.1109	-1	-1
1	543.32	543.32	98.85	94.09	92.94	sp|P02768|ALBU_HUMAN	Serum albumin OS=Homo sapiens GN=ALB PE=1 SV=2			0	98.95	ATKEQLK		missed K-E@3	0.00106781	816.472	409.243	816.471	409.243	2	10	12.1.1.723.1	0	0.1042	-1	-1
1	543.32	543.32	98.85	94.09	92.94	sp|P02768|ALBU_HUMAN	Serum albumin OS=Homo sapiens GN=ALB PE=1 SV=2			0	98.64	ATKEQLK		missed K-E@3	0.000148834	816.471	409.243	816.471	409.243	2	7	14.1.1.608.1	0	0.0875	-1	-1
1	543.32	543.32	98.85	94.09	92.94	sp|P02768|ALBU_HUMAN	Serum albumin OS=Homo sapiens GN=ALB PE=1 SV=2			0	98.29	ATKEQLK	Methyl(K)@3	missed K-E@3	0.000472807	830.487	416.251	830.486	416.25	2	11	17.1.1.752.1	0	0.0987	-1	-1
1	543.32	543.32	98.85	94.09	92.94	sp|P02768|ALBU_HUMAN	Serum albumin OS=Homo sapiens GN=ALB PE=1 SV=2			0	97.78	ATKEQLK	Cation:Na(E)@4	missed K-E@3	-0.00152144	838.451	420.233	838.452	420.234	2	10	18.1.1.848.1	1	0.1075	-1	-1
1	543.32	543.32	98.85	94.09	92.94	sp|P02768|ALBU_HUMAN	Serum albumin OS=Homo sapiens GN=ALB PE=1 SV=2			0	96.69	ATKEQLK		missed K-E@3	-0.00277918	816.468	409.241	816.471	409.243	2	8	12.1.1.487.1	0	0.0698	-1	-1
1	543.32	543.32	98.85	94.09	92.94	sp|P02768|ALBU_HUMAN	Serum albumin OS=Homo sapiens GN=ALB PE=1 SV=2			0	95.85	ATKEQLK		missed K-E@3	-0.000337784	816.47	409.242	816.471	409.243	2	8	12.1.1.1524.1	0	0.2051	-1	-1
1	543.32	543.32	98.85	94.09	92.94	sp|P02768|ALBU_HUMAN	Serum albumin OS=Homo sapiens GN=ALB PE=1 SV=2			0	91.15	ATKEQLK		missed K-E@3	0.0010407	816.471	409.243	816.471	409.243	2	8	13.1.1.777.1	0	0.1112	-1	-1
1	543.32	543.32	98.85	94.09	92.94	sp|P02768|ALBU_HUMAN	Serum albumin OS=Homo sapiens GN=ALB PE=1 SV=2			0	91.13	ATKEQLK		missed K-E@3	-0.00131255	816.469	409.242	816.471	409.243	2	8	12.1.1.545.1	0	0.0784	-1	-1
1	543.32	543.32	98.85	94.09	92.94	sp|P02768|ALBU_HUMAN	Serum albumin OS=Homo sapiens GN=ALB PE=1 SV=2			0	91.13	ATKEQLK		missed K-E@3	0.000457465	816.471	409.243	816.471	409.243	2	8	12.1.1.666.1	0	0.0958	-1	-1
1	543.32	543.32	98.85	94.09	92.94	sp|P02768|ALBU_HUMAN	Serum albumin OS=Homo sapiens GN=ALB PE=1 SV=2			0	90.53	ATKEQLK		missed K-E@3	0.000449238	816.471	409.243	816.471	409.243	2	8	14.1.1.732.1	0	0.1046	-1	-1
1	543.32	543.32	98.85	94.09	92.94	sp|P02768|ALBU_HUMAN	Serum albumin OS=Homo sapiens GN=ALB PE=1 SV=2			0	89.47	ATKEQLK	Delta:H(2)C(2)(K)@3	missed K-E@3	-0.00217945	842.484	422.249	842.486	422.25	2	9	17.1.1.887.1	0	0.1129	-1	-1
1	543.32	543.32	98.85	94.09	92.94	sp|P02768|ALBU_HUMAN	Serum albumin OS=Homo sapiens GN=ALB PE=1 SV=2			0	86.54	ATKEQLK		missed K-E@3	0.00604142	816.477	409.245	816.471	409.243	2	8	17.1.1.465.1	0	0.0635	-1	-1
1	543.32	543.32	98.85	94.09	92.94	sp|P02768|ALBU_HUMAN	Serum albumin OS=Homo sapiens GN=ALB PE=1 SV=2			0	86.33	ATKEQLK		missed K-E@3	0.00500383	816.475	409.245	816.471	409.243	2	8	17.1.1.401.1	0	0.055	-1	-1
1	543.32	543.32	98.85	94.09	92.94	sp|P02768|ALBU_HUMAN	Serum albumin OS=Homo sapiens GN=ALB PE=1 SV=2			0	86.33	ATKEQLK		missed K-E@3	-1.0293e-06	816.47	409.243	816.471	409.243	2	8	17.1.1.5950.1	0	0.5923	-1	-1
1	543.32	543.32	98.85	94.09	92.94	sp|P02768|ALBU_HUMAN	Serum albumin OS=Homo sapiens GN=ALB PE=1 SV=2			0	85.39	ATKEQLK		missed K-E@3	0.000857598	816.471	409.243	816.471	409.243	2	6	13.1.1.716.1	0	0.1029	-1	-1
1	543.32	543.32	98.85	94.09	92.94	sp|P02768|ALBU_HUMAN	Serum albumin OS=Homo sapiens GN=ALB PE=1 SV=2			0	85.35	ATKEQLK		missed K-E@3	-0.000532581	816.47	409.242	816.471	409.243	2	8	18.1.1.817.1	0	0.1046	-1	-1
1	543.32	543.32	98.85	94.09	92.94	sp|P02768|ALBU_HUMAN	Serum albumin OS=Homo sapiens GN=ALB PE=1 SV=2			0	75.49	ATKEQLK		missed K-E@3	0.00105959	816.472	409.243	816.471	409.243	2	7	14.1.1.666.1	0	0.096	-1	-1
1	543.32	543.32	98.85	94.09	92.94	sp|P02768|ALBU_HUMAN	Serum albumin OS=Homo sapiens GN=ALB PE=1 SV=2			0	75.04	ATKEQLK		missed K-E@3	0.00187728	816.472	409.243	816.471	409.243	2	5	15.1.1.265.1	0	0.037	-1	-1
1	543.32	543.32	98.85	94.09	92.94	sp|P02768|ALBU_HUMAN	Serum albumin OS=Homo sapiens GN=ALB PE=1 SV=2			0	74.84	ATKEQLK		missed K-E@3	0.00360003	816.474	409.244	816.471	409.243	2	7	17.1.1.153.1	1	0.0212	-1	-1
1	543.32	543.32	98.85	94.09	92.94	sp|P02768|ALBU_HUMAN	Serum albumin OS=Homo sapiens GN=ALB PE=1 SV=2			0	72.6	ATKEQLK		missed K-E@3	-0.000217375	816.47	409.242	816.471	409.243	2	6	14.1.1.549.1	0	0.0787	-1	-1
1	543.32	543.32	98.85	94.09	92.94	sp|P02768|ALBU_HUMAN	Serum albumin OS=Homo sapiens GN=ALB PE=1 SV=2			0	70.56	ATKEQLK		missed K-E@3	0.00262347	816.473	409.244	816.471	409.243	2	6	17.1.1.92.1	0	0.0127	-1	-1
1	543.32	543.32	98.85	94.09	92.94	sp|P02768|ALBU_HUMAN	Serum albumin OS=Homo sapiens GN=ALB PE=1 SV=2			0	68.63	ATKEQLK		missed K-E@3	0.00230452	816.473	409.244	816.471	409.243	2	6	15.1.1.389.1	0	0.054	-1	-1
1	543.32	543.32	98.85	94.09	92.94	sp|P02768|ALBU_HUMAN	Serum albumin OS=Homo sapiens GN=ALB PE=1 SV=2			0	66.46	ATKEQLK		missed K-E@3	-0.000335988	816.47	409.242	816.471	409.243	2	7	12.1.1.603.1	0	0.0868	-1	-1
1	543.32	543.32	98.85	94.09	92.94	sp|P02768|ALBU_HUMAN	Serum albumin OS=Homo sapiens GN=ALB PE=1 SV=2			0	65.27	ATKEQLK		missed K-E@3	0.0024752	816.473	409.244	816.471	409.243	2	6	15.1.1.327.1	0	0.0455	-1	-1
1	543.32	543.32	98.85	94.09	92.94	sp|P02768|ALBU_HUMAN	Serum albumin OS=Homo sapiens GN=ALB PE=1 SV=2			0	62.61	ATKEQLK		missed K-E@3	0.00463762	816.475	409.245	816.471	409.243	2	7	17.1.1.276.1	1	0.0381	-1	-1
1	543.32	543.32	98.85	94.09	92.94	sp|P02768|ALBU_HUMAN	Serum albumin OS=Homo sapiens GN=ALB PE=1 SV=2			0	60.55	ATKEQLK		missed K-E@3	0.00501646	816.476	409.245	816.471	409.243	2	7	17.1.1.338.1	1	0.0465	-1	-1
1	543.32	543.32	98.85	94.09	92.94	sp|P02768|ALBU_HUMAN	Serum albumin OS=Homo sapiens GN=ALB PE=1 SV=2			0	60.37	ATKEQLK		missed K-E@3	0.00108383	816.472	409.243	816.471	409.243	2	7	15.1.1.522.1	0	0.0709	-1	-1
1	543.32	543.32	98.85	94.09	92.94	sp|P02768|ALBU_HUMAN	Serum albumin OS=Homo sapiens GN=ALB PE=1 SV=2			0	52.69	ATKEQLK		missed K-E@3	-6.34486e-05	816.47	409.243	816.471	409.243	2	7	16.1.1.490.1	0	0.0686	-1	-1
1	543.32	543.32	98.85	94.09	92.94	sp|P02768|ALBU_HUMAN	Serum albumin OS=Homo sapiens GN=ALB PE=1 SV=2			0	50.75	ATKEQLK		missed K-E@3	0.0026583	816.473	409.244	816.471	409.243	2	6	15.1.1.451.1	0	0.0625	-1	-1
1	543.32	543.32	98.85	94.09	92.94	sp|P02768|ALBU_HUMAN	Serum albumin OS=Homo sapiens GN=ALB PE=1 SV=2			0	45.35	ATKEQLK		missed K-E@3	0.00168175	816.472	409.243	816.471	409.243	2	5	15.1.1.204.1	1	0.0286	-1	-1
1	543.32	543.32	98.85	94.09	92.94	sp|P02768|ALBU_HUMAN	Serum albumin OS=Homo sapiens GN=ALB PE=1 SV=2			0	45.05	ATKEQLK		missed K-E@3	0.00782406	816.478	409.247	816.471	409.243	2	6	17.1.1.610.1	1	0.0809	-1	-1
1	543.32	543.32	98.85	94.09	92.94	sp|P02768|ALBU_HUMAN	Serum albumin OS=Homo sapiens GN=ALB PE=1 SV=2			0	20.54	ATKEQLK		missed K-E@3	0.00483335	816.475	409.245	816.471	409.243	2	6	17.1.1.214.1	0	0.0296	-1	-1
1	543.32	543.32	98.85	94.09	92.94	sp|P02768|ALBU_HUMAN	Serum albumin OS=Homo sapiens GN=ALB PE=1 SV=2			0	15.35	ATKEQLK		missed K-E@3	0.0026583	816.473	409.244	816.471	409.243	2	6	15.1.1.586.1	1	0.0794	-1	-1
1	543.32	543.32	98.85	94.09	92.94	sp|P02768|ALBU_HUMAN	Serum albumin OS=Homo sapiens GN=ALB PE=1 SV=2			0	14.21	ATKEQLK		missed K-E@3	-6.34486e-05	816.47	409.243	816.471	409.243	2	4	16.1.1.553.1	0	0.077	-1	-1
1	543.32	543.32	98.85	94.09	92.94	sp|P02768|ALBU_HUMAN	Serum albumin OS=Homo sapiens GN=ALB PE=1 SV=2			0	0	ATKEQLK		missed K-E@3	0.000302761	816.471	409.243	816.471	409.243	2	3	16.1.1.614.1	1	0.0855	-1	-1
1	543.32	543.32	98.85	94.09	92.94	sp|P02768|ALBU_HUMAN	Serum albumin OS=Homo sapiens GN=ALB PE=1 SV=2			0	0	ATKEQLK		missed K-E@3	0.00201312	816.472	409.243	816.471	409.243	2	3	17.1.1.31.1	1	0.0042	-1	-1
1	543.32	543.32	98.85	94.09	92.94	sp|P02768|ALBU_HUMAN	Serum albumin OS=Homo sapiens GN=ALB PE=1 SV=2			0	99	ATKEQLKAVMDDFAAFVEK	Delta:H(2)C(2)(K)@3	missed K-E@3; missed K-A@7	-0.0041754	2166.1	723.04	2166.1	723.042	3	13	14.1.1.10862.1	1	1.0737	-1	-1
1	543.32	543.32	98.85	94.09	92.94	sp|P02768|ALBU_HUMAN	Serum albumin OS=Homo sapiens GN=ALB PE=1 SV=2			0	99	ATKEQLKAVMDDFAAFVEK		missed K-E@3; missed K-A@7	0.00050288	2140.09	536.029	2140.09	536.029	4	12	16.1.1.10686.1	1	1.0352	-1	-1
1	543.32	543.32	98.85	94.09	92.94	sp|P02768|ALBU_HUMAN	Serum albumin OS=Homo sapiens GN=ALB PE=1 SV=2			0	99	ATKEQLKAVMDDFAAFVEK	Carbamyl(K)@7	missed K-E@3; missed K-A@7	-0.00611306	2183.09	728.703	2183.09	728.705	3	11	15.1.1.11711.1	1	1.1275	-1	-1
1	543.32	543.32	98.85	94.09	92.94	sp|P02768|ALBU_HUMAN	Serum albumin OS=Homo sapiens GN=ALB PE=1 SV=2			0	99	ATKEQLKAVMDDFAAFVEK	Methyl(E)@4	missed K-E@3; missed K-A@7	0.000877542	2154.1	539.533	2154.1	539.533	4	12	14.1.1.10612.1	1	1.0497	-1	-1
1	543.32	543.32	98.85	94.09	92.94	sp|P02768|ALBU_HUMAN	Serum albumin OS=Homo sapiens GN=ALB PE=1 SV=2			0	98.83	ATKEQLKAVMDDFAAFVEK	Methyl(E)@4	missed K-E@3; missed K-A@7	0.00523165	2154.11	719.043	2154.1	719.042	3	11	14.1.1.10574.1	1	1.0461	-1	-1
1	543.32	543.32	98.85	94.09	92.94	sp|P02768|ALBU_HUMAN	Serum albumin OS=Homo sapiens GN=ALB PE=1 SV=2			0	95.76	ATKEQLKAVMDDFAAFVEK	Methyl(E)@4; Oxidation(M)@10	missed K-E@3; missed K-A@7	0.00387345	2170.1	724.375	2170.1	724.373	3	11	14.1.1.10636.1	1	1.052	-1	-1
1	543.32	543.32	98.85	94.09	92.94	sp|P02768|ALBU_HUMAN	Serum albumin OS=Homo sapiens GN=ALB PE=1 SV=2			0	93.94	ATKEQLKAVMDDFAAFVEK	Delta:H(4)C(2)(K)@7	missed K-E@3; missed K-A@7	0.00201354	2168.12	723.714	2168.12	723.714	3	10	14.1.1.10688.1	1	1.057	-1	-1
1	543.32	543.32	98.85	94.09	92.94	sp|P02768|ALBU_HUMAN	Serum albumin OS=Homo sapiens GN=ALB PE=1 SV=2			0	92.82	ATKEQLKAVMDDFAAFVEK		missed K-E@3; missed K-A@7	0.00808356	2140.1	714.372	2140.09	714.37	3	9	14.1.1.10539.1	1	1.0427	-1	-1
1	543.32	543.32	98.85	94.09	92.94	sp|P02768|ALBU_HUMAN	Serum albumin OS=Homo sapiens GN=ALB PE=1 SV=2			0	89.66	ATKEQLKAVMDDFAAFVEK	Acetyl@N-term; Deamidated(Q)@5	missed K-E@3; missed K-A@7	0.00178384	2183.08	1092.55	2183.08	1092.55	2	9	15.1.1.11750.1	1	1.1312	-1	-1
1	543.32	543.32	98.85	94.09	92.94	sp|P02768|ALBU_HUMAN	Serum albumin OS=Homo sapiens GN=ALB PE=1 SV=2			0	89.26	ATKEQLKAVMDDFAAFVEK		missed K-E@3; missed K-A@7	0.0089397	2140.1	714.373	2140.09	714.37	3	9	16.1.1.10666.1	1	1.0333	-1	-1
1	543.32	543.32	98.85	94.09	92.94	sp|P02768|ALBU_HUMAN	Serum albumin OS=Homo sapiens GN=ALB PE=1 SV=2			0	88.17	ATKEQLKAVMDDFAAFVEK	Acetyl@N-term; Deamidated(Q)@5	missed K-E@3; missed K-A@7	-0.0081199	2183.07	1092.54	2183.08	1092.55	2	9	15.1.1.11805.1	1	1.1364	-1	-1
1	543.32	543.32	98.85	94.09	92.94	sp|P02768|ALBU_HUMAN	Serum albumin OS=Homo sapiens GN=ALB PE=1 SV=2			0	86.57	ATKEQLKAVMDDFAAFVEK	Deamidated(Q)@5; Delta:H(2)C(2)(K)@7	missed K-E@3; missed K-A@7	-0.0377319	2167.05	723.357	2167.09	723.37	3	10	18.1.1.9937.1	1	0.9542	-1	-1
1	543.32	543.32	98.85	94.09	92.94	sp|P02768|ALBU_HUMAN	Serum albumin OS=Homo sapiens GN=ALB PE=1 SV=2			0	67.98	ATKEQLKAVMDDFAAFVEK	Oxidation(M)@10	missed K-E@3; missed K-A@7	0.00196173	2156.08	719.702	2156.08	719.701	3	9	18.1.1.8909.1	1	0.8584	-1	-1
1	543.32	543.32	98.85	94.09	92.94	sp|P02768|ALBU_HUMAN	Serum albumin OS=Homo sapiens GN=ALB PE=1 SV=2			0	45.65	ATKEQLKAVMDDFAAFVEK		missed K-E@3; missed K-A@7	0.00405335	2140.09	536.03	2140.09	536.029	4	7	14.1.1.10561.1	1	1.0448	-1	-1
1	543.32	543.32	98.85	94.09	92.94	sp|P02768|ALBU_HUMAN	Serum albumin OS=Homo sapiens GN=ALB PE=1 SV=2			0	33.67	ATKEQLKAVMDDFAAFVEK	Oxidation(M)@10	missed K-E@3; missed K-A@7	-0.00639281	2156.08	719.699	2156.08	719.701	3	8	14.1.1.10540.1	1	1.0428	-1	-1
1	543.32	543.32	98.85	94.09	92.94	sp|P02768|ALBU_HUMAN	Serum albumin OS=Homo sapiens GN=ALB PE=1 SV=2			0	0	ATKEQLKAVMDDFAAFVEK		missed K-E@3; missed K-A@7	0.0255557	2140.11	714.378	2140.09	714.37	3	4	13.1.1.10634.1	1	1.0575	-1	-1
1	543.32	543.32	98.85	94.09	92.94	sp|P02768|ALBU_HUMAN	Serum albumin OS=Homo sapiens GN=ALB PE=1 SV=2			0	99	ATLRETYGEMADCCAK	Carbamidomethyl(C)@13; Carbamidomethyl(C)@14	cleaved V-A@N-term; missed R-E@4	-0.00321644	1874.79	625.938	1874.8	625.939	3	14	11.1.1.4255.1	1	0.464	-1	-1
1	543.32	543.32	98.85	94.09	92.94	sp|P02768|ALBU_HUMAN	Serum albumin OS=Homo sapiens GN=ALB PE=1 SV=2			0	89.92	AVMDDFAAF	Oxidation(M)@3	cleaved F-V@C-term	0.00164039	1001.42	501.716	1001.42	501.715	2	8	9.1.1.8145.1	1	0.8321	-1	-1
1	543.32	543.32	98.85	94.09	92.94	sp|P02768|ALBU_HUMAN	Serum albumin OS=Homo sapiens GN=ALB PE=1 SV=2			0	89.55	AVMDDFAAF	Oxidation(M)@3	cleaved F-V@C-term	0.000122816	1001.42	501.716	1001.42	501.715	2	8	8.1.1.7675.1	1	0.794	-1	-1
1	543.32	543.32	98.85	94.09	92.94	sp|P02768|ALBU_HUMAN	Serum albumin OS=Homo sapiens GN=ALB PE=1 SV=2			0	89.41	AVMDDFAAF	Oxidation(M)@3	cleaved F-V@C-term	0.00225074	1001.42	501.717	1001.42	501.715	2	8	9.1.1.8272.1	1	0.844	-1	-1
1	543.32	543.32	98.85	94.09	92.94	sp|P02768|ALBU_HUMAN	Serum albumin OS=Homo sapiens GN=ALB PE=1 SV=2			0	89.06	AVMDDFAAF	Oxidation(M)@3	cleaved F-V@C-term	4.43003e-05	1001.42	501.716	1001.42	501.715	2	8	11.1.1.7679.1	1	0.7848	-1	-1
1	543.32	543.32	98.85	94.09	92.94	sp|P02768|ALBU_HUMAN	Serum albumin OS=Homo sapiens GN=ALB PE=1 SV=2			0	88.4	AVMDDFAAF	Oxidation(M)@3	cleaved F-V@C-term	0.000450687	1001.42	501.716	1001.42	501.715	2	8	9.1.1.7641.1	1	0.7853	-1	-1
1	543.32	543.32	98.85	94.09	92.94	sp|P02768|ALBU_HUMAN	Serum albumin OS=Homo sapiens GN=ALB PE=1 SV=2			0	88.12	AVMDDFAAF	Oxidation(M)@3	cleaved F-V@C-term	-0.000953114	1001.42	501.715	1001.42	501.715	2	8	9.1.1.7894.1	1	0.8086	-1	-1
1	543.32	543.32	98.85	94.09	92.94	sp|P02768|ALBU_HUMAN	Serum albumin OS=Homo sapiens GN=ALB PE=1 SV=2			0	87.67	AVMDDFAAF	Oxidation(M)@3	cleaved F-V@C-term	0.00108033	1001.42	501.716	1001.42	501.715	2	8	12.1.1.7820.1	1	0.7822	-1	-1
1	543.32	543.32	98.85	94.09	92.94	sp|P02768|ALBU_HUMAN	Serum albumin OS=Homo sapiens GN=ALB PE=1 SV=2			0	87.48	AVMDDFAAF	Oxidation(M)@3	cleaved F-V@C-term	0.00108033	1001.42	501.716	1001.42	501.715	2	8	12.1.1.7754.1	1	0.7761	-1	-1
1	543.32	543.32	98.85	94.09	92.94	sp|P02768|ALBU_HUMAN	Serum albumin OS=Homo sapiens GN=ALB PE=1 SV=2			0	16.64	AVMDDFAAF		cleaved F-V@C-term	0.0008795	985.422	493.719	985.422	493.718	2	7	9.1.1.9272.1	1	0.9382	-1	-1
1	543.32	543.32	98.85	94.09	92.94	sp|P02768|ALBU_HUMAN	Serum albumin OS=Homo sapiens GN=ALB PE=1 SV=2			0	0	AVMDDFAAF		cleaved F-V@C-term	0.000259747	985.422	493.718	985.422	493.718	2	6	9.1.1.9209.1	1	0.9323	-1	-1
1	543.32	543.32	98.85	94.09	92.94	sp|P02768|ALBU_HUMAN	Serum albumin OS=Homo sapiens GN=ALB PE=1 SV=2			0	99	AVMDDFAAFVEK	Oxidation(M)@3		0.00217971	1357.62	679.82	1357.62	679.818	2	14	7.1.1.7307.1	1	0.7878	-1	-1
1	543.32	543.32	98.85	94.09	92.94	sp|P02768|ALBU_HUMAN	Serum albumin OS=Homo sapiens GN=ALB PE=1 SV=2			0	99	AVMDDFAAFVEK	Oxidation(M)@3		-0.000627889	1357.62	679.818	1357.62	679.818	2	14	7.1.1.7370.1	1	0.7937	-1	-1
1	543.32	543.32	98.85	94.09	92.94	sp|P02768|ALBU_HUMAN	Serum albumin OS=Homo sapiens GN=ALB PE=1 SV=2			0	99	AVMDDFAAFVEK	Oxidation(M)@3		-0.000994098	1357.62	679.818	1357.62	679.818	2	14	7.1.1.7433.1	1	0.7996	-1	-1
1	543.32	543.32	98.85	94.09	92.94	sp|P02768|ALBU_HUMAN	Serum albumin OS=Homo sapiens GN=ALB PE=1 SV=2			0	99	AVMDDFAAFVEK	Oxidation(M)@3		0.00279006	1357.63	679.82	1357.62	679.818	2	13	7.1.1.7496.1	1	0.8055	-1	-1
1	543.32	543.32	98.85	94.09	92.94	sp|P02768|ALBU_HUMAN	Serum albumin OS=Homo sapiens GN=ALB PE=1 SV=2			0	99	AVMDDFAAFVEK	Oxidation(M)@3		0.00315627	1357.63	679.82	1357.62	679.818	2	12	7.1.1.7559.1	1	0.8114	-1	-1
1	543.32	543.32	98.85	94.09	92.94	sp|P02768|ALBU_HUMAN	Serum albumin OS=Homo sapiens GN=ALB PE=1 SV=2			0	99	AVMDDFAAFVEK	Oxidation(M)@3		0.00144729	1357.62	679.819	1357.62	679.818	2	13	7.1.1.7622.1	1	0.8173	-1	-1
1	543.32	543.32	98.85	94.09	92.94	sp|P02768|ALBU_HUMAN	Serum albumin OS=Homo sapiens GN=ALB PE=1 SV=2			0	99	AVMDDFAAFVEK	Oxidation(M)@3		0.0018135	1357.62	679.819	1357.62	679.818	2	12	7.1.1.7685.1	1	0.8232	-1	-1
1	543.32	543.32	98.85	94.09	92.94	sp|P02768|ALBU_HUMAN	Serum albumin OS=Homo sapiens GN=ALB PE=1 SV=2			0	99	AVMDDFAAFVEK	Oxidation(M)@3		0.00156936	1357.62	679.819	1357.62	679.818	2	12	7.1.1.7748.1	1	0.8291	-1	-1
1	543.32	543.32	98.85	94.09	92.94	sp|P02768|ALBU_HUMAN	Serum albumin OS=Homo sapiens GN=ALB PE=1 SV=2			0	99	AVMDDFAAFVEK	Oxidation(M)@3		-0.000994098	1357.62	679.818	1357.62	679.818	2	13	7.1.1.7818.1	1	0.8357	-1	-1
1	543.32	543.32	98.85	94.09	92.94	sp|P02768|ALBU_HUMAN	Serum albumin OS=Homo sapiens GN=ALB PE=1 SV=2			0	99	AVMDDFAAFVEK	Oxidation(M)@3		0.00120316	1357.62	679.819	1357.62	679.818	2	13	7.1.1.7881.1	1	0.8416	-1	-1
1	543.32	543.32	98.85	94.09	92.94	sp|P02768|ALBU_HUMAN	Serum albumin OS=Homo sapiens GN=ALB PE=1 SV=2			0	99	AVMDDFAAFVEK	Oxidation(M)@3		0.00217971	1357.62	679.82	1357.62	679.818	2	12	7.1.1.7944.1	1	0.8475	-1	-1
1	543.32	543.32	98.85	94.09	92.94	sp|P02768|ALBU_HUMAN	Serum albumin OS=Homo sapiens GN=ALB PE=1 SV=2			0	99	AVMDDFAAFVEK	Oxidation(M)@3		0.00144729	1357.62	679.819	1357.62	679.818	2	13	7.1.1.8036.1	1	0.8561	-1	-1
1	543.32	543.32	98.85	94.09	92.94	sp|P02768|ALBU_HUMAN	Serum albumin OS=Homo sapiens GN=ALB PE=1 SV=2			0	99	AVMDDFAAFVEK	Oxidation(M)@3		0.0018135	1357.62	679.819	1357.62	679.818	2	13	7.1.1.8098.1	1	0.862	-1	-1
1	543.32	543.32	98.85	94.09	92.94	sp|P02768|ALBU_HUMAN	Serum albumin OS=Homo sapiens GN=ALB PE=1 SV=2			0	99	AVMDDFAAFVEK	Oxidation(M)@3		0.00156936	1357.62	679.819	1357.62	679.818	2	14	7.1.1.8245.1	1	0.8759	-1	-1
1	543.32	543.32	98.85	94.09	92.94	sp|P02768|ALBU_HUMAN	Serum albumin OS=Homo sapiens GN=ALB PE=1 SV=2			0	99	AVMDDFAAFVEK	Oxidation(M)@3		0.00156936	1357.62	679.819	1357.62	679.818	2	12	7.1.1.8336.1	1	0.8845	-1	-1
1	543.32	543.32	98.85	94.09	92.94	sp|P02768|ALBU_HUMAN	Serum albumin OS=Homo sapiens GN=ALB PE=1 SV=2			0	99	AVMDDFAAFVEK	Oxidation(M)@3		0.00156936	1357.62	679.819	1357.62	679.818	2	13	7.1.1.8405.1	1	0.8911	-1	-1
1	543.32	543.32	98.85	94.09	92.94	sp|P02768|ALBU_HUMAN	Serum albumin OS=Homo sapiens GN=ALB PE=1 SV=2			0	99	AVMDDFAAFVEK	Oxidation(M)@3		0.00217971	1357.62	679.82	1357.62	679.818	2	13	7.1.1.8468.1	1	0.8971	-1	-1
1	543.32	543.32	98.85	94.09	92.94	sp|P02768|ALBU_HUMAN	Serum albumin OS=Homo sapiens GN=ALB PE=1 SV=2			0	99	AVMDDFAAFVEK	Oxidation(M)@3		0.00120316	1357.62	679.819	1357.62	679.818	2	12	7.1.1.8601.1	1	0.9096	-1	-1
1	543.32	543.32	98.85	94.09	92.94	sp|P02768|ALBU_HUMAN	Serum albumin OS=Homo sapiens GN=ALB PE=1 SV=2			0	99	AVMDDFAAFVEK	Oxidation(M)@3		0.0018135	1357.62	679.819	1357.62	679.818	2	14	7.1.1.8664.1	1	0.9155	-1	-1
1	543.32	543.32	98.85	94.09	92.94	sp|P02768|ALBU_HUMAN	Serum albumin OS=Homo sapiens GN=ALB PE=1 SV=2			0	99	AVMDDFAAFVEK	Oxidation(M)@3		-0.000139611	1357.62	679.818	1357.62	679.818	2	13	7.1.1.8727.1	1	0.9214	-1	-1
1	543.32	543.32	98.85	94.09	92.94	sp|P02768|ALBU_HUMAN	Serum albumin OS=Homo sapiens GN=ALB PE=1 SV=2			0	99	AVMDDFAAFVEK	Oxidation(M)@3		-1.75411e-05	1357.62	679.818	1357.62	679.818	2	13	7.1.1.8853.1	1	0.9333	-1	-1
1	543.32	543.32	98.85	94.09	92.94	sp|P02768|ALBU_HUMAN	Serum albumin OS=Homo sapiens GN=ALB PE=1 SV=2			0	99	AVMDDFAAFVEK	Oxidation(M)@3		-0.00465619	1357.62	679.816	1357.62	679.818	2	14	7.1.1.8916.1	1	0.9392	-1	-1
1	543.32	543.32	98.85	94.09	92.94	sp|P02768|ALBU_HUMAN	Serum albumin OS=Homo sapiens GN=ALB PE=1 SV=2			0	99	AVMDDFAAFVEK	Dethiomethyl(M)@3		0.000556294	1293.62	647.82	1293.62	647.819	2	14	10.1.1.6221.1	1	0.6468	-1	-1
1	543.32	543.32	98.85	94.09	92.94	sp|P02768|ALBU_HUMAN	Serum albumin OS=Homo sapiens GN=ALB PE=1 SV=2			0	99	AVMDDFAAFVEK	Dethiomethyl(M)@3		-0.00444856	1293.62	647.817	1293.62	647.819	2	14	10.1.1.7597.1	1	0.7749	-1	-1
1	543.32	543.32	98.85	94.09	92.94	sp|P02768|ALBU_HUMAN	Serum albumin OS=Homo sapiens GN=ALB PE=1 SV=2			0	99	AVMDDFAAFVEK	Oxidation(M)@3		-0.000723151	1357.62	679.818	1357.62	679.818	2	13	10.1.1.7656.1	1	0.7805	-1	-1
1	543.32	543.32	98.85	94.09	92.94	sp|P02768|ALBU_HUMAN	Serum albumin OS=Homo sapiens GN=ALB PE=1 SV=2			0	99	AVMDDFAAFVEK	Dethiomethyl(M)@3		0.00165492	1293.63	647.82	1293.62	647.819	2	12	10.1.1.7891.1	1	0.8025	-1	-1
1	543.32	543.32	98.85	94.09	92.94	sp|P02768|ALBU_HUMAN	Serum albumin OS=Homo sapiens GN=ALB PE=1 SV=2			0	99	AVMDDFAAFVEK	Oxidation(M)@3		0.00120094	1357.62	679.819	1357.62	679.818	2	11	3.1.1.6040.1	1	0.7434	-1	-1
1	543.32	543.32	98.85	94.09	92.94	sp|P02768|ALBU_HUMAN	Serum albumin OS=Homo sapiens GN=ALB PE=1 SV=2			0	99	AVMDDFAAFVEK	Oxidation(M)@3; Methyl(K)@12		-0.000171709	1371.64	686.826	1371.64	686.826	2	11	3.1.1.6285.1	1	0.7654	-1	-1
1	543.32	543.32	98.85	94.09	92.94	sp|P02768|ALBU_HUMAN	Serum albumin OS=Homo sapiens GN=ALB PE=1 SV=2			0	99	AVMDDFAAFVEK	Dethiomethyl(M)@3		-0.00105788	1293.62	432.215	1293.62	432.215	3	11	9.1.1.6166.1	1	0.6483	-1	-1
1	543.32	543.32	98.85	94.09	92.94	sp|P02768|ALBU_HUMAN	Serum albumin OS=Homo sapiens GN=ALB PE=1 SV=2			0	99	AVMDDFAAFVEK	Oxidation(M)@3		-0.00294141	1357.62	453.547	1357.62	453.548	3	11	7.1.1.7363.1	1	0.793	-1	-1
1	543.32	543.32	98.85	94.09	92.94	sp|P02768|ALBU_HUMAN	Serum albumin OS=Homo sapiens GN=ALB PE=1 SV=2			0	99	AVMDDFAAFVEK	Oxidation(M)@3		0.0042549	1357.63	679.821	1357.62	679.818	2	11	7.1.1.8161.1	1	0.8679	-1	-1
1	543.32	543.32	98.85	94.09	92.94	sp|P02768|ALBU_HUMAN	Serum albumin OS=Homo sapiens GN=ALB PE=1 SV=2			0	99	AVMDDFAAFVEK	Oxidation(M)@3		-0.000139611	1357.62	679.818	1357.62	679.818	2	11	7.1.1.8538.1	1	0.9036	-1	-1
1	543.32	543.32	98.85	94.09	92.94	sp|P02768|ALBU_HUMAN	Serum albumin OS=Homo sapiens GN=ALB PE=1 SV=2			0	99	AVMDDFAAFVEK	Oxidation(M)@3		0.00144729	1357.62	679.819	1357.62	679.818	2	11	7.1.1.8790.1	1	0.9274	-1	-1
1	543.32	543.32	98.85	94.09	92.94	sp|P02768|ALBU_HUMAN	Serum albumin OS=Homo sapiens GN=ALB PE=1 SV=2			0	99	AVMDDFAAFVEK	Oxidation(M)@3		-0.00856241	1357.61	679.814	1357.62	679.818	2	11	7.1.1.8981.1	1	0.9453	-1	-1
1	543.32	543.32	98.85	94.09	92.94	sp|P02768|ALBU_HUMAN	Serum albumin OS=Homo sapiens GN=ALB PE=1 SV=2			0	99	AVMDDFAAFVEK	Dethiomethyl(M)@3		0.00132056	1293.63	432.216	1293.62	432.215	3	12	10.1.1.6276.1	1	0.6519	-1	-1
1	543.32	543.32	98.85	94.09	92.94	sp|P02768|ALBU_HUMAN	Serum albumin OS=Homo sapiens GN=ALB PE=1 SV=2			0	99	AVMDDFAAFVEK	Dethiomethyl(M)@3		-0.000481832	1293.62	647.819	1293.62	647.819	2	15	10.1.1.6283.1	1	0.6525	-1	-1
1	543.32	543.32	98.85	94.09	92.94	sp|P02768|ALBU_HUMAN	Serum albumin OS=Homo sapiens GN=ALB PE=1 SV=2			0	99	AVMDDFAAFVEK	Dethiomethyl(M)@3		0.000860936	1293.63	647.82	1293.62	647.819	2	15	10.1.1.6348.1	1	0.6584	-1	-1
1	543.32	543.32	98.85	94.09	92.94	sp|P02768|ALBU_HUMAN	Serum albumin OS=Homo sapiens GN=ALB PE=1 SV=2			0	99	AVMDDFAAFVEK	Oxidation(M)@3		-0.00353075	1357.62	679.817	1357.62	679.818	2	11	10.1.1.7592.1	1	0.7745	-1	-1
1	543.32	543.32	98.85	94.09	92.94	sp|P02768|ALBU_HUMAN	Serum albumin OS=Homo sapiens GN=ALB PE=1 SV=2			0	99	AVMDDFAAFVEK	Oxidation(M)@3; Methyl(E)@11		0.000279238	1371.64	686.826	1371.64	686.826	2	13	10.1.1.7901.1	1	0.8034	-1	-1
1	543.32	543.32	98.85	94.09	92.94	sp|P02768|ALBU_HUMAN	Serum albumin OS=Homo sapiens GN=ALB PE=1 SV=2			0	99	AVMDDFAAFVEK	Oxidation(M)@3		0.00235354	1357.62	679.82	1357.62	679.818	2	12	8.1.1.7634.1	1	0.7902	-1	-1
1	543.32	543.32	98.85	94.09	92.94	sp|P02768|ALBU_HUMAN	Serum albumin OS=Homo sapiens GN=ALB PE=1 SV=2			0	99	AVMDDFAAFVEK	Cation:Na(D)@5		-0.0056367	1363.6	682.809	1363.61	682.812	2	12	7.1.1.8920.1	1	0.9395	-1	-1
1	543.32	543.32	98.85	94.09	92.94	sp|P02768|ALBU_HUMAN	Serum albumin OS=Homo sapiens GN=ALB PE=1 SV=2			0	99	AVMDDFAAFVEK	Oxidation(M)@3		0.000599817	1357.62	679.819	1357.62	679.818	2	12	9.1.1.7782.1	1	0.7982	-1	-1
1	543.32	543.32	98.85	94.09	92.94	sp|P02768|ALBU_HUMAN	Serum albumin OS=Homo sapiens GN=ALB PE=1 SV=2			0	99	AVMDDFAAFVEK	Oxidation(M)@3		0.00879585	1357.63	679.823	1357.62	679.818	2	13	6.1.1.5489.1	1	0.8027	-1	-1
1	543.32	543.32	98.85	94.09	92.94	sp|P02768|ALBU_HUMAN	Serum albumin OS=Homo sapiens GN=ALB PE=1 SV=2			0	99	AVMDDFAAFVEK	Oxidation(M)@3		-4.76642e-06	1357.62	679.818	1357.62	679.818	2	12	10.1.1.7719.1	1	0.7865	-1	-1
1	543.32	543.32	98.85	94.09	92.94	sp|P02768|ALBU_HUMAN	Serum albumin OS=Homo sapiens GN=ALB PE=1 SV=2			0	99	AVMDDFAAFVEK	Oxidation(M)@3		0.00219249	1357.62	679.82	1357.62	679.818	2	12	10.1.1.7847.1	1	0.7984	-1	-1
1	543.32	543.32	98.85	94.09	92.94	sp|P02768|ALBU_HUMAN	Serum albumin OS=Homo sapiens GN=ALB PE=1 SV=2			0	99	AVMDDFAAFVEK	Oxidation(M)@3		0.000439786	1357.62	679.819	1357.62	679.818	2	12	8.1.1.7724.1	1	0.7986	-1	-1
1	543.32	543.32	98.85	94.09	92.94	sp|P02768|ALBU_HUMAN	Serum albumin OS=Homo sapiens GN=ALB PE=1 SV=2			0	99	AVMDDFAAFVEK	Oxidation(M)@3		0.000140711	1357.62	679.818	1357.62	679.818	2	12	11.1.1.7623.1	1	0.7795	-1	-1
1	543.32	543.32	98.85	94.09	92.94	sp|P02768|ALBU_HUMAN	Serum albumin OS=Homo sapiens GN=ALB PE=1 SV=2			0	99	AVMDDFAAFVEK	Oxidation(M)@3		0.00745307	1357.63	679.822	1357.62	679.818	2	12	6.1.1.5549.1	1	0.8111	-1	-1
1	543.32	543.32	98.85	94.09	92.94	sp|P02768|ALBU_HUMAN	Serum albumin OS=Homo sapiens GN=ALB PE=1 SV=2			0	99	AVMDDFAAFVEK	Dethiomethyl(M)@3		0.000405035	1293.62	432.216	1293.62	432.215	3	11	10.1.1.6213.1	1	0.6461	-1	-1
1	543.32	543.32	98.85	94.09	92.94	sp|P02768|ALBU_HUMAN	Serum albumin OS=Homo sapiens GN=ALB PE=1 SV=2			0	99	AVMDDFAAFVEK	Oxidation(M)@3		0.0025587	1357.63	679.82	1357.62	679.818	2	11	10.1.1.7782.1	1	0.7923	-1	-1
1	543.32	543.32	98.85	94.09	92.94	sp|P02768|ALBU_HUMAN	Serum albumin OS=Homo sapiens GN=ALB PE=1 SV=2			0	99	AVMDDFAAFVEK	Oxidation(M)@3; Cation:Na(D)@5		-0.00589241	1379.6	690.807	1379.6	690.809	2	12	7.1.1.7296.1	1	0.7867	-1	-1
1	543.32	543.32	98.85	94.09	92.94	sp|P02768|ALBU_HUMAN	Serum albumin OS=Homo sapiens GN=ALB PE=1 SV=2			0	99	AVMDDFAAFVEK	Oxidation(M)@3		0.00135203	1357.62	679.819	1357.62	679.818	2	10	10.1.1.8784.1	1	0.8865	-1	-1
1	543.32	543.32	98.85	94.09	92.94	sp|P02768|ALBU_HUMAN	Serum albumin OS=Homo sapiens GN=ALB PE=1 SV=2			0	99	AVMDDFAAFVEK	Oxidation(M)@3		0.00131579	1357.62	453.548	1357.62	453.548	3	10	10.1.1.7547.1	1	0.7702	-1	-1
1	543.32	543.32	98.85	94.09	92.94	sp|P02768|ALBU_HUMAN	Serum albumin OS=Homo sapiens GN=ALB PE=1 SV=2			0	99	AVMDDFAAFVEK	Oxidation(M)@3		0.00246017	1357.62	453.549	1357.62	453.548	3	10	7.1.1.7295.1	1	0.7866	-1	-1
1	543.32	543.32	98.85	94.09	92.94	sp|P02768|ALBU_HUMAN	Serum albumin OS=Homo sapiens GN=ALB PE=1 SV=2			0	99	AVMDDFAAFVEK	Oxidation(M)@3		0.000629124	1357.62	453.548	1357.62	453.548	3	10	7.1.1.7499.1	1	0.8057	-1	-1
1	543.32	543.32	98.85	94.09	92.94	sp|P02768|ALBU_HUMAN	Serum albumin OS=Homo sapiens GN=ALB PE=1 SV=2			0	99	AVMDDFAAFVEK	Oxidation(M)@3		-0.00123824	1357.62	679.818	1357.62	679.818	2	10	7.1.1.11223.1	1	1.1968	-1	-1
1	543.32	543.32	98.85	94.09	92.94	sp|P02768|ALBU_HUMAN	Serum albumin OS=Homo sapiens GN=ALB PE=1 SV=2			0	99	AVMDDFAAFVEK	Oxidation(M)@3		-0.00101052	1357.62	679.818	1357.62	679.818	2	11	9.1.1.7585.1	1	0.7801	-1	-1
1	543.32	543.32	98.85	94.09	92.94	sp|P02768|ALBU_HUMAN	Serum albumin OS=Homo sapiens GN=ALB PE=1 SV=2			0	98.43	AVMDDFAAFVEK	Oxidation(M)@3		-0.000544054	1357.62	679.818	1357.62	679.818	2	10	14.1.1.7475.1	1	0.7565	-1	-1
1	543.32	543.32	98.85	94.09	92.94	sp|P02768|ALBU_HUMAN	Serum albumin OS=Homo sapiens GN=ALB PE=1 SV=2			0	97.87	AVMDDFAAFVEK	Dethiomethyl(M)@3		0.000130378	1293.62	432.215	1293.62	432.215	3	10	10.1.1.6339.1	1	0.6576	-1	-1
1	543.32	543.32	98.85	94.09	92.94	sp|P02768|ALBU_HUMAN	Serum albumin OS=Homo sapiens GN=ALB PE=1 SV=2			0	97.52	AVMDDFAAFVEK	Oxidation(M)@3		-0.000112802	1357.62	679.818	1357.62	679.818	2	9	10.1.1.9896.1	1	0.9934	-1	-1
1	543.32	543.32	98.85	94.09	92.94	sp|P02768|ALBU_HUMAN	Serum albumin OS=Homo sapiens GN=ALB PE=1 SV=2			0	97.43	AVMDDFAAFVEK	Oxidation(M)@3		-0.00078991	1357.62	453.548	1357.62	453.548	3	9	10.1.1.7748.1	1	0.7891	-1	-1
1	543.32	543.32	98.85	94.09	92.94	sp|P02768|ALBU_HUMAN	Serum albumin OS=Homo sapiens GN=ALB PE=1 SV=2			0	97.38	AVMDDFAAFVEK	Oxidation(M)@3		0.0014741	1357.62	679.819	1357.62	679.818	2	9	10.1.1.8141.1	1	0.8257	-1	-1
1	543.32	543.32	98.85	94.09	92.94	sp|P02768|ALBU_HUMAN	Serum albumin OS=Homo sapiens GN=ALB PE=1 SV=2			0	97.38	AVMDDFAAFVEK	Oxidation(M)@3		0.00586861	1357.63	679.821	1357.62	679.818	2	9	10.1.1.8392.1	1	0.8493	-1	-1
1	543.32	543.32	98.85	94.09	92.94	sp|P02768|ALBU_HUMAN	Serum albumin OS=Homo sapiens GN=ALB PE=1 SV=2			0	97.38	AVMDDFAAFVEK	Oxidation(M)@3		-0.000112802	1357.62	679.818	1357.62	679.818	2	9	10.1.1.9330.1	1	0.9381	-1	-1
1	543.32	543.32	98.85	94.09	92.94	sp|P02768|ALBU_HUMAN	Serum albumin OS=Homo sapiens GN=ALB PE=1 SV=2			0	97.35	AVMDDFAAFVEK	Formyl@N-term		0.000157532	1369.62	685.818	1369.62	685.818	2	10	7.1.1.7643.1	1	0.8192	-1	-1
1	543.32	543.32	98.85	94.09	92.94	sp|P02768|ALBU_HUMAN	Serum albumin OS=Homo sapiens GN=ALB PE=1 SV=2			0	97.28	AVMDDFAAFVEK	Oxidation(M)@3		0.000863756	1357.62	679.819	1357.62	679.818	2	9	10.1.1.8657.1	1	0.8744	-1	-1
1	543.32	543.32	98.85	94.09	92.94	sp|P02768|ALBU_HUMAN	Serum albumin OS=Homo sapiens GN=ALB PE=1 SV=2			0	97.23	AVMDDFAAFVEK	Oxidation(M)@3		0.00171824	1357.62	679.819	1357.62	679.818	2	9	10.1.1.9203.1	1	0.9262	-1	-1
1	543.32	543.32	98.85	94.09	92.94	sp|P02768|ALBU_HUMAN	Serum albumin OS=Homo sapiens GN=ALB PE=1 SV=2			0	97.23	AVMDDFAAFVEK	Oxidation(M)@3		0.0014741	1357.62	679.819	1357.62	679.818	2	9	10.1.1.11261.1	1	1.1438	-1	-1
1	543.32	543.32	98.85	94.09	92.94	sp|P02768|ALBU_HUMAN	Serum albumin OS=Homo sapiens GN=ALB PE=1 SV=2			0	97.02	AVMDDFAAFVEK	Oxidation(M)@3		-0.0013335	1357.62	679.818	1357.62	679.818	2	9	10.1.1.7526.1	1	0.7682	-1	-1
1	543.32	543.32	98.85	94.09	92.94	sp|P02768|ALBU_HUMAN	Serum albumin OS=Homo sapiens GN=ALB PE=1 SV=2			0	96.98	AVMDDFAAFVEK	Oxidation(M)@3		0.00806343	1357.63	679.822	1357.62	679.818	2	11	6.1.1.6538.1	1	0.955	-1	-1
1	543.32	543.32	98.85	94.09	92.94	sp|P02768|ALBU_HUMAN	Serum albumin OS=Homo sapiens GN=ALB PE=1 SV=2			0	96.55	AVMDDFAAFVEK	Oxidation(M)@3		-0.00248795	1357.62	679.817	1357.62	679.818	2	9	12.1.1.7630.1	1	0.7645	-1	-1
1	543.32	543.32	98.85	94.09	92.94	sp|P02768|ALBU_HUMAN	Serum albumin OS=Homo sapiens GN=ALB PE=1 SV=2			0	96.28	AVMDDFAAFVEK	Oxidation(M)@3		0.00144729	1357.62	679.819	1357.62	679.818	2	8	7.1.1.10399.1	1	1.094	-1	-1
1	543.32	543.32	98.85	94.09	92.94	sp|P02768|ALBU_HUMAN	Serum albumin OS=Homo sapiens GN=ALB PE=1 SV=2			0	95.97	AVMDDFAAFVEK			-9.17301e-05	1341.63	448.216	1341.63	448.216	3	9	7.1.1.8917.1	1	0.9393	-1	-1
1	543.32	543.32	98.85	94.09	92.94	sp|P02768|ALBU_HUMAN	Serum albumin OS=Homo sapiens GN=ALB PE=1 SV=2			0	95.97	AVMDDFAAFVEK			-0.00311295	1341.62	448.215	1341.63	448.216	3	9	7.1.1.8978.1	1	0.945	-1	-1
1	543.32	543.32	98.85	94.09	92.94	sp|P02768|ALBU_HUMAN	Serum albumin OS=Homo sapiens GN=ALB PE=1 SV=2			0	95.45	AVMDDFAAFVEK	Dioxidation(M)@3		0.00470359	1373.62	687.818	1373.62	687.816	2	9	9.1.1.8013.1	1	0.8197	-1	-1
1	543.32	543.32	98.85	94.09	92.94	sp|P02768|ALBU_HUMAN	Serum albumin OS=Homo sapiens GN=ALB PE=1 SV=2			0	95.42	AVMDDFAAFVEK	Oxidation(M)@3		0.00156936	1357.62	679.819	1357.62	679.818	2	8	7.1.1.9980.1	1	1.0447	-1	-1
1	543.32	543.32	98.85	94.09	92.94	sp|P02768|ALBU_HUMAN	Serum albumin OS=Homo sapiens GN=ALB PE=1 SV=2			0	95.04	AVMDDFAAFVEK			0.000479316	1341.63	671.821	1341.63	671.821	2	9	9.1.1.9273.1	1	0.9383	-1	-1
1	543.32	543.32	98.85	94.09	92.94	sp|P02768|ALBU_HUMAN	Serum albumin OS=Homo sapiens GN=ALB PE=1 SV=2			0	94.87	AVMDDFAAFVEK			0.000537434	1341.63	671.821	1341.63	671.821	2	9	8.1.1.8191.1	1	0.8422	-1	-1
1	543.32	543.32	98.85	94.09	92.94	sp|P02768|ALBU_HUMAN	Serum albumin OS=Homo sapiens GN=ALB PE=1 SV=2			0	94.81	AVMDDFAAFVEK	Oxidation(M)@3		0.00123934	1357.62	679.819	1357.62	679.818	2	9	11.1.1.7561.1	1	0.7736	-1	-1
1	543.32	543.32	98.85	94.09	92.94	sp|P02768|ALBU_HUMAN	Serum albumin OS=Homo sapiens GN=ALB PE=1 SV=2			0	94.44	AVMDDFAAFVEK	Oxidation(M)@3		0.00156936	1357.62	679.819	1357.62	679.818	2	8	7.1.1.9110.1	1	0.9576	-1	-1
1	543.32	543.32	98.85	94.09	92.94	sp|P02768|ALBU_HUMAN	Serum albumin OS=Homo sapiens GN=ALB PE=1 SV=2			0	94.38	AVMDDFAAFVEK	Dethiomethyl(M)@3		-0.000743468	1293.62	432.215	1293.62	432.215	3	9	9.1.1.6251.1	1	0.6559	-1	-1
1	543.32	543.32	98.85	94.09	92.94	sp|P02768|ALBU_HUMAN	Serum albumin OS=Homo sapiens GN=ALB PE=1 SV=2			0	94.17	AVMDDFAAFVEK	Oxidation(M)@3		0.00170421	1357.62	679.819	1357.62	679.818	2	8	10.1.1.10739.1	1	1.0819	-1	-1
1	543.32	543.32	98.85	94.09	92.94	sp|P02768|ALBU_HUMAN	Serum albumin OS=Homo sapiens GN=ALB PE=1 SV=2			0	92.78	AVMDDFAAFVEK	Oxidation(M)@3		0.00120316	1357.62	679.819	1357.62	679.818	2	9	7.1.1.9358.1	1	0.9815	-1	-1
1	543.32	543.32	98.85	94.09	92.94	sp|P02768|ALBU_HUMAN	Serum albumin OS=Homo sapiens GN=ALB PE=1 SV=2			0	92.53	AVMDDFAAFVEK	Dioxidation(M)@3		-0.00186015	1373.62	687.815	1373.62	687.816	2	9	7.1.1.7749.1	1	0.8292	-1	-1
1	543.32	543.32	98.85	94.09	92.94	sp|P02768|ALBU_HUMAN	Serum albumin OS=Homo sapiens GN=ALB PE=1 SV=2			0	92.37	AVMDDFAAFVEK	Oxidation(M)@3		0.00037671	1357.62	679.819	1357.62	679.818	2	9	11.1.1.7686.1	1	0.7855	-1	-1
1	543.32	543.32	98.85	94.09	92.94	sp|P02768|ALBU_HUMAN	Serum albumin OS=Homo sapiens GN=ALB PE=1 SV=2			0	91.89	AVMDDFAAFVEK	Oxidation(M)@3		0.001338	1357.62	679.819	1357.62	679.818	2	9	10.1.1.8720.1	1	0.8804	-1	-1
1	543.32	543.32	98.85	94.09	92.94	sp|P02768|ALBU_HUMAN	Serum albumin OS=Homo sapiens GN=ALB PE=1 SV=2			0	91.27	AVMDDFAAFVEK	Oxidation(M)@3		-0.000493046	1357.62	679.818	1357.62	679.818	2	9	10.1.1.8205.1	1	0.8317	-1	-1
1	543.32	543.32	98.85	94.09	92.94	sp|P02768|ALBU_HUMAN	Serum albumin OS=Homo sapiens GN=ALB PE=1 SV=2			0	91.27	AVMDDFAAFVEK	Oxidation(M)@3		0.000727652	1357.62	679.819	1357.62	679.818	2	9	10.1.1.9013.1	1	0.9082	-1	-1
1	543.32	543.32	98.85	94.09	92.94	sp|P02768|ALBU_HUMAN	Serum albumin OS=Homo sapiens GN=ALB PE=1 SV=2			0	91.03	AVMDDFAAFVEK	Oxidation(M)@3		-0.00074295	1357.62	679.818	1357.62	679.818	2	9	9.1.1.7648.1	1	0.7859	-1	-1
1	543.32	543.32	98.85	94.09	92.94	sp|P02768|ALBU_HUMAN	Serum albumin OS=Homo sapiens GN=ALB PE=1 SV=2			0	90.87	AVMDDFAAFVEK	Oxidation(M)@3		-0.00183581	1357.62	679.818	1357.62	679.818	2	9	10.1.1.7229.1	1	0.7406	-1	-1
1	543.32	543.32	98.85	94.09	92.94	sp|P02768|ALBU_HUMAN	Serum albumin OS=Homo sapiens GN=ALB PE=1 SV=2			0	90.74	AVMDDFAAFVEK	Oxidation(M)@3		-0.00136031	1357.62	679.818	1357.62	679.818	2	9	7.1.1.11024.1	1	1.1713	-1	-1
1	543.32	543.32	98.85	94.09	92.94	sp|P02768|ALBU_HUMAN	Serum albumin OS=Homo sapiens GN=ALB PE=1 SV=2			0	90.6	AVMDDFAAFVEK	Oxidation(M)@3		0.000971792	1357.62	679.819	1357.62	679.818	2	9	10.1.1.9396.1	1	0.9443	-1	-1
1	543.32	543.32	98.85	94.09	92.94	sp|P02768|ALBU_HUMAN	Serum albumin OS=Homo sapiens GN=ALB PE=1 SV=2			0	90.18	AVMDDFAAFVEK	Oxidation(M)@3		0.000971792	1357.62	679.819	1357.62	679.818	2	9	10.1.1.7979.1	1	0.8107	-1	-1
1	543.32	543.32	98.85	94.09	92.94	sp|P02768|ALBU_HUMAN	Serum albumin OS=Homo sapiens GN=ALB PE=1 SV=2			0	90.18	AVMDDFAAFVEK	Oxidation(M)@3		-0.00183581	1357.62	679.818	1357.62	679.818	2	9	10.1.1.11331.1	1	1.1507	-1	-1
1	543.32	543.32	98.85	94.09	92.94	sp|P02768|ALBU_HUMAN	Serum albumin OS=Homo sapiens GN=ALB PE=1 SV=2			0	90.06	AVMDDFAAFVEK	Oxidation(M)@3		0.000131337	1357.62	679.818	1357.62	679.818	2	8	10.1.1.11537.1	1	1.1761	-1	-1
1	543.32	543.32	98.85	94.09	92.94	sp|P02768|ALBU_HUMAN	Serum albumin OS=Homo sapiens GN=ALB PE=1 SV=2			0	89.46	AVMDDFAAFVEK	Oxidation(M)@3		-0.000942337	1357.62	679.818	1357.62	679.818	2	9	8.1.1.7567.1	1	0.7839	-1	-1
1	543.32	543.32	98.85	94.09	92.94	sp|P02768|ALBU_HUMAN	Serum albumin OS=Homo sapiens GN=ALB PE=1 SV=2			0	89.01	AVMDDFAAFVEK	Oxidation(M)@3		0.00113285	1357.62	679.819	1357.62	679.818	2	9	8.1.1.7221.1	1	0.7515	-1	-1
1	543.32	543.32	98.85	94.09	92.94	sp|P02768|ALBU_HUMAN	Serum albumin OS=Homo sapiens GN=ALB PE=1 SV=2			0	88.58	AVMDDFAAFVEK	Oxidation(M)@3		-0.000682479	1357.62	679.818	1357.62	679.818	2	9	17.1.1.7627.1	1	0.7495	-1	-1
1	543.32	543.32	98.85	94.09	92.94	sp|P02768|ALBU_HUMAN	Serum albumin OS=Homo sapiens GN=ALB PE=1 SV=2			0	88.04	AVMDDFAAFVEK	Oxidation(M)@3		0.00208445	1357.62	679.819	1357.62	679.818	2	8	10.1.1.10300.1	1	1.0324	-1	-1
1	543.32	543.32	98.85	94.09	92.94	sp|P02768|ALBU_HUMAN	Serum albumin OS=Homo sapiens GN=ALB PE=1 SV=2			0	86.78	AVMDDFAAFVEK	Oxidation(M)@3		-0.00294141	1357.62	453.547	1357.62	453.548	3	9	7.1.1.7435.1	1	0.7998	-1	-1
1	543.32	543.32	98.85	94.09	92.94	sp|P02768|ALBU_HUMAN	Serum albumin OS=Homo sapiens GN=ALB PE=1 SV=2			0	86.78	AVMDDFAAFVEK	Oxidation(M)@3		0.0046211	1357.63	679.821	1357.62	679.818	2	9	7.1.1.10809.1	1	1.1461	-1	-1
1	543.32	543.32	98.85	94.09	92.94	sp|P02768|ALBU_HUMAN	Serum albumin OS=Homo sapiens GN=ALB PE=1 SV=2			0	86.78	AVMDDFAAFVEK	Oxidation(M)@3		-0.00184859	1357.62	679.818	1357.62	679.818	2	9	7.1.1.10881.1	1	1.1537	-1	-1
1	543.32	543.32	98.85	94.09	92.94	sp|P02768|ALBU_HUMAN	Serum albumin OS=Homo sapiens GN=ALB PE=1 SV=2			0	85.8	AVMDDFAAFVEK	Oxidation(M)@3		0.00879585	1357.63	679.823	1357.62	679.818	2	10	5.1.1.5576.1	1	0.8123	-1	-1
1	543.32	543.32	98.85	94.09	92.94	sp|P02768|ALBU_HUMAN	Serum albumin OS=Homo sapiens GN=ALB PE=1 SV=2			0	85.22	AVMDDFAAFVEK	Oxidation(M)@3		-0.00233686	1357.62	679.817	1357.62	679.818	2	7	7.1.1.10332.1	1	1.0856	-1	-1
1	543.32	543.32	98.85	94.09	92.94	sp|P02768|ALBU_HUMAN	Serum albumin OS=Homo sapiens GN=ALB PE=1 SV=2			0	81.19	AVMDDFAAFVEK	Dethiomethyl(M)@3		-0.0017042	1293.62	432.215	1293.62	432.215	3	8	8.1.1.6237.1	1	0.6601	-1	-1
1	543.32	543.32	98.85	94.09	92.94	sp|P02768|ALBU_HUMAN	Serum albumin OS=Homo sapiens GN=ALB PE=1 SV=2			0	80.74	AVMDDFAAFVEK	Oxidation(M)@3		0.000971792	1357.62	679.819	1357.62	679.818	2	8	10.1.1.10595.1	1	1.065	-1	-1
1	543.32	543.32	98.85	94.09	92.94	sp|P02768|ALBU_HUMAN	Serum albumin OS=Homo sapiens GN=ALB PE=1 SV=2			0	77.58	AVMDDFAAFVEK	Oxidation(M)@3		0.000258527	1357.62	679.819	1357.62	679.818	2	9	15.1.1.7673.1	1	0.7528	-1	-1
1	543.32	543.32	98.85	94.09	92.94	sp|P02768|ALBU_HUMAN	Serum albumin OS=Homo sapiens GN=ALB PE=1 SV=2			0	76.99	AVMDDFAAFVEK	Oxidation(M)@3		-0.00157251	1357.62	679.818	1357.62	679.818	2	9	15.1.1.7602.1	1	0.7464	-1	-1
1	543.32	543.32	98.85	94.09	92.94	sp|P02768|ALBU_HUMAN	Serum albumin OS=Homo sapiens GN=ALB PE=1 SV=2			0	76.63	AVMDDFAAFVEK	Dioxidation(M)@3		0.00275048	1373.62	687.817	1373.62	687.816	2	8	9.1.1.7949.1	1	0.8137	-1	-1
1	543.32	543.32	98.85	94.09	92.94	sp|P02768|ALBU_HUMAN	Serum albumin OS=Homo sapiens GN=ALB PE=1 SV=2			0	73.93	AVMDDFAAFVEK			0.00097058	1341.63	671.822	1341.63	671.821	2	6	7.1.1.10374.1	1	1.0909	-1	-1
1	543.32	543.32	98.85	94.09	92.94	sp|P02768|ALBU_HUMAN	Serum albumin OS=Homo sapiens GN=ALB PE=1 SV=2			0	73.69	AVMDDFAAFVEK	Oxidation(M)@3		-0.0128348	1357.61	679.812	1357.62	679.818	2	7	7.1.1.10260.1	1	1.078	-1	-1
1	543.32	543.32	98.85	94.09	92.94	sp|P02768|ALBU_HUMAN	Serum albumin OS=Homo sapiens GN=ALB PE=1 SV=2			0	73.3	AVMDDFAAFVEK	Oxidation(M)@3		0.00171824	1357.62	679.819	1357.62	679.818	2	8	10.1.1.10978.1	1	1.1098	-1	-1
1	543.32	543.32	98.85	94.09	92.94	sp|P02768|ALBU_HUMAN	Serum albumin OS=Homo sapiens GN=ALB PE=1 SV=2			0	73.08	AVMDDFAAFVEK	Oxidation(M)@3		0.000959016	1357.62	679.819	1357.62	679.818	2	8	7.1.1.9488.1	1	0.994	-1	-1
1	543.32	543.32	98.85	94.09	92.94	sp|P02768|ALBU_HUMAN	Serum albumin OS=Homo sapiens GN=ALB PE=1 SV=2			0	72.35	AVMDDFAAFVEK			-0.00134874	1341.63	671.82	1341.63	671.821	2	6	7.1.1.9807.1	1	1.0259	-1	-1
1	543.32	543.32	98.85	94.09	92.94	sp|P02768|ALBU_HUMAN	Serum albumin OS=Homo sapiens GN=ALB PE=1 SV=2			0	71.95	AVMDDFAAFVEK	Dioxidation(M)@3		-2.91039e-05	1373.62	687.816	1373.62	687.816	2	8	7.1.1.7687.1	1	0.8233	-1	-1
1	543.32	543.32	98.85	94.09	92.94	sp|P02768|ALBU_HUMAN	Serum albumin OS=Homo sapiens GN=ALB PE=1 SV=2			0	70.92	AVMDDFAAFVEK	Oxidation(M)@3		0.00171824	1357.62	679.819	1357.62	679.818	2	8	10.1.1.9077.1	1	0.9142	-1	-1
1	543.32	543.32	98.85	94.09	92.94	sp|P02768|ALBU_HUMAN	Serum albumin OS=Homo sapiens GN=ALB PE=1 SV=2			0	70.52	AVMDDFAAFVEK	Oxidation(M)@3		0.000348668	1357.62	679.819	1357.62	679.818	2	6	7.1.1.10620.1	1	1.1198	-1	-1
1	543.32	543.32	98.85	94.09	92.94	sp|P02768|ALBU_HUMAN	Serum albumin OS=Homo sapiens GN=ALB PE=1 SV=2			0	70.11	AVMDDFAAFVEK	Oxidation(M)@3		-0.00243213	1357.62	679.817	1357.62	679.818	2	8	10.1.1.8517.1	1	0.8612	-1	-1
1	543.32	543.32	98.85	94.09	92.94	sp|P02768|ALBU_HUMAN	Serum albumin OS=Homo sapiens GN=ALB PE=1 SV=2			0	68.88	AVMDDFAAFVEK	Oxidation(M)@3		-0.00108936	1357.62	679.818	1357.62	679.818	2	8	10.1.1.11402.1	1	1.1592	-1	-1
1	543.32	543.32	98.85	94.09	92.94	sp|P02768|ALBU_HUMAN	Serum albumin OS=Homo sapiens GN=ALB PE=1 SV=2			0	68.41	AVMDDFAAFVEK	Oxidation(M)@3		0.0042549	1357.63	679.821	1357.62	679.818	2	7	7.1.1.9297.1	1	0.9757	-1	-1
1	543.32	543.32	98.85	94.09	92.94	sp|P02768|ALBU_HUMAN	Serum albumin OS=Homo sapiens GN=ALB PE=1 SV=2			0	68.05	AVMDDFAAFVEK	Oxidation(M)@3		0.000863756	1357.62	679.819	1357.62	679.818	2	8	10.1.1.8909.1	1	0.8983	-1	-1
1	543.32	543.32	98.85	94.09	92.94	sp|P02768|ALBU_HUMAN	Serum albumin OS=Homo sapiens GN=ALB PE=1 SV=2			0	67.28	AVMDDFAAFVEK			0.00834914	1341.64	671.825	1341.63	671.821	2	9	6.1.1.7834.1	1	1.146	-1	-1
1	543.32	543.32	98.85	94.09	92.94	sp|P02768|ALBU_HUMAN	Serum albumin OS=Homo sapiens GN=ALB PE=1 SV=2			0	65.87	AVMDDFAAFVEK	Oxidation(M)@3		-0.0014696	1357.62	679.818	1357.62	679.818	2	8	10.1.1.11601.1	1	1.1846	-1	-1
1	543.32	543.32	98.85	94.09	92.94	sp|P02768|ALBU_HUMAN	Serum albumin OS=Homo sapiens GN=ALB PE=1 SV=2			0	65.26	AVMDDFAAFVEK	Oxidation(M)@3		-0.002581	1357.62	679.817	1357.62	679.818	2	8	7.1.1.11157.1	1	1.1883	-1	-1
1	543.32	543.32	98.85	94.09	92.94	sp|P02768|ALBU_HUMAN	Serum albumin OS=Homo sapiens GN=ALB PE=1 SV=2			0	65.16	AVMDDFAAFVEK	Oxidation(M)@3		0.00280284	1357.63	679.82	1357.62	679.818	2	8	10.1.1.11193.1	1	1.1354	-1	-1
1	543.32	543.32	98.85	94.09	92.94	sp|P02768|ALBU_HUMAN	Serum albumin OS=Homo sapiens GN=ALB PE=1 SV=2			0	65.13	AVMDDFAAFVEK	Oxidation(M)@3		-0.002581	1357.62	679.817	1357.62	679.818	2	8	7.1.1.11090.1	1	1.1798	-1	-1
1	543.32	543.32	98.85	94.09	92.94	sp|P02768|ALBU_HUMAN	Serum albumin OS=Homo sapiens GN=ALB PE=1 SV=2			0	64.12	AVMDDFAAFVEK			-0.000128047	1341.63	671.821	1341.63	671.821	2	6	7.1.1.9950.1	1	1.0411	-1	-1
1	543.32	543.32	98.85	94.09	92.94	sp|P02768|ALBU_HUMAN	Serum albumin OS=Homo sapiens GN=ALB PE=1 SV=2			0	63.22	AVMDDFAAFVEK			-0.00244737	1341.63	671.82	1341.63	671.821	2	6	7.1.1.10303.1	1	1.0825	-1	-1
1	543.32	543.32	98.85	94.09	92.94	sp|P02768|ALBU_HUMAN	Serum albumin OS=Homo sapiens GN=ALB PE=1 SV=2			0	63.22	AVMDDFAAFVEK	Oxidation(M)@3		-0.000749959	1357.62	679.818	1357.62	679.818	2	8	7.1.1.10949.1	1	1.1622	-1	-1
1	543.32	543.32	98.85	94.09	92.94	sp|P02768|ALBU_HUMAN	Serum albumin OS=Homo sapiens GN=ALB PE=1 SV=2			0	63	AVMDDFAAFVEK	Oxidation(M)@3		0.00280284	1357.63	679.82	1357.62	679.818	2	7	10.1.1.11049.1	1	1.1183	-1	-1
1	543.32	543.32	98.85	94.09	92.94	sp|P02768|ALBU_HUMAN	Serum albumin OS=Homo sapiens GN=ALB PE=1 SV=2			0	62.2	AVMDDFAAFVEK			0.000238162	1341.63	671.821	1341.63	671.821	2	6	7.1.1.11306.1	1	1.2075	-1	-1
1	543.32	543.32	98.85	94.09	92.94	sp|P02768|ALBU_HUMAN	Serum albumin OS=Homo sapiens GN=ALB PE=1 SV=2			0	61.31	AVMDDFAAFVEK	Oxidation(M)@3		-0.00355756	1357.62	679.817	1357.62	679.818	2	8	7.1.1.7241.1	1	0.7815	-1	-1
1	543.32	543.32	98.85	94.09	92.94	sp|P02768|ALBU_HUMAN	Serum albumin OS=Homo sapiens GN=ALB PE=1 SV=2			0	60.54	AVMDDFAAFVEK	Oxidation(M)@3		0.00205764	1357.62	679.819	1357.62	679.818	2	6	7.1.1.10690.1	1	1.1284	-1	-1
1	543.32	543.32	98.85	94.09	92.94	sp|P02768|ALBU_HUMAN	Serum albumin OS=Homo sapiens GN=ALB PE=1 SV=2			0	60.29	AVMDDFAAFVEK	Oxidation(M)@3		0.00107887	1357.62	679.819	1357.62	679.818	2	8	3.1.1.5977.1	1	0.738	-1	-1
1	543.32	543.32	98.85	94.09	92.94	sp|P02768|ALBU_HUMAN	Serum albumin OS=Homo sapiens GN=ALB PE=1 SV=2			0	60.15	AVMDDFAAFVEK	Oxidation(M)@3		-0.00136031	1357.62	679.818	1357.62	679.818	2	8	7.1.1.9047.1	1	0.9516	-1	-1
1	543.32	543.32	98.85	94.09	92.94	sp|P02768|ALBU_HUMAN	Serum albumin OS=Homo sapiens GN=ALB PE=1 SV=2			0	59.64	AVMDDFAAFVEK			0.00097058	1341.63	671.822	1341.63	671.821	2	6	7.1.1.9879.1	1	1.0335	-1	-1
1	543.32	543.32	98.85	94.09	92.94	sp|P02768|ALBU_HUMAN	Serum albumin OS=Homo sapiens GN=ALB PE=1 SV=2			0	56.04	AVMDDFAAFVEK	Oxidation(M)@3		-0.00725788	1357.62	679.815	1357.62	679.818	2	8	14.1.1.7406.1	1	0.75	-1	-1
1	543.32	543.32	98.85	94.09	92.94	sp|P02768|ALBU_HUMAN	Serum albumin OS=Homo sapiens GN=ALB PE=1 SV=2			0	55.77	AVMDDFAAFVEK	Oxidation(M)@3		0.00217971	1357.62	679.82	1357.62	679.818	2	7	7.1.1.10477.1	1	1.1027	-1	-1
1	543.32	543.32	98.85	94.09	92.94	sp|P02768|ALBU_HUMAN	Serum albumin OS=Homo sapiens GN=ALB PE=1 SV=2			0	55.38	AVMDDFAAFVEK			-0.00733015	1341.62	671.817	1341.63	671.821	2	6	7.1.1.10229.1	1	1.0749	-1	-1
1	543.32	543.32	98.85	94.09	92.94	sp|P02768|ALBU_HUMAN	Serum albumin OS=Homo sapiens GN=ALB PE=1 SV=2			0	54.48	AVMDDFAAFVEK			0.00182507	1341.63	671.822	1341.63	671.821	2	6	7.1.1.10593.1	1	1.1165	-1	-1
1	543.32	543.32	98.85	94.09	92.94	sp|P02768|ALBU_HUMAN	Serum albumin OS=Homo sapiens GN=ALB PE=1 SV=2			0	54.01	AVMDDFAAFVEK	Oxidation(M)@3		0.0037794	1357.63	679.82	1357.62	679.818	2	8	10.1.1.8846.1	1	0.8923	-1	-1
1	543.32	543.32	98.85	94.09	92.94	sp|P02768|ALBU_HUMAN	Serum albumin OS=Homo sapiens GN=ALB PE=1 SV=2			0	53.61	AVMDDFAAFVEK	Oxidation(M)@3		-0.00287974	1357.62	679.817	1357.62	679.818	2	8	17.1.1.7560.1	1	0.7432	-1	-1
1	543.32	543.32	98.85	94.09	92.94	sp|P02768|ALBU_HUMAN	Serum albumin OS=Homo sapiens GN=ALB PE=1 SV=2			0	51.35	AVMDDFAAFVEK	Oxidation(M)@3		0.00292491	1357.63	679.82	1357.62	679.818	2	8	10.1.1.10200.1	1	1.0223	-1	-1
1	543.32	543.32	98.85	94.09	92.94	sp|P02768|ALBU_HUMAN	Serum albumin OS=Homo sapiens GN=ALB PE=1 SV=2			0	50.97	AVMDDFAAFVEK	Oxidation(M)@3		0.000117303	1357.62	679.818	1357.62	679.818	2	8	10.1.1.9139.1	1	0.9201	-1	-1
1	543.32	543.32	98.85	94.09	92.94	sp|P02768|ALBU_HUMAN	Serum albumin OS=Homo sapiens GN=ALB PE=1 SV=2			0	50.58	AVMDDFAAFVEK	Oxidation(M)@3		0.00316905	1357.63	679.82	1357.62	679.818	2	7	10.1.1.10807.1	1	1.0903	-1	-1
1	543.32	543.32	98.85	94.09	92.94	sp|P02768|ALBU_HUMAN	Serum albumin OS=Homo sapiens GN=ALB PE=1 SV=2			0	50.2	AVMDDFAAFVEK	Oxidation(M)@3		0.000971792	1357.62	679.819	1357.62	679.818	2	8	10.1.1.8331.1	1	0.8435	-1	-1
1	543.32	543.32	98.85	94.09	92.94	sp|P02768|ALBU_HUMAN	Serum albumin OS=Homo sapiens GN=ALB PE=1 SV=2			0	50.2	AVMDDFAAFVEK	Oxidation(M)@3		0.00194835	1357.62	679.819	1357.62	679.818	2	8	10.1.1.9266.1	1	0.9322	-1	-1
1	543.32	543.32	98.85	94.09	92.94	sp|P02768|ALBU_HUMAN	Serum albumin OS=Homo sapiens GN=ALB PE=1 SV=2			0	50.2	AVMDDFAAFVEK	Oxidation(M)@3		-0.00207995	1357.62	679.817	1357.62	679.818	2	8	10.1.1.11732.1	1	1.2014	-1	-1
1	543.32	543.32	98.85	94.09	92.94	sp|P02768|ALBU_HUMAN	Serum albumin OS=Homo sapiens GN=ALB PE=1 SV=2			0	49.97	AVMDDFAAFVEK			0.000360231	1341.63	671.821	1341.63	671.821	2	6	7.1.1.10451.1	1	1.0997	-1	-1
1	543.32	543.32	98.85	94.09	92.94	sp|P02768|ALBU_HUMAN	Serum albumin OS=Homo sapiens GN=ALB PE=1 SV=2			0	49.82	AVMDDFAAFVEK	Oxidation(M)@3		0.000971792	1357.62	679.819	1357.62	679.818	2	8	10.1.1.9702.1	1	0.975	-1	-1
1	543.32	543.32	98.85	94.09	92.94	sp|P02768|ALBU_HUMAN	Serum albumin OS=Homo sapiens GN=ALB PE=1 SV=2			0	49.72	AVMDDFAAFVEK			-5.97737e-06	1341.63	671.821	1341.63	671.821	2	7	7.1.1.9602.1	1	1.0055	-1	-1
1	543.32	543.32	98.85	94.09	92.94	sp|P02768|ALBU_HUMAN	Serum albumin OS=Homo sapiens GN=ALB PE=1 SV=2			0	48.56	AVMDDFAAFVEK			0.00145886	1341.63	671.822	1341.63	671.821	2	6	7.1.1.10661.1	1	1.1252	-1	-1
1	543.32	543.32	98.85	94.09	92.94	sp|P02768|ALBU_HUMAN	Serum albumin OS=Homo sapiens GN=ALB PE=1 SV=2			0	48.31	AVMDDFAAFVEK	Oxidation(M)@3		-0.00684068	1357.62	679.815	1357.62	679.818	2	8	10.1.1.8455.1	1	0.8553	-1	-1
1	543.32	543.32	98.85	94.09	92.94	sp|P02768|ALBU_HUMAN	Serum albumin OS=Homo sapiens GN=ALB PE=1 SV=2			0	48.11	AVMDDFAAFVEK	Oxidation(M)@3		0.00525581	1357.63	679.821	1357.62	679.818	2	9	6.1.1.7875.1	1	1.1506	-1	-1
1	543.32	543.32	98.85	94.09	92.94	sp|P02768|ALBU_HUMAN	Serum albumin OS=Homo sapiens GN=ALB PE=1 SV=2			0	47.92	AVMDDFAAFVEK			0.00650003	1341.63	448.219	1341.63	448.216	3	7	7.1.1.9040.1	1	0.951	-1	-1
1	543.32	543.32	98.85	94.09	92.94	sp|P02768|ALBU_HUMAN	Serum albumin OS=Homo sapiens GN=ALB PE=1 SV=2			0	47.92	AVMDDFAAFVEK	Oxidation(M)@3		0.0046211	1357.63	679.821	1357.62	679.818	2	7	7.1.1.10120.1	1	1.0622	-1	-1
1	543.32	543.32	98.85	94.09	92.94	sp|P02768|ALBU_HUMAN	Serum albumin OS=Homo sapiens GN=ALB PE=1 SV=2			0	47.79	AVMDDFAAFVEK			0.00206921	1341.63	671.822	1341.63	671.821	2	7	7.1.1.9737.1	1	1.0192	-1	-1
1	543.32	543.32	98.85	94.09	92.94	sp|P02768|ALBU_HUMAN	Serum albumin OS=Homo sapiens GN=ALB PE=1 SV=2			0	47.18	AVMDDFAAFVEK	Oxidation(M)@3		-0.000615116	1357.62	679.818	1357.62	679.818	2	8	10.1.1.8580.1	1	0.8671	-1	-1
1	543.32	543.32	98.85	94.09	92.94	sp|P02768|ALBU_HUMAN	Serum albumin OS=Homo sapiens GN=ALB PE=1 SV=2			0	46.9	AVMDDFAAFVEK			-0.00281358	1341.62	671.82	1341.63	671.821	2	7	7.1.1.8958.1	1	0.9432	-1	-1
1	543.32	543.32	98.85	94.09	92.94	sp|P02768|ALBU_HUMAN	Serum albumin OS=Homo sapiens GN=ALB PE=1 SV=2			0	46.9	AVMDDFAAFVEK			0.00377818	1341.63	671.823	1341.63	671.821	2	7	7.1.1.9025.1	1	0.9496	-1	-1
1	543.32	543.32	98.85	94.09	92.94	sp|P02768|ALBU_HUMAN	Serum albumin OS=Homo sapiens GN=ALB PE=1 SV=2			0	46.8	AVMDDFAAFVEK	Oxidation(M)@3		0.00280284	1357.63	679.82	1357.62	679.818	2	8	10.1.1.9960.1	1	0.9995	-1	-1
1	543.32	543.32	98.85	94.09	92.94	sp|P02768|ALBU_HUMAN	Serum albumin OS=Homo sapiens GN=ALB PE=1 SV=2			0	46.77	AVMDDFAAFVEK			-5.97737e-06	1341.63	671.821	1341.63	671.821	2	7	7.1.1.9149.1	1	0.9614	-1	-1
1	543.32	543.32	98.85	94.09	92.94	sp|P02768|ALBU_HUMAN	Serum albumin OS=Homo sapiens GN=ALB PE=1 SV=2			0	46.77	AVMDDFAAFVEK			-0.00134874	1341.63	671.82	1341.63	671.821	2	7	7.1.1.9278.1	1	0.9737	-1	-1
1	543.32	543.32	98.85	94.09	92.94	sp|P02768|ALBU_HUMAN	Serum albumin OS=Homo sapiens GN=ALB PE=1 SV=2			0	46.77	AVMDDFAAFVEK			0.00219128	1341.63	671.822	1341.63	671.821	2	6	7.1.1.10085.1	1	1.058	-1	-1
1	543.32	543.32	98.85	94.09	92.94	sp|P02768|ALBU_HUMAN	Serum albumin OS=Homo sapiens GN=ALB PE=1 SV=2			0	46.64	AVMDDFAAFVEK			0.00145886	1341.63	671.822	1341.63	671.821	2	7	7.1.1.9088.1	1	0.9555	-1	-1
1	543.32	543.32	98.85	94.09	92.94	sp|P02768|ALBU_HUMAN	Serum albumin OS=Homo sapiens GN=ALB PE=1 SV=2			0	46.64	AVMDDFAAFVEK	Oxidation(M)@3		-0.000139611	1357.62	679.818	1357.62	679.818	2	7	7.1.1.9171.1	1	0.9635	-1	-1
1	543.32	543.32	98.85	94.09	92.94	sp|P02768|ALBU_HUMAN	Serum albumin OS=Homo sapiens GN=ALB PE=1 SV=2			0	46.64	AVMDDFAAFVEK			0.00084851	1341.63	671.822	1341.63	671.821	2	7	7.1.1.9217.1	1	0.9679	-1	-1
1	543.32	543.32	98.85	94.09	92.94	sp|P02768|ALBU_HUMAN	Serum albumin OS=Homo sapiens GN=ALB PE=1 SV=2			0	46.64	AVMDDFAAFVEK			0.000604371	1341.63	671.821	1341.63	671.821	2	7	7.1.1.9343.1	1	0.9801	-1	-1
1	543.32	543.32	98.85	94.09	92.94	sp|P02768|ALBU_HUMAN	Serum albumin OS=Homo sapiens GN=ALB PE=1 SV=2			0	46.64	AVMDDFAAFVEK			-0.000982534	1341.63	671.821	1341.63	671.821	2	7	7.1.1.9471.1	1	0.9924	-1	-1
1	543.32	543.32	98.85	94.09	92.94	sp|P02768|ALBU_HUMAN	Serum albumin OS=Homo sapiens GN=ALB PE=1 SV=2			0	46.64	AVMDDFAAFVEK			-0.00134874	1341.63	671.82	1341.63	671.821	2	7	7.1.1.9533.1	1	0.9984	-1	-1
1	543.32	543.32	98.85	94.09	92.94	sp|P02768|ALBU_HUMAN	Serum albumin OS=Homo sapiens GN=ALB PE=1 SV=2			0	46.43	AVMDDFAAFVEK	Oxidation(M)@3		0.00292491	1357.63	679.82	1357.62	679.818	2	8	10.1.1.7910.1	1	0.8042	-1	-1
1	543.32	543.32	98.85	94.09	92.94	sp|P02768|ALBU_HUMAN	Serum albumin OS=Homo sapiens GN=ALB PE=1 SV=2			0	46.26	AVMDDFAAFVEK			-0.000738395	1341.63	671.821	1341.63	671.821	2	7	7.1.1.9408.1	1	0.9862	-1	-1
1	543.32	543.32	98.85	94.09	92.94	sp|P02768|ALBU_HUMAN	Serum albumin OS=Homo sapiens GN=ALB PE=1 SV=2			0	46.26	AVMDDFAAFVEK	Oxidation(M)@3		-0.00243213	1357.62	679.817	1357.62	679.818	2	7	10.1.1.10440.1	1	1.0474	-1	-1
1	543.32	543.32	98.85	94.09	92.94	sp|P02768|ALBU_HUMAN	Serum albumin OS=Homo sapiens GN=ALB PE=1 SV=2			0	45.75	AVMDDFAAFVEK			-0.00122667	1341.63	671.82	1341.63	671.821	2	6	7.1.1.11438.1	1	1.2248	-1	-1
1	543.32	543.32	98.85	94.09	92.94	sp|P02768|ALBU_HUMAN	Serum albumin OS=Homo sapiens GN=ALB PE=1 SV=2			0	43.9	AVMDDFAAFVEK	Oxidation(M)@3		0.000741686	1357.62	679.819	1357.62	679.818	2	7	10.1.1.11124.1	1	1.1267	-1	-1
1	543.32	543.32	98.85	94.09	92.94	sp|P02768|ALBU_HUMAN	Serum albumin OS=Homo sapiens GN=ALB PE=1 SV=2			0	42.7	AVMDDFAAFVEK	Oxidation(M)@3		0.00254592	1357.63	679.82	1357.62	679.818	2	6	7.1.1.10047.1	1	1.0532	-1	-1
1	543.32	543.32	98.85	94.09	92.94	sp|P02768|ALBU_HUMAN	Serum albumin OS=Homo sapiens GN=ALB PE=1 SV=2			0	42.03	AVMDDFAAFVEK			0.00198043	1341.63	671.822	1341.63	671.821	2	7	3.1.1.7756.1	1	0.8972	-1	-1
1	543.32	543.32	98.85	94.09	92.94	sp|P02768|ALBU_HUMAN	Serum albumin OS=Homo sapiens GN=ALB PE=1 SV=2			0	41.32	AVMDDFAAFVEK			-0.000927401	1341.63	671.821	1341.63	671.821	2	7	8.1.1.9287.1	1	0.9454	-1	-1
1	543.32	543.32	98.85	94.09	92.94	sp|P02768|ALBU_HUMAN	Serum albumin OS=Homo sapiens GN=ALB PE=1 SV=2			0	40.55	AVMDDFAAFVEK			-0.00159288	1341.63	671.82	1341.63	671.821	2	6	7.1.1.11041.1	1	1.1734	-1	-1
1	543.32	543.32	98.85	94.09	92.94	sp|P02768|ALBU_HUMAN	Serum albumin OS=Homo sapiens GN=ALB PE=1 SV=2			0	38.68	AVMDDFAAFVEK	Oxidation(M)@3		0.000226598	1357.62	679.819	1357.62	679.818	2	5	7.1.1.11922.1	1	1.2897	-1	-1
1	543.32	543.32	98.85	94.09	92.94	sp|P02768|ALBU_HUMAN	Serum albumin OS=Homo sapiens GN=ALB PE=1 SV=2			0	37.62	AVMDDFAAFVEK			0.00108966	1341.63	671.822	1341.63	671.821	2	7	9.1.1.9335.1	1	0.9441	-1	-1
1	543.32	543.32	98.85	94.09	92.94	sp|P02768|ALBU_HUMAN	Serum albumin OS=Homo sapiens GN=ALB PE=1 SV=2			0	35.7	AVMDDFAAFVEK			-0.000982534	1341.63	671.821	1341.63	671.821	2	6	7.1.1.10524.1	1	1.1081	-1	-1
1	543.32	543.32	98.85	94.09	92.94	sp|P02768|ALBU_HUMAN	Serum albumin OS=Homo sapiens GN=ALB PE=1 SV=2			0	34.96	AVMDDFAAFVEK			-0.000606509	1341.63	671.821	1341.63	671.821	2	7	11.1.1.9173.1	1	0.9262	-1	-1
1	543.32	543.32	98.85	94.09	92.94	sp|P02768|ALBU_HUMAN	Serum albumin OS=Homo sapiens GN=ALB PE=1 SV=2			0	34.35	AVMDDFAAFVEK	Oxidation(M)@3		0.00486524	1357.63	679.821	1357.62	679.818	2	7	7.1.1.9232.1	1	0.9694	-1	-1
1	543.32	543.32	98.85	94.09	92.94	sp|P02768|ALBU_HUMAN	Serum albumin OS=Homo sapiens GN=ALB PE=1 SV=2			0	31.64	AVMDDFAAFVEK			0.000956506	1341.63	671.822	1341.63	671.821	2	7	10.1.1.9240.1	1	0.9297	-1	-1
1	543.32	543.32	98.85	94.09	92.94	sp|P02768|ALBU_HUMAN	Serum albumin OS=Homo sapiens GN=ALB PE=1 SV=2			0	31.64	AVMDDFAAFVEK			0.0021772	1341.63	671.822	1341.63	671.821	2	7	10.1.1.9301.1	1	0.9355	-1	-1
[truncated: 118,559 more rows]

## Sheet: NPap94
N	Unused	Total	%Cov	%Cov(50)	%Cov(95)	Accessions	Names	Used	Annotation	Contrib	Conf	Sequence	Modifications	Cleavages	dMass	Prec MW	Prec m/z	Theor MW	Theor m/z	Theor z	Sc	Spectrum	Specific	Time	PrecursorSignal	PrecursorElution
[truncated: 52,081 more rows]

[truncated: 4 more sheets: NPap134, NPap137, NPap929, NPap933]
